# Supplementary material for: Transcriptomic Analysis of Colorectal Cancer Cells Treated with Oil Production Waste Products (OPWPs) Reveals Enrichment of Pathways of Mitochondrial Functionality
Source: Cells. 2022 Dec 10;11(24):3992. doi: 10.3390/cells11243992 (PMC9776412; doi:10.3390/cells11243992)
Supplement: Supplementary file 1 [file cells-11-03992-s001.zip]

Archive with 2 entries (2 files):
- cells-2050540-supplementaryresub.pdf
- Leo et al Supplementary Table S1.xlsx
