# Supplementary material for: Transcriptomic Analysis of Colorectal Cancer Cells Treated with Oil Production Waste Products (OPWPs) Reveals Enrichment of Pathways of Mitochondrial Functionality
Source: Cells. 2022 Dec 10;11(24):3992. doi: 10.3390/cells11243992 (PMC9776412; doi:10.3390/cells11243992)
Supplement: Supplementary file 1 [file cells-11-03992-s001.zip › Leo et al Supplementary Table S1.xlsx]

## Sheet: Whole_Transcriptome
Symbol	Common	Row.names	Gene.description	up	down	CTR_1	CTR_2	CTR_3	AE_1	AE_2	AE_3	TE_1	TE_2	TE_3	SE_1	SE_2	SE_3	HTyr_1	HTyr_2	HTyr_3	LogFC CTRL vs AE	padj CTRL vs AE	LogFC CTRL vs TE	padj CTRL vsTE	LogFC CTRL vs SE	padj CTRL vs SE	LogFC CTRL vs HTyr	padj CTRL vs HTyr
AATK	AATK	ENSG00000181409	apoptosis associated tyrosine kinase [Source:HGNC Symbol;Acc:HGNC:21]	4	0	1.18	0.46	0.74	1.58	1.8	2.57	1.6	1.39	2.07	1.93	1.94	2.86	1.89	3.27	3.14	1.01859	0.0037748	0.780335	0.0167004	1.24062	0.000507883	1.72991	2.4601e-06
ABCA11P	ABCA11P	ENSG00000251595	ATP binding cassette subfamily A member 11	4	0	2.93	2.36	2.78	6.93	7.05	5.8	4.99	3.85	6.38	6.82	6.33	6.28	4.5	4.52	5.61	1.11724	2.34472e-06	0.742789	0.00138051	1.08795	2.90348e-06	0.783718	0.000749409
ABCB10	ABCB10	ENSG00000135776	ATP binding cassette subfamily B member 10 [Source:HGNC Symbol;Acc:HGNC:41]	4	0	6.7	6.76	6.91	10.38	11.38	12.7	12.71	10.21	12.03	14.93	17.51	17.47	11.21	11.76	13	0.630484	4.30498e-07	0.703424	1.2832e-08	1.16778	2.48552e-22	0.824873	1.65307e-11
ABHD14A	ABHD14A	ENSG00000248487	abhydrolase domain containing 14A [Source:HGNC Symbol;Acc:HGNC:24538]	4	0	3.22	3.4	1.8	4.48	6.01	6.42	7.16	5.94	5.01	7.57	7.76	8.23	5.49	6.26	7.62	0.689841	0.0139285	0.867883	0.00227094	1.22865	1.86312e-05	1.0703	0.000218354
ACSL5	ACSL5	ENSG00000197142	acyl-CoA synthetase long chain family member 5 [Source:HGNC Symbol;Acc:HGNC:16526]	4	0	43.83	50.23	47.76	91.18	91.7	94.18	90.36	92.28	94.02	85.36	91.76	91.49	84.02	76.35	87.07	0.86528	1.26741e-48	0.915549	4.89723e-55	0.80704	5.03262e-43	0.825237	1.5347e-44
ADAM21	ADAM21	ENSG00000139985	ADAM metallopeptidase domain 21 [Source:HGNC Symbol;Acc:HGNC:200]	4	0	0.42	0.29	0.57	0.9	1.29	1.01	1.19	1.03	1.35	1.39	1.73	1.74	0.78	0.84	0.97	1.06185	0.00280041	1.29813	0.000328459	1.7391	1.30753e-06	0.855138	0.0111314
ADPRH	ADPRH	ENSG00000144843	ADP-ribosylarginine hydrolase [Source:HGNC Symbol;Acc:HGNC:269]	4	0	0.29	0.44	0.26	1.31	1.78	1.35	1.1	1.42	0.89	1.53	2.03	1.46	1.52	1.27	1.2	1.87348	9.05882e-07	1.54793	3.832e-05	2.06169	2.1972e-08	1.84986	7.13705e-07
ALDH1L2	ALDH1L2	ENSG00000136010	aldehyde dehydrogenase 1 family member L2 [Source:HGNC Symbol;Acc:HGNC:26777]	4	0	0.29	0.5	0.45	0.85	0.88	1.5	0.87	0.98	0.75	0.61	1.29	0.8	0.87	0.55	1	1.06161	0.00186723	0.78486	0.0132623	0.763423	0.0211171	0.740815	0.0175733
ALG1	ALG1	ENSG00000033011	ALG1 chitobiosyldiphosphodolichol beta-mannosyltransferase [Source:HGNC Symbol;Acc:HGNC:18294]	4	0	7.44	7.38	8.87	19.16	15.83	17.13	17.14	16.45	16.16	19.66	19.36	20.21	14.02	16.53	16.5	1.03932	4.07879e-16	1.02158	9.62929e-16	1.21242	1.64983e-22	1.02063	8.96137e-16
AMACR	AMACR	ENSG00000242110	alpha-methylacyl-CoA racemase [Source:HGNC Symbol;Acc:HGNC:451]	4	0	0.73	1.61	1.33	4.92	3.76	2.9	3.39	2.62	3.9	4.87	3.76	4.29	3.22	3.4	3.85	1.49796	2.10178e-06	1.29458	3.68777e-05	1.65891	8.69109e-08	1.47505	2.49124e-06
AMDHD2	AMDHD2	ENSG00000162066	amidohydrolase domain containing 2 [Source:HGNC Symbol;Acc:HGNC:24262]	4	0	5.31	3.57	2.5	10.43	14.57	10.16	9.08	9.03	12.82	13.74	13.09	14.86	9.04	8.09	8.61	1.47728	1.03916e-09	1.33403	3.66245e-08	1.72856	2.82841e-13	1.13989	1.97698e-06
ANAPC7	ANAPC7	ENSG00000196510	anaphase promoting complex subunit 7 [Source:HGNC Symbol;Acc:HGNC:17380]	4	0	23.08	26.99	19.94	52.97	45.22	48.07	41.37	38.57	32.11	51.46	50.69	46.69	36.25	37.92	35.18	0.938682	2.68448e-15	0.601575	5.7206e-07	0.960635	2.43685e-16	0.642377	7.62724e-08
ANK1	ANK1	ENSG00000029534	ankyrin 1 [Source:HGNC Symbol;Acc:HGNC:492]	4	0	0.19	0.16	0.33	0.83	0.6	0.42	0.37	0.81	0.42	1.15	0.68	0.83	0.93	0.54	0.51	1.06749	0.00916364	0.846881	0.0220302	1.72001	8.52576e-05	1.29435	0.00229205
ANKRD42	ANKRD42	ENSG00000137494	ankyrin repeat domain 42 [Source:HGNC Symbol;Acc:HGNC:26752]	4	0	2.3	2.79	3.37	5.32	6.41	5.59	5.58	6.2	4.56	4.74	5.63	4.89	6.22	3.65	3.61	0.86759	7.20324e-05	0.836667	0.000117726	0.684259	0.00159805	0.593058	0.00538165
ANP32E	ANP32E	ENSG00000143401	acidic nuclear phosphoprotein 32 family member E [Source:HGNC Symbol;Acc:HGNC:16673]	4	0	33.41	32.12	31.51	59.64	67.76	63.6	54.71	49.64	52.83	76.75	81.45	85.6	55.26	51.3	56.08	0.869853	4.53915e-30	0.638073	1.40321e-16	1.21044	6.84957e-59	0.760637	2.51894e-23
AP5S1	AP5S1	ENSG00000125843	adaptor related protein complex 5 subunit sigma 1 [Source:HGNC Symbol;Acc:HGNC:15875]	4	0	1.23	1.59	1.03	3.58	3.59	3.98	3.23	2.84	4.18	3.78	4.6	5.31	3.02	4.35	3.29	1.35012	4.18056e-08	1.25862	2.99433e-07	1.63935	1.25413e-11	1.41693	6.58575e-09
APEH	APEH	ENSG00000164062	acylaminoacyl-peptide hydrolase [Source:HGNC Symbol;Acc:HGNC:586]	4	0	68.72	76.14	74.34	121	120.68	128.89	109.07	121.41	128.58	138.55	133.48	130.98	111.64	125.45	129.08	0.651424	3.21047e-16	0.656959	1.5776e-16	0.763558	2.26022e-22	0.760836	5.57124e-22
ARHGEF39	ARHGEF39	ENSG00000137135	Rho guanine nucleotide exchange factor 39 [Source:HGNC Symbol;Acc:HGNC:25909]	4	0	4.73	5.45	4.15	12.22	12.57	12.86	10.23	10.33	10.15	13.89	18.54	15.34	13.54	9.69	13.12	1.24252	1.53616e-12	0.992659	2.0365e-08	1.57947	1.395e-20	1.31059	3.8146e-14
ARRDC4	ARRDC4	ENSG00000140450	arrestin domain containing 4 [Source:HGNC Symbol;Acc:HGNC:28087]	4	0	0.6	0.98	1.23	10.91	12.49	6.77	8.31	10.74	10.61	3.07	3.21	3.12	6.4	5.09	5.25	3.3208	3.52335e-40	3.34635	8.42524e-41	1.58902	4.85976e-10	2.58019	2.01993e-24
ASB16-AS1	ASB16-AS1	ENSG00000267080	ASB16 antisense RNA 1 [Source:HGNC Symbol;Acc:HGNC:25442]	4	0	1.14	2.27	2.43	5.27	5.45	3.56	4.83	4.54	5.96	7.16	6.73	8.78	5.67	4.54	4.93	1.12274	9.12629e-05	1.27366	9.71507e-06	1.81855	9.05128e-11	1.33756	2.72142e-06
ASF1A	ASF1A	ENSG00000111875	anti-silencing function 1A histone chaperone [Source:HGNC Symbol;Acc:HGNC:20995]	4	0	9.09	7.86	8.74	18.63	18.49	20.16	16.55	14.8	15.36	21.09	23.13	24.05	13.29	15.6	16.34	1.04463	6.31431e-19	0.797883	1.78684e-11	1.28814	2.25672e-29	0.830805	2.45014e-12
ASF1B	ASF1B	ENSG00000105011	anti-silencing function 1B histone chaperone [Source:HGNC Symbol;Acc:HGNC:20996]	4	0	12.65	14.01	14.28	44.95	47.33	53.71	43.07	42.36	43.91	68.51	73.73	77.55	45.92	49.78	51.76	1.72971	2.35916e-64	1.60846	4.5796e-56	2.30986	1.32822e-119	1.87469	6.427e-77
ASH2L	ASH2L	ENSG00000129691	ASH2 like	4	0	12.69	14.33	14.44	22.9	23.17	25.48	24.57	22.37	20.87	24.31	26.16	24.36	25.42	19.76	23.29	0.67505	3.99081e-10	0.650613	1.38491e-09	0.732415	3.70981e-12	0.729341	7.53093e-12
ATOH8	ATOH8	ENSG00000168874	atonal bHLH transcription factor 8 [Source:HGNC Symbol;Acc:HGNC:24126]	4	0	0.17	0.07	0	0.48	0.33	1.32	0.89	0.55	0.5	0.72	1.5	0.96	0.47	0.6	0.74	2.25197	0.00286926	2.27016	0.00304188	3.07172	8.41112e-05	2.26629	0.00283859
ATOX1	ATOX1	ENSG00000177556	antioxidant 1 copper chaperone [Source:HGNC Symbol;Acc:HGNC:798]	4	0	73.66	62.41	69.26	145.6	169.93	192.4	150.22	128.5	147.79	217.67	275.1	285.9	212.07	214.53	238.64	1.18455	1.51897e-17	0.981351	2.19765e-12	1.8013	2.2263e-40	1.70652	3.95094e-36
ATP2A1-AS1	ATP2A1-AS1	ENSG00000260442	ATP2A1 antisense RNA 1 [Source:HGNC Symbol;Acc:HGNC:51370]	4	0	0.3	1.25	1.32	4.31	2.85	3.45	3.22	4.25	4.66	5.24	4.21	6.46	2.03	4.1	3.89	1.22675	0.021129	1.57372	0.00709617	2.02134	0.000837849	1.33727	0.0142084
ATP6V0D1	ATP6V0D1	ENSG00000159720	ATPase H+ transporting V0 subunit d1 [Source:HGNC Symbol;Acc:HGNC:13724]	4	0	11.35	17.23	18.17	34.74	30.7	32.22	33.47	37.07	35.08	42.34	37.42	39.43	22.73	28.57	28.78	0.947911	2.07289e-10	1.11807	4.15271e-14	1.23413	2.10795e-17	0.782253	1.20963e-07
ATPSCKMT	ATPSCKMT	ENSG00000150756	ATP synthase c subunit lysine N-methyltransferase [Source:HGNC Symbol;Acc:HGNC:27029]	4	0	4.33	5.85	6.91	14.28	15.01	14.3	12.62	14.52	13.04	12.45	16.44	21.23	9.57	9.76	11.42	1.23496	1.58089e-09	1.16824	1.41155e-08	1.41563	1.76027e-12	0.838763	3.67312e-05
AUNIP	AUNIP	ENSG00000127423	aurora kinase A and ninein interacting protein [Source:HGNC Symbol;Acc:HGNC:28363]	4	0	6.22	5.98	5.81	12.27	10.94	11.03	9.45	11.73	9.83	16.49	14.29	14.33	9.77	10.41	10.5	0.79146	9.56485e-08	0.697956	2.54139e-06	1.19196	7.36175e-17	0.755727	2.77758e-07
AURKA	AURKA	ENSG00000087586	aurora kinase A [Source:HGNC Symbol;Acc:HGNC:11393]	4	0	14.28	20.6	18.17	37.57	47.71	43.95	31.89	31.35	34.55	58.4	60.92	57.85	41.79	41.55	46.1	1.16863	8.61421e-21	0.810718	1.57225e-10	1.61895	2.87951e-40	1.29732	9.10583e-26
AURKB	AURKB	ENSG00000178999	aurora kinase B [Source:HGNC Symbol;Acc:HGNC:11390]	4	0	33.57	43.68	35.12	82.79	78.92	72.98	63.21	68.84	66.16	95.94	80.54	92.74	83.16	84.14	87.45	0.940459	2.41571e-17	0.740501	2.76046e-11	1.12979	2.68888e-25	1.18894	1.46515e-27
B3GNT4	B3GNT4	ENSG00000176383	UDP-GlcNAc:betaGal beta-1	4	0	1.96	0.89	1.58	4.18	3.24	3.75	5.09	4.23	5.14	4.01	8.34	4.6	2.52	2.59	4.38	1.09142	0.00228411	1.57047	2.38658e-05	1.74363	1.76444e-06	0.950281	0.00506398
B9D1	B9D1	ENSG00000108641	B9 domain containing 1 [Source:HGNC Symbol;Acc:HGNC:24123]	4	0	8.22	9.53	8.67	15.29	16.9	20.75	14.76	13.55	16.77	19.01	20.21	19.72	19.14	22.85	20.32	0.845254	4.86404e-07	0.656201	8.0893e-05	1.01025	7.38711e-10	1.22984	6.01122e-14
BARD1	BARD1	ENSG00000138376	BRCA1 associated RING domain 1 [Source:HGNC Symbol;Acc:HGNC:952]	4	0	4.07	4.15	4.07	7.6	12.05	6.72	10.76	6.8	7.09	7.98	8.38	16.3	7.56	5.24	7.79	0.873763	0.00117924	0.814974	0.00224682	1.19312	1.07135e-05	0.612794	0.0162429
BEND3	BEND3	ENSG00000178409	BEN domain containing 3 [Source:HGNC Symbol;Acc:HGNC:23040]	4	0	1.82	1.51	1.34	2.66	2.61	2.96	2.77	2.85	3.32	3.48	3.59	3.55	2.45	2.31	2.55	0.657914	2.62442e-05	0.831908	5.87902e-08	1.03334	6.08279e-12	0.613439	7.46143e-05
BIRC5	BIRC5	ENSG00000089685	baculoviral IAP repeat containing 5 [Source:HGNC Symbol;Acc:HGNC:593]	4	0	38.33	44.5	48.44	94.17	89.32	85.12	79.33	73.39	74.63	114.86	118.43	117.72	79.92	93.73	91.59	0.931326	7.13294e-30	0.745528	3.03892e-19	1.30615	1.46585e-59	1.04344	2.02912e-37
BLOC1S1	BLOC1S1	ENSG00000135441	biogenesis of lysosomal organelles complex 1 subunit 1 [Source:HGNC Symbol;Acc:HGNC:4200]	4	0	39.15	36.69	36.57	71.33	67.16	69.73	62.28	65.6	69.15	75.74	71.18	86.55	65.64	67.85	73.79	0.76474	9.51375e-10	0.730375	4.12513e-09	0.916859	4.68844e-14	0.886994	4.29798e-13
BORCS7	BORCS7	ENSG00000166275	BLOC-1 related complex subunit 7 [Source:HGNC Symbol;Acc:HGNC:23516]	4	0	11.04	13.97	10.78	26.65	25.91	24.54	23.44	22.32	22.41	26.9	26.19	22.97	22.67	23.71	25.5	0.982852	1.60761e-15	0.854179	5.16841e-12	0.95475	4.01016e-15	1.00905	1.87128e-16
BORCS8	BORCS8	ENSG00000254901	BLOC-1 related complex subunit 8 [Source:HGNC Symbol;Acc:HGNC:37247]	4	0	1.39	1.89	2.14	7.47	6.17	5.26	4.49	5.11	4.78	6.64	4.52	7.68	3.93	4.47	4.21	1.6071	1.16106e-06	1.22225	0.00017175	1.58762	7.76641e-07	1.10332	0.000617339
BRCA1	BRCA1	ENSG00000012048	BRCA1 DNA repair associated [Source:HGNC Symbol;Acc:HGNC:1100]	4	0	8.47	12.84	9.71	27.13	24.54	24.42	17.08	20.01	14.64	28.92	28.37	23.25	15.69	15.94	16.64	1.1727	2.51449e-16	0.654999	5.9141e-06	1.2476	8.01038e-19	0.627882	1.37077e-05
BRD3OS	BRD3OS	ENSG00000235106	BRD3 opposite strand [Source:HGNC Symbol;Acc:HGNC:24742]	4	0	4.84	5.48	5.83	9.48	9.17	10.62	9.29	9.61	8.45	8.32	10.36	8.8	9.1	10.1	10.25	0.729124	1.4585e-07	0.691862	4.13649e-07	0.634358	3.66469e-06	0.876635	1.01764e-10
BRI3BP	BRI3BP	ENSG00000184992	BRI3 binding protein [Source:HGNC Symbol;Acc:HGNC:14251]	4	0	13.68	13.05	13.22	21.36	21.08	24	21.48	20.44	23.01	29.93	33.09	33.42	20.6	21.31	22.26	0.627081	4.70701e-16	0.644706	5.28024e-17	1.15481	1.83759e-54	0.703466	2.97628e-20
BRIP1	BRIP1	ENSG00000136492	BRCA1 interacting protein C-terminal helicase 1 [Source:HGNC Symbol;Acc:HGNC:20473]	4	0	4.65	3.54	4.97	9.22	9.43	9.64	7.48	8.65	7.1	15.51	16.52	15.82	8.32	6.41	7.52	1.00172	2.73469e-14	0.766301	7.33636e-09	1.75809	1.13383e-43	0.76863	6.33342e-09
BTC	BTC	ENSG00000174808	betacellulin [Source:HGNC Symbol;Acc:HGNC:1121]	4	0	3.12	3.39	4.03	8.51	6.81	7.39	5.96	6.92	6.96	7.29	5.92	6.01	6.01	5.49	6.04	0.979471	9.20154e-08	0.826724	5.38153e-06	0.734225	5.88519e-05	0.716926	8.22687e-05
BUB1	BUB1	ENSG00000169679	BUB1 mitotic checkpoint serine/threonine kinase [Source:HGNC Symbol;Acc:HGNC:1148]	4	0	17.72	21.71	18.33	37.11	37.91	37.31	31.44	28.09	33.68	55.73	59.67	53.98	40.19	39.59	40.42	0.847646	9.24951e-21	0.62418	1.13836e-11	1.4324	6.97283e-60	1.07151	3.35348e-33
BUB3	BUB3	ENSG00000154473	BUB3 mitotic checkpoint protein [Source:HGNC Symbol;Acc:HGNC:1151]	4	0	105.63	127.32	128.83	212.09	204.17	195.61	179.21	207.33	180.7	274.47	273.6	266.54	192.97	189.95	208.05	0.656493	7.25457e-19	0.599717	7.97597e-16	1.05925	1.21272e-48	0.731594	2.62101e-23
C11orf95	C11orf95	ENSG00000188070	chromosome 11 open reading frame 95 [Source:HGNC Symbol;Acc:HGNC:28449]	4	0	2.7	3.02	2.97	5.7	6.65	5.78	5.32	5.34	4.44	5.37	5.05	6.17	4.09	4.83	5.27	0.932253	1.31556e-10	0.718971	6.63694e-07	0.795656	2.67958e-08	0.706095	9.46653e-07
C17orf97	C17orf97	ENSG00000187624	chromosome 17 open reading frame 97 [Source:HGNC Symbol;Acc:HGNC:33800]	4	0	0.29	0.24	0.41	1.14	1.38	1.4	1.09	1.51	1.86	1.08	1.62	1.01	0.84	0.93	1.28	1.7061	0.00100331	1.98427	0.000144201	1.65684	0.000909957	1.45443	0.00315747
C19orf25	C19orf25	ENSG00000119559	chromosome 19 open reading frame 25 [Source:HGNC Symbol;Acc:HGNC:26711]	4	0	7.8	11.92	13.81	23.18	23.34	19.88	20.96	21.76	22.89	23.66	22.86	23.2	19.02	24.83	21.72	0.859179	5.01724e-07	0.89219	1.54444e-07	0.926518	3.27779e-08	0.975669	8.12858e-09
C19orf48	C19orf48	ENSG00000167747	chromosome 19 open reading frame 48 [Source:HGNC Symbol;Acc:HGNC:29667]	4	0	65.5	58.84	77.55	128.2	133.56	137.1	126.26	112.7	124.09	133.18	151.44	156.69	122.29	135.73	133.55	0.881682	3.81817e-20	0.79552	1.32873e-16	1.01484	6.29855e-27	0.981161	6.93676e-25
C1orf216	C1orf216	ENSG00000142686	chromosome 1 open reading frame 216 [Source:HGNC Symbol;Acc:HGNC:26800]	4	0	7.1	7.57	7.62	12.26	14.37	14.25	14.68	12.3	14.52	14.67	16.53	18.71	12.47	11.37	13.27	0.744377	5.20975e-08	0.821295	1.44111e-09	1.02608	8.3823e-15	0.733116	6.30563e-08
C21orf58	C21orf58	ENSG00000160298	chromosome 21 open reading frame 58 [Source:HGNC Symbol;Acc:HGNC:1300]	4	0	0.55	0.98	0.96	3.25	3.27	2.36	1.68	2.56	1.2	3.02	3.09	2.54	2.67	1.91	1.96	1.63832	3.93156e-06	0.900899	0.00639777	1.60236	3.5898e-06	1.26905	0.000247641
C2orf81	C2orf81	ENSG00000284308	chromosome 2 open reading frame 81 [Source:HGNC Symbol;Acc:HGNC:34350]	4	0	0.42	0.7	0.25	1.33	1.16	3.22	1.39	1.96	1.26	1.53	1.46	2.31	1.39	1.52	2.01	1.58965	0.00129069	1.36973	0.00391909	1.52938	0.0013842	1.57155	0.00121047
C5orf34	C5orf34	ENSG00000172244	chromosome 5 open reading frame 34 [Source:HGNC Symbol;Acc:HGNC:24738]	4	0	1.35	2.28	1.39	4.66	3.73	3.53	3.13	3.41	3.17	5.65	5.53	6.21	3.91	3.25	3.32	1.03631	5.04256e-05	0.760123	0.00242932	1.60102	1.4087e-10	0.960727	0.000136112
C9orf116	C9orf116	ENSG00000160345	chromosome 9 open reading frame 116 [Source:HGNC Symbol;Acc:HGNC:28435]	4	0	4.19	3.61	2.18	9.42	6.62	7.19	6.26	7.76	8.3	12.06	10.72	10.68	6.01	7.58	6.08	0.923504	0.00296345	0.893804	0.00346605	1.50535	1.37449e-06	0.788593	0.00813427
CBR4	CBR4	ENSG00000145439	carbonyl reductase 4 [Source:HGNC Symbol;Acc:HGNC:25891]	4	0	5.76	8.05	6.48	14.11	13.22	13.47	11.99	12.78	12.09	17.04	20.67	17.34	13.18	12.75	14.2	0.887422	5.04655e-13	0.790087	1.52895e-10	1.31422	1.99343e-28	0.988479	4.52636e-16
CBX2	CBX2	ENSG00000173894	chromobox 2 [Source:HGNC Symbol;Acc:HGNC:1552]	4	0	5.51	5.23	6.28	10.34	9.96	10.56	8.43	9.64	10.03	12.64	12.92	13.83	7.61	9.55	9.85	0.749053	1.59065e-09	0.661014	8.72208e-08	1.09513	4.87561e-20	0.685634	2.56933e-08
CCDC157	CCDC157	ENSG00000187860	coiled-coil domain containing 157 [Source:HGNC Symbol;Acc:HGNC:33854]	4	0	0.34	0.52	0.15	0.96	1.03	1.14	0.79	1.44	1.02	0.97	1.8	1.73	0.91	1.47	1.16	1.15005	0.00829466	1.29707	0.00382956	1.76328	0.000137861	1.55994	0.000752574
CCDC18	CCDC18	ENSG00000122483	coiled-coil domain containing 18 [Source:HGNC Symbol;Acc:HGNC:30370]	4	0	4.15	2.1	1.6	10.55	10.55	10.25	6.71	8.13	8.63	15.47	14.32	12.9	10.98	6.37	7.2	1.90332	5.40689e-13	1.51723	1.09077e-08	2.35113	8.939e-20	1.64999	4.2158e-10
CCDC189	CCDC189	ENSG00000196118	coiled-coil domain containing 189 [Source:HGNC Symbol;Acc:HGNC:28078]	4	0	2.23	1.94	1.74	5.69	6.88	6.32	6.01	5.63	4.62	7.15	4.34	6.44	5.37	5.43	6.42	1.41181	2.42075e-05	1.26079	0.000127055	1.33722	4.07487e-05	1.42461	1.78772e-05
CCDC34	CCDC34	ENSG00000109881	coiled-coil domain containing 34 [Source:HGNC Symbol;Acc:HGNC:25079]	4	0	5.24	4.76	5.86	12.07	11.44	14.89	11.47	9.47	10.78	15.09	14.83	20.2	12.29	12.31	12.48	1.13873	1.63528e-09	0.903733	1.84033e-06	1.52052	1.07273e-16	1.22127	6.8731e-11
CCNA2	CCNA2	ENSG00000145386	cyclin A2 [Source:HGNC Symbol;Acc:HGNC:1578]	4	0	15.62	17.41	18.89	35.01	35.53	41.13	30.97	28.38	28.2	55.36	58.62	56.62	42.7	41.37	43.77	1.00337	5.507e-32	0.704302	4.0615e-16	1.60787	5.88033e-85	1.32787	7.12297e-57
CCNB1	CCNB1	ENSG00000134057	cyclin B1 [Source:HGNC Symbol;Acc:HGNC:1579]	4	0	49.09	53.61	53.37	149.4	166.15	160.43	119.91	110.93	121.75	228.97	239.49	246.94	166.04	165.23	168.62	1.50915	1.57223e-99	1.12434	3.62743e-55	2.0845	4.00856e-196	1.70492	2.53246e-129
CCNB2	CCNB2	ENSG00000157456	cyclin B2 [Source:HGNC Symbol;Acc:HGNC:1580]	4	0	29.83	30.48	32	63.93	56.52	62.88	50.86	46.94	47.14	76.07	77.56	76.98	64.04	67.84	72.96	0.887919	1.65978e-27	0.597764	6.5566e-13	1.20948	4.05415e-53	1.17744	7.38726e-50
CCNE1	CCNE1	ENSG00000105173	cyclin E1 [Source:HGNC Symbol;Acc:HGNC:1589]	4	0	10.05	11.88	13.6	18.65	21.65	18.99	22.1	24.04	20.24	29.38	30.42	31.28	22	22.85	21.53	0.625667	1.78525e-06	0.850232	2.83009e-11	1.24806	7.69823e-24	0.922763	3.76885e-13
CCNE2	CCNE2	ENSG00000175305	cyclin E2 [Source:HGNC Symbol;Acc:HGNC:1590]	4	0	6.36	4.75	4.88	16.89	12.72	18.48	14.76	15.34	13.69	23.61	24.28	24.52	12.63	9.54	14.72	1.46	9.84361e-17	1.38036	3.41775e-15	2.05362	1.78665e-33	1.19492	9.09567e-12
CCNF	CCNF	ENSG00000162063	cyclin F [Source:HGNC Symbol;Acc:HGNC:1591]	4	0	6.03	7.19	7.06	14.14	14.56	15.73	13.08	13.34	13.98	19.4	20.73	20.65	14.68	16.23	16.38	1.02183	1.52215e-26	0.936165	1.42309e-22	1.46629	1.1487e-56	1.24342	4.7505e-40
CDC25A	CDC25A	ENSG00000164045	cell division cycle 25A [Source:HGNC Symbol;Acc:HGNC:1725]	4	0	3.7	4.84	5	8.68	9.68	11.77	11.37	10.75	10.29	15.01	17.11	16.54	8.63	9.01	10.64	1.02902	2.27841e-12	1.1958	1.95375e-16	1.72501	1.85644e-34	1.07123	1.51435e-13
CDC25C	CDC25C	ENSG00000158402	cell division cycle 25C [Source:HGNC Symbol;Acc:HGNC:1727]	4	0	4.36	8.13	6.16	13.76	13.78	13.49	12.92	9.84	10.71	17.54	13.76	19.8	16.68	17	15.04	0.975967	2.60561e-06	0.713538	0.000519289	1.2973	1.61402e-10	1.36517	3.01359e-11
CDC45	CDC45	ENSG00000093009	cell division cycle 45 [Source:HGNC Symbol;Acc:HGNC:1739]	4	0	5.84	8.97	8.35	21.81	25.08	29.14	20.77	20.93	20.49	33.89	37.05	35.83	17.71	18.62	19.7	1.59852	1.7893e-25	1.36416	8.43135e-19	2.08805	5.24517e-45	1.28768	4.74173e-17
CDC6	CDC6	ENSG00000094804	cell division cycle 6 [Source:HGNC Symbol;Acc:HGNC:1744]	4	0	34.34	38.44	34.36	64.46	62.52	71.59	60.19	64.39	52.82	88.48	78.53	85.85	52.55	57.02	56.93	0.776157	1.11312e-16	0.66677	1.29609e-12	1.11864	1.33602e-34	0.647856	4.9682e-12
CDCA2	CDCA2	ENSG00000184661	cell division cycle associated 2 [Source:HGNC Symbol;Acc:HGNC:14623]	4	0	5.88	8.63	6.37	15.8	17.48	19.05	13.9	11.09	12.34	21.63	22	20.85	15.19	16.62	18.95	1.19565	1.80238e-16	0.745813	3.82024e-07	1.49264	9.46915e-26	1.27916	6.72994e-19
CDCA3	CDCA3	ENSG00000111665	cell division cycle associated 3 [Source:HGNC Symbol;Acc:HGNC:14624]	4	0	11.36	13.77	12.49	27.13	28.23	28.32	18.62	22.48	21.12	37.72	32.53	43.18	31.4	27.79	30.49	1.02249	1.07632e-12	0.637136	1.10025e-05	1.45517	8.53854e-26	1.25103	7.31436e-19
CDCA4	CDCA4	ENSG00000170779	cell division cycle associated 4 [Source:HGNC Symbol;Acc:HGNC:14625]	4	0	16.89	17	23.52	37.03	32.79	39.62	35.64	30.75	32.26	32.9	35.57	39.46	31.44	34.34	33.65	0.825196	1.03631e-11	0.724871	2.61962e-09	0.795254	3.53463e-11	0.813157	1.75873e-11
CDCA5	CDCA5	ENSG00000146670	cell division cycle associated 5 [Source:HGNC Symbol;Acc:HGNC:14626]	4	0	16.33	18.81	16.91	33.85	36.13	40.31	33.59	31.91	33.4	52.79	58.37	68.44	36.85	37.82	37.84	0.966148	3.36824e-19	0.859379	1.95341e-15	1.6611	3.69357e-57	1.12307	5.3636e-26
CDCA7	CDCA7	ENSG00000144354	cell division cycle associated 7 [Source:HGNC Symbol;Acc:HGNC:14628]	4	0	19.58	17.54	20.87	35.42	33.1	35.17	33.32	33.92	30.79	43.51	50.14	47.15	29.99	30.11	29.58	0.740353	9.71886e-19	0.712717	1.2186e-17	1.17012	5.82486e-48	0.654554	4.67118e-15
CDCA8	CDCA8	ENSG00000134690	cell division cycle associated 8 [Source:HGNC Symbol;Acc:HGNC:14629]	4	0	15.42	16.18	15.53	27.56	30.13	29.37	24.6	24.56	24.8	34.93	38.24	33.98	30.7	31.47	34.02	0.771948	1.61092e-18	0.587746	3.48285e-11	1.06586	2.97551e-36	1.04425	1.24354e-34
CDK2	CDK2	ENSG00000123374	cyclin dependent kinase 2 [Source:HGNC Symbol;Acc:HGNC:1771]	4	0	34.23	34.28	34.28	60.72	63.69	71.28	54.75	51.91	61.46	80.27	68.85	88.12	59.2	56.51	60.29	0.813532	1.44842e-14	0.643049	1.52899e-09	1.08337	8.08546e-26	0.785097	8.92349e-14
CDK2AP1	CDK2AP1	ENSG00000111328	cyclin dependent kinase 2 associated protein 1 [Source:HGNC Symbol;Acc:HGNC:14002]	4	0	61.28	61.11	63.88	109.11	109.52	116.15	103.47	94.15	98.32	115.38	132.85	143.52	91.15	95.15	100.15	0.741586	5.23382e-18	0.613045	1.10733e-12	0.953951	2.59158e-30	0.641116	7.00584e-14
CDT1	CDT1	ENSG00000167513	chromatin licensing and DNA replication factor 1 [Source:HGNC Symbol;Acc:HGNC:24576]	4	0	16.08	13.11	19.59	30.98	24.47	27.83	27.58	27.85	27.63	34.05	30.69	33	18.94	31.32	23.88	0.631497	0.000175545	0.679241	5.14393e-05	0.867446	1.67733e-07	0.593585	0.000388555
CEMIP	CEMIP	ENSG00000103888	cell migration inducing hyaluronidase 1 [Source:HGNC Symbol;Acc:HGNC:29213]	4	0	1.8	1.8	1.95	10.6	8.79	7.89	8.71	6.36	7.35	13.83	12.78	15.8	5.34	7.45	6.53	2.18412	4.61784e-39	1.9496	5.27554e-31	2.81482	3.77258e-66	1.81	6.09521e-27
CENPI	CENPI	ENSG00000102384	centromere protein I [Source:HGNC Symbol;Acc:HGNC:3968]	4	0	1.43	2.85	1.67	4.69	3.67	5.66	4.75	3.33	5.17	9.72	10.12	11.76	5.77	5.79	7.35	1.05036	1.38412e-05	1.00652	3.316e-05	2.25612	1.78815e-21	1.6364	1.20873e-11
CENPM	CENPM	ENSG00000100162	centromere protein M [Source:HGNC Symbol;Acc:HGNC:18352]	4	0	6.55	5.47	7.07	15.66	15.31	21.67	16.75	14.28	15.65	19.56	31.02	30.4	20.52	23.76	19.93	1.30498	5.15817e-08	1.18239	7.42935e-07	1.93527	6.91955e-17	1.74226	1.2347e-13
CENPO	CENPO	ENSG00000138092	centromere protein O [Source:HGNC Symbol;Acc:HGNC:28152]	4	0	6.16	7.66	6.22	13.15	19.22	16.31	9.22	11.09	12.05	20.88	20.81	21.49	11.41	13.03	12.86	1.1478	1.52817e-12	0.590007	0.000298268	1.52359	6.16257e-22	0.88497	4.88512e-08
CENPQ	CENPQ	ENSG00000031691	centromere protein Q [Source:HGNC Symbol;Acc:HGNC:21347]	4	0	4.34	4.03	5.03	7.53	9.52	8.02	6.66	7.97	7.92	12.04	14.38	14.29	8.2	6.54	7.24	0.758289	5.0878e-05	0.651644	0.000427141	1.47229	1.62118e-16	0.685617	0.000206674
CENPS	CENPS	ENSG00000175279	centromere protein S [Source:HGNC Symbol;Acc:HGNC:23163]	4	0	7.23	11.97	11.76	22.2	18.66	20.44	22.03	17.33	16.89	21.04	25.71	19.76	20.79	21.6	23.25	0.827877	3.4655e-05	0.747413	0.000158872	0.946303	1.43728e-06	1.0597	7.35522e-08
CEP162	CEP162	ENSG00000135315	centrosomal protein 162 [Source:HGNC Symbol;Acc:HGNC:21107]	4	0	0.66	1.23	0.75	2.37	2.49	3.2	2.68	2.2	2.51	3	2.72	3.67	2.19	1.83	1	1.37596	1.6005e-05	1.29629	4.3747e-05	1.60518	2.98943e-07	0.678982	0.0186323
CEP68	CEP68	ENSG00000011523	centrosomal protein 68 [Source:HGNC Symbol;Acc:HGNC:29076]	4	0	2.96	3.57	3.59	7.98	6.13	7.06	6.72	6.5	6.57	6.72	7.37	7.12	7.19	5.89	6.55	0.954064	6.43563e-15	0.904754	1.23692e-13	0.941707	4.42931e-15	0.958963	2.96142e-15
CETN2	CETN2	ENSG00000147400	centrin 2 [Source:HGNC Symbol;Acc:HGNC:1867]	4	0	6.07	6.59	6.28	16.29	14.4	15.96	12.77	13.81	14.21	27.47	24.64	27.89	14.36	16.32	19.07	1.16641	2.53178e-13	1.01768	1.84457e-10	1.94655	5.29324e-38	1.39617	3.48398e-19
CFD	CFD	ENSG00000197766	complement factor D [Source:HGNC Symbol;Acc:HGNC:2771]	4	0	2.68	3.4	3.28	7.63	5.44	8.18	6.89	9.35	7.29	6.42	6.59	7.15	4.64	8.71	5.46	0.942878	0.00102499	1.16969	5.24602e-05	0.873439	0.0020717	0.906331	0.00134548
CHAC2	CHAC2	ENSG00000143942	ChaC glutathione specific gamma-glutamylcyclotransferase 2 [Source:HGNC Symbol;Acc:HGNC:32363]	4	0	3.75	3.97	4.33	11.82	14.74	14.8	9.99	10.12	6.79	14.16	18.22	17.6	10.98	8.11	9.27	1.6366	2.27072e-13	1.05565	2.91644e-06	1.90412	2.32979e-18	1.19219	1.04554e-07
CHAF1A	CHAF1A	ENSG00000167670	chromatin assembly factor 1 subunit A [Source:HGNC Symbol;Acc:HGNC:1910]	4	0	9.17	9.63	8.46	20.81	21.32	22.49	18.13	20.98	20.1	31.9	28.57	34.81	16.77	20.34	18.39	1.12324	5.49834e-22	1.04862	2.68384e-19	1.6777	9.33294e-50	1.03096	8.26133e-19
CHAF1B	CHAF1B	ENSG00000159259	chromatin assembly factor 1 subunit B [Source:HGNC Symbol;Acc:HGNC:1911]	4	0	4.33	4.93	4.75	10.96	10.65	11.79	10.46	9.7	8.73	19.06	19.49	18.12	8.96	9.09	11.03	1.13636	1.25252e-23	0.981106	5.23695e-18	1.89789	2.71623e-68	1.06456	5.53266e-21
CHDH	CHDH	ENSG00000016391	choline dehydrogenase [Source:HGNC Symbol;Acc:HGNC:24288]	4	0	2.73	2.4	3.1	4.59	4.47	5.14	4.69	4.7	4.12	7.06	6.75	7.69	4.06	4.38	4.56	0.67577	1.81336e-08	0.662458	2.86783e-08	1.27492	5.1817e-29	0.680036	1.04112e-08
CHEK1	CHEK1	ENSG00000149554	checkpoint kinase 1 [Source:HGNC Symbol;Acc:HGNC:1925]	4	0	15.3	18.04	15.6	36.47	36.92	32.23	31.38	33.42	29.91	53.11	54.19	43.79	28.04	24.42	30.03	0.990468	2.70954e-18	0.884315	8.55596e-15	1.50192	3.68049e-42	0.752255	4.66541e-11
CHROMR	CHROMR	ENSG00000223960	cholesterol induced regulator of metabolism RNA [Source:HGNC Symbol;Acc:HGNC:54059]	4	0	2.4	2.75	3.11	10	8.62	8.17	6.49	7.32	6.88	11.27	10.78	9.15	7.44	5.71	6.13	1.57972	1.14529e-17	1.24717	2.7397e-11	1.79958	1.60159e-23	1.20794	8.36849e-11
CLSPN	CLSPN	ENSG00000092853	claspin [Source:HGNC Symbol;Acc:HGNC:19715]	4	0	2.18	4.03	3.39	10.39	7.99	11.03	8.48	11.76	9.99	17.11	17.75	15.51	7.32	7.37	8.4	1.48374	1.46298e-16	1.57874	1.54858e-18	2.25991	4.83421e-38	1.2546	3.07054e-12
COMMD4	COMMD4	ENSG00000140365	COMM domain containing 4 [Source:HGNC Symbol;Acc:HGNC:26027]	4	0	29.35	25.97	31.49	67.66	74.07	90.4	65.48	59.04	70.55	93.06	127.4	130.35	61.36	78.27	79.69	1.29664	1.4105e-15	1.0929	2.30811e-11	1.88242	1.14148e-32	1.34414	9.62819e-17
COMMD9	COMMD9	ENSG00000110442	COMM domain containing 9 [Source:HGNC Symbol;Acc:HGNC:25014]	4	0	5.18	4.86	5.12	14.13	13.5	20.93	11.22	12.65	12.85	25.36	22.85	23.89	12.98	14.05	9.74	1.50475	6.28339e-10	1.14729	2.54695e-06	2.09859	8.06467e-19	1.21856	5.4857e-07
COQ4	COQ4	ENSG00000167113	coenzyme Q4 [Source:HGNC Symbol;Acc:HGNC:19693]	4	0	11.63	14.3	12.25	26.36	23.48	24.16	22.55	25.94	21.73	23.9	23.86	25.81	22.91	23.54	22.82	0.831116	2.23113e-11	0.810054	6.37877e-11	0.808975	4.19976e-11	0.856748	3.60358e-12
CORO1A	CORO1A	ENSG00000102879	coronin 1A [Source:HGNC Symbol;Acc:HGNC:2252]	4	0	0.56	0.49	1.03	2.28	2	2.94	2.02	1.96	3.57	3.48	3.09	4.8	2.21	2.21	2.81	1.54294	0.00157679	1.64924	0.000806902	2.28676	3.29287e-06	1.70418	0.000454228
COX20	COX20	ENSG00000203667	cytochrome c oxidase assembly factor COX20 [Source:HGNC Symbol;Acc:HGNC:26970]	4	0	22.61	24.59	27.21	50.3	46.06	44	43.63	44.09	38.47	61.92	65.64	59.06	34.98	38.21	38.29	0.818207	1.41292e-18	0.717514	1.91258e-14	1.22265	1.64272e-41	0.610285	1.02267e-10
CPOX	CPOX	ENSG00000080819	coproporphyrinogen oxidase [Source:HGNC Symbol;Acc:HGNC:2321]	4	0	69.4	64.28	72.18	151.34	159.56	159.02	143.22	141.11	142.19	212.08	256.36	252.58	135.91	130.38	140.34	1.09269	1.29071e-55	1.00402	3.66072e-47	1.69647	4.17073e-136	1.00676	2.60085e-47
CPT2	CPT2	ENSG00000157184	carnitine palmitoyltransferase 2 [Source:HGNC Symbol;Acc:HGNC:2330]	4	0	4.77	7.38	5.9	10.67	12.07	10.86	10.6	10.17	11.37	12.98	12.41	12.65	10.95	11.48	11	0.75344	3.06659e-07	0.737433	4.47589e-07	0.932586	7.99417e-11	0.876085	1.44674e-09
CRIP1	CRIP1	ENSG00000213145	cysteine rich protein 1 [Source:HGNC Symbol;Acc:HGNC:2360]	4	0	55.24	56.82	56.73	108.31	106.21	130.65	122.22	104.52	106.73	149.58	144.57	167.94	113.45	138.95	130.29	0.910836	1.3142e-13	0.914831	8.4896e-14	1.32711	1.05623e-28	1.19467	4.34532e-23
CTNS	CTNS	ENSG00000040531	cystinosin	4	0	2.85	3.19	3.13	8.23	8.69	11.08	7.65	9.17	10.74	7.14	9.74	10.48	5.28	8.57	7.95	1.43253	3.69675e-09	1.47041	1.07033e-09	1.39213	4.58945e-09	1.20255	5.89066e-07
CTSA	CTSA	ENSG00000064601	cathepsin A [Source:HGNC Symbol;Acc:HGNC:9251]	4	0	17.41	20.62	24.89	38.96	34.47	37.73	36.63	39.64	34.31	48.43	46.92	47.24	32.94	35.54	34.3	0.721231	5.40927e-12	0.767345	1.41918e-13	1.07743	2.68794e-26	0.734967	1.5835e-12
CTXN1	CTXN1	ENSG00000178531	cortexin 1 [Source:HGNC Symbol;Acc:HGNC:31108]	4	0	1.92	3.09	4.09	7.37	6.49	8.39	7.65	8.73	7.38	5.6	6.94	7.17	5.05	5.86	5.21	1.13001	1.07165e-05	1.2969	3.81471e-07	0.944128	0.000197666	0.766857	0.00207962
CYB561A3	CYB561A3	ENSG00000162144	cytochrome b561 family member A3 [Source:HGNC Symbol;Acc:HGNC:23014]	4	0	11.68	6.79	10.38	18.54	19.14	20.41	19.31	18.56	18.75	21.44	21.97	22.32	15.08	16.47	18.39	0.891956	4.84071e-08	0.906559	2.48157e-08	1.06809	2.07014e-11	0.797515	8.56076e-07
CYP1A1	CYP1A1	ENSG00000140465	cytochrome P450 family 1 subfamily A member 1 [Source:HGNC Symbol;Acc:HGNC:2595]	4	0	0.39	0.81	0.6	3.56	3.67	4.11	1.69	2.04	1.38	17.61	21.84	23.48	6.06	7.18	8.2	2.53716	3.7187e-16	1.4059	1.21698e-05	5.03569	4.02956e-65	3.61564	5.50811e-33
CYP1B1	CYP1B1	ENSG00000138061	cytochrome P450 family 1 subfamily B member 1 [Source:HGNC Symbol;Acc:HGNC:2597]	4	0	0.29	0.32	0.33	1.05	1.17	1.22	0.69	0.75	0.66	3.22	2.96	3.19	1.42	1.23	1.23	1.66046	2.07715e-08	0.96239	0.000951436	3.16095	1.51606e-30	1.98692	5.04609e-12
CYREN	CYREN	ENSG00000122783	cell cycle regulator of NHEJ [Source:HGNC Symbol;Acc:HGNC:22432]	4	0	18.35	24.73	19.06	33.82	38.24	39.05	35.77	37.3	36.45	38.98	42.3	39.13	28.86	33.7	33.8	0.70375	2.80187e-08	0.739347	4.3486e-09	0.8189	4.17596e-11	0.629112	6.29568e-07
CYTB	CYTB	ENSG00000198727	mitochondrially encoded cytochrome b [Source:HGNC Symbol;Acc:HGNC:7427]	4	0	3399.41	4252.27	3863.3	6794.25	6733.83	6737.25	6183.55	7636.1	5893.39	7531.7	6308.03	6239.11	6020.86	6243.59	6597.39	0.704337	4.42006e-12	0.714311	2.57366e-12	0.683306	1.30962e-11	0.724274	1.04742e-12
DBI	DBI	ENSG00000155368	diazepam binding inhibitor	4	0	159.7	178.32	165	282.29	257.39	308.86	256.8	287.15	259.23	559.71	517.71	514.63	247.15	296.86	303.33	0.636983	9.76679e-11	0.615062	5.42057e-10	1.54182	1.87348e-60	0.768671	3.54183e-15
DCLRE1A	DCLRE1A	ENSG00000198924	DNA cross-link repair 1A [Source:HGNC Symbol;Acc:HGNC:17660]	4	0	8.22	7.99	7.43	16.72	15.64	18.96	15.54	14.22	15.75	18.86	20.5	19.5	14.22	12.21	12.33	1.00016	3.30563e-22	0.875576	3.19411e-17	1.18878	4.29797e-32	0.711369	9.3118e-12
DDIT4L	DDIT4L	ENSG00000145358	DNA damage inducible transcript 4 like [Source:HGNC Symbol;Acc:HGNC:30555]	4	0	3.23	2.28	2.39	5.28	6.06	5.41	6.01	6.85	7.13	5.2	7.03	7.06	4.99	6.3	5.43	0.911132	7.97092e-06	1.23342	1.00374e-09	1.11312	2.68161e-08	1.0476	2.12956e-07
DEPDC1	DEPDC1	ENSG00000024526	DEP domain containing 1 [Source:HGNC Symbol;Acc:HGNC:22949]	4	0	10.68	14.99	12.53	35.06	32.24	35.17	25.8	28.15	27.26	37.62	44.48	40.09	30.81	24.76	27.45	1.31072	3.56846e-33	1.02395	1.35638e-20	1.55595	3.53193e-47	1.12677	6.88654e-25
DEPDC1B	DEPDC1B	ENSG00000035499	DEP domain containing 1B [Source:HGNC Symbol;Acc:HGNC:24902]	4	0	7.9	8.65	8.17	19.78	19.88	23.29	16.17	14.96	14.6	25.32	30.12	29.3	21.98	19.25	20.17	1.22891	5.55461e-26	0.816482	6.03408e-12	1.64953	1.84726e-48	1.31859	1.73183e-30
DERA	DERA	ENSG00000023697	deoxyribose-phosphate aldolase [Source:HGNC Symbol;Acc:HGNC:24269]	4	0	13.8	13.9	17.91	27.36	25.1	29.81	28.45	21.71	24.25	38.07	35.31	36.49	25.85	24.23	24.38	0.744631	1.28106e-07	0.646296	4.01821e-06	1.16484	9.09884e-18	0.723958	2.13155e-07
DGCR6L	DGCR6L	ENSG00000128185	DiGeorge syndrome critical region gene 6 like [Source:HGNC Symbol;Acc:HGNC:18551]	4	0	15.05	17.14	18.72	30.66	26.82	31.3	28.31	27.94	26.63	29.09	29.06	30.59	24.42	31.23	25.63	0.678232	8.7855e-07	0.630163	4.27421e-06	0.67267	7.09473e-07	0.682302	5.58049e-07
DGCR8	DGCR8	ENSG00000128191	DGCR8 microprocessor complex subunit [Source:HGNC Symbol;Acc:HGNC:2847]	4	0	7.75	9.88	7.03	19.17	18.09	18.43	16.89	18.21	17.74	24.95	23.86	23.89	17.4	15.34	16.56	1.05562	4.13781e-23	1.03148	2.84247e-22	1.43297	1.80225e-43	0.999952	6.14632e-21
DHCR24	DHCR24	ENSG00000116133	24-dehydrocholesterol reductase [Source:HGNC Symbol;Acc:HGNC:2859]	4	0	25.5	24.7	29.13	51.81	55.33	56.23	53.08	52.17	50.3	89.96	98.76	102.53	43.79	47.06	50.88	0.94563	2.17203e-36	0.927189	3.60832e-35	1.76872	8.47538e-130	0.865204	9.81859e-31
DHFR	DHFR	ENSG00000228716	dihydrofolate reductase [Source:HGNC Symbol;Acc:HGNC:2861]	4	0	13.14	15.15	19.11	44.72	43.28	49.95	41.15	33.45	41.13	77.97	99.95	98.4	41.35	46.35	50.62	1.44768	3.01345e-27	1.24175	3.18256e-20	2.44259	1.42837e-77	1.57833	3.62934e-32
DHRS11	DHRS11	ENSG00000278535	dehydrogenase/reductase 11 [Source:HGNC Symbol;Acc:HGNC:28639]	4	0	5.71	6.52	5.93	11.86	11.87	10.72	9.93	9.94	11.84	11.49	11.6	13.29	13.69	10.67	10.8	0.769793	9.68646e-06	0.689897	5.51788e-05	0.842021	6.5014e-07	0.921815	6.05096e-08
DHRS2	DHRS2	ENSG00000100867	dehydrogenase/reductase 2 [Source:HGNC Symbol;Acc:HGNC:18349]	4	0	1.35	1.27	1.43	5.27	4.53	4.93	3.57	3.28	3.2	6.7	6.7	5.8	3.45	4.45	4.14	1.71432	2.13246e-11	1.18891	4.42828e-06	2.10236	1.90151e-17	1.55155	1.31429e-09
DHRS4-AS1	DHRS4-AS1	ENSG00000215256	DHRS4 antisense RNA 1 [Source:HGNC Symbol;Acc:HGNC:23175]	4	0	4.9	8.1	5.93	12.28	12.7	10.26	11.16	12.93	9.61	13.1	10.84	10.41	9.62	10.35	9.92	0.742674	3.87042e-05	0.727248	5.14231e-05	0.708589	7.59214e-05	0.623698	0.000498737
DHX9	DHX9	ENSG00000135829	DExH-box helicase 9 [Source:HGNC Symbol;Acc:HGNC:2750]	4	0	51.51	50.95	55.77	114.94	131.77	130.44	108.48	104.4	109.36	161.51	165.22	161.59	100.99	91.62	108.41	1.15452	5.4812e-60	0.981238	3.13907e-43	1.51608	1.45983e-104	0.952893	7.79596e-41
DIPK2A	DIPK2A	ENSG00000181744	divergent protein kinase domain 2A [Source:HGNC Symbol;Acc:HGNC:28490]	4	0	3.06	3.6	4.64	6.4	6.01	6.85	5.47	7.28	5.75	9.16	9.41	8.09	5.91	5.97	6.66	0.660412	7.05745e-05	0.657993	6.46783e-05	1.14156	1.19257e-12	0.735417	7.37452e-06
DLEU2	DLEU2	ENSG00000231607	deleted in lymphocytic leukemia 2 [Source:HGNC Symbol;Acc:HGNC:13748]	4	0	6.09	7.89	7.37	18.88	17.9	19.39	16.14	15.49	13.65	21.2	26.61	21.16	15.7	15.46	17.56	1.26741	6.2428e-17	1.00438	5.24456e-11	1.55749	5.26455e-26	1.18726	3.56645e-15
DLGAP5	DLGAP5	ENSG00000126787	DLG associated protein 5 [Source:HGNC Symbol;Acc:HGNC:16864]	4	0	11.64	15.31	11.43	33.96	31.75	35.51	24.62	25.09	25.9	52.58	51.64	50.05	33.24	29.29	34.6	1.27707	1.11156e-35	0.903155	3.21752e-18	1.87815	2.14098e-79	1.34085	8.94161e-40
DMBX1	DMBX1	ENSG00000197587	diencephalon/mesencephalon homeobox 1 [Source:HGNC Symbol;Acc:HGNC:19026]	4	0	0.59	0.56	0.94	1.21	1.32	1.78	1.34	1.27	1.35	1.83	1.68	2.04	1.61	1.88	1.75	0.850553	0.00139053	0.787382	0.00317673	1.25312	2.1161e-06	1.3006	6.39351e-07
DNAAF4	DNAAF4	ENSG00000256061	dynein axonemal assembly factor 4 [Source:HGNC Symbol;Acc:HGNC:21493]	4	0	1.61	2.45	2.54	4.3	6.98	5.22	3.42	5.72	5.96	4.39	5.39	5.6	3.04	4	4.05	1.08556	0.000317956	1.00361	0.000702996	0.996534	0.000708849	0.602846	0.0268266
DNAJC30	DNAJC30	ENSG00000176410	DnaJ heat shock protein family (Hsp40) member C30 [Source:HGNC Symbol;Acc:HGNC:16410]	4	0	0.96	0.85	0.9	2.92	2.65	3.12	2.75	2.09	2.78	2.99	3.12	3.09	2.85	3.28	2.93	1.49821	2.73024e-08	1.34347	5.58535e-07	1.58044	1.87528e-09	1.70175	1.28636e-10
DNAJC9	DNAJC9	ENSG00000213551	DnaJ heat shock protein family (Hsp40) member C9 [Source:HGNC Symbol;Acc:HGNC:19123]	4	0	26.32	25.43	27.05	45.23	45.94	47.84	46.65	42.09	42.02	47.2	53.68	47.71	40.98	38.97	44.52	0.714194	6.81147e-19	0.678633	2.39005e-17	0.800701	2.72086e-24	0.679512	1.93106e-17
DPCD	DPCD	ENSG00000166171	deleted in primary ciliary dyskinesia homolog (mouse) [Source:HGNC Symbol;Acc:HGNC:24542]	4	0	20.4	19.41	23.04	45.38	42.38	41.83	38.47	42.88	35.65	48.92	43.72	57.12	32.74	35.42	36.04	0.927149	2.45149e-10	0.830899	1.30142e-08	1.1236	2.89213e-15	0.733321	4.71345e-07
DSCC1	DSCC1	ENSG00000136982	DNA replication and sister chromatid cohesion 1 [Source:HGNC Symbol;Acc:HGNC:24453]	4	0	9.91	11.5	13.43	22.61	26.47	25.45	22.92	22.41	22.69	38.8	42.69	37.43	21.76	23.15	25.03	0.994549	2.3146e-18	0.91427	8.56386e-16	1.66646	1.24596e-52	1.03147	5.27799e-20
DTL	DTL	ENSG00000143476	denticleless E3 ubiquitin protein ligase homolog [Source:HGNC Symbol;Acc:HGNC:30288]	4	0	5.75	9.87	6.32	20.68	17.58	18.97	15.42	17.58	16.6	26.46	27.16	29.17	18.52	15.06	14.67	1.25511	1.38103e-15	1.09664	3.6113e-12	1.78321	4.81774e-31	1.12722	7.91272e-13
DTYMK	DTYMK	ENSG00000168393	deoxythymidylate kinase [Source:HGNC Symbol;Acc:HGNC:3061]	4	0	20.64	20.86	23.59	40.14	38.82	46.57	38.01	40.11	40.71	42.04	47.27	55.08	42.03	48.05	41.32	0.826346	1.1672e-09	0.800207	3.28045e-09	1.01932	1.30231e-14	1.02721	1.34389e-14
DUS4L-BCAP29	DUS4L-BCAP29	ENSG00000288558	DUS4L-BCAP29 readthrough [Source:HGNC Symbol;Acc:HGNC:54422]	4	0	1.21	0.77	1.08	3	2.8	2.85	2.13	2.16	2.28	3.38	3.07	2.94	2.58	2.23	2.3	1.38363	1.98495e-15	1.02615	5.68882e-09	1.49721	1.57053e-18	1.21193	3.83507e-12
DYNC2I2	DYNC2I2	ENSG00000119333	dynein 2 intermediate chain 2 [Source:HGNC Symbol;Acc:HGNC:28296]	4	0	27.98	25.7	31.61	59.72	60.3	70.09	57.82	52.53	58.46	56.16	61.64	65.92	48.21	63.5	59.02	1.04596	3.84273e-18	0.924046	2.18787e-14	0.987128	1.48465e-16	1.01848	2.073e-17
DYNLL1	DYNLL1	ENSG00000088986	dynein light chain LC8-type 1 [Source:HGNC Symbol;Acc:HGNC:15476]	4	0	121.99	157.37	141.51	267.95	247.98	259.65	252.88	268.23	254.49	344.93	333.76	333.36	217.99	207.28	236.67	0.773464	1.39443e-21	0.825744	9.21512e-25	1.14997	3.09514e-48	0.668224	2.00788e-16
E2F1	E2F1	ENSG00000101412	E2F transcription factor 1 [Source:HGNC Symbol;Acc:HGNC:3113]	4	0	5.72	5.74	5.97	11.61	11.83	13.46	12.48	12.28	11.37	15.6	16.04	17.35	9.88	10.24	11.29	0.963499	1.45737e-15	0.991981	9.14199e-17	1.36523	2.91436e-32	0.860117	7.92354e-13
E2F2	E2F2	ENSG00000007968	E2F transcription factor 2 [Source:HGNC Symbol;Acc:HGNC:3114]	4	0	1.81	1.58	1.2	4.58	5.88	5.73	5.21	4.81	4.8	8.87	8.87	9.37	4.12	5.07	4.77	1.67045	1.26848e-23	1.59621	9.34124e-22	2.4122	9.06179e-51	1.58698	1.48234e-21
E2F7	E2F7	ENSG00000165891	E2F transcription factor 7 [Source:HGNC Symbol;Acc:HGNC:23820]	4	0	3.56	4.64	4.34	9.05	8.58	8.05	7.61	8.83	7.4	10.7	11.46	10.13	8.77	7.25	9.51	0.917169	3.78168e-13	0.860217	7.34052e-12	1.24141	3.37647e-24	1.03053	1.50173e-16
E2F8	E2F8	ENSG00000129173	E2F transcription factor 8 [Source:HGNC Symbol;Acc:HGNC:24727]	4	0	2.85	3.4	3.2	7.07	7.3	8.33	5.09	5.47	5.66	9.56	8.71	11.26	6.78	5.19	6.59	1.1303	1.3796e-12	0.684308	2.17727e-05	1.50585	1.89915e-22	0.956449	1.87422e-09
ECHDC3	ECHDC3	ENSG00000134463	enoyl-CoA hydratase domain containing 3 [Source:HGNC Symbol;Acc:HGNC:23489]	4	0	4.95	4.35	4.38	10.44	9.19	7.46	9.18	6.27	8.55	8.74	10.12	11.42	12	9.15	10.77	0.774075	0.000895247	0.628377	0.00593557	0.94887	4.78322e-05	1.15559	8.66538e-07
EDAR	EDAR	ENSG00000135960	ectodysplasin A receptor [Source:HGNC Symbol;Acc:HGNC:2895]	4	0	0.05	0.16	0.11	0.83	0.74	0.77	0.52	0.56	0.38	0.42	0.68	0.37	0.22	0.33	0.39	2.51734	3.75964e-06	1.82688	0.000615884	1.75917	0.000712485	1.10429	0.0172005
EEF1AKNMT	EEF1AKNMT	ENSG00000010165	eEF1A lysine and N-terminal methyltransferase [Source:HGNC Symbol;Acc:HGNC:24248]	4	0	13.91	11.52	14.44	23.91	21.81	21.37	22.9	22.1	19.93	28.13	30.07	28.43	20.41	26.14	22.78	0.643211	6.40319e-08	0.64673	4.46688e-08	1.00687	1.73725e-18	0.819195	2.59867e-12
EFCAB11	EFCAB11	ENSG00000140025	EF-hand calcium binding domain 11 [Source:HGNC Symbol;Acc:HGNC:20357]	4	0	6.18	7.47	5.45	14.34	17.44	12.83	15.53	14.59	10.59	19.73	22.68	26.41	14.83	11.34	14.73	1.01708	1.79237e-05	0.93117	8.86654e-05	1.65787	1.1401e-12	1.00805	2.1532e-05
EFNA4	EFNA4	ENSG00000243364	ephrin A4 [Source:HGNC Symbol;Acc:HGNC:3224]	4	0	2.71	3.12	2.56	6.32	5.76	8.33	6.23	5.84	6.54	7.78	7.12	8.93	4.58	5.95	5.73	1.0492	4.635e-05	0.966716	0.000151654	1.29981	2.95147e-07	0.847174	0.000775063
EGLN2	EGLN2	ENSG00000269858	egl-9 family hypoxia inducible factor 2 [Source:HGNC Symbol;Acc:HGNC:14660]	4	0	9.14	10.96	9.59	20.06	20.42	24.76	23.14	16.68	20.73	22.77	19.86	23.34	16.88	19.88	19.91	0.998057	9.26134e-11	0.938403	1.12507e-09	1.01161	2.75671e-11	0.923979	1.69973e-09
EHHADH	EHHADH	ENSG00000113790	enoyl-CoA hydratase and 3-hydroxyacyl CoA dehydrogenase [Source:HGNC Symbol;Acc:HGNC:3247]	4	0	2.52	2.71	2.94	6.62	4.73	4.99	4.77	5.11	5.95	7.25	6.69	7.55	4.88	4.47	5.61	0.870623	3.55442e-07	0.859963	3.88156e-07	1.265	1.65035e-14	0.866255	2.71147e-07
EIF4EBP2	EIF4EBP2	ENSG00000148730	eukaryotic translation initiation factor 4E binding protein 2 [Source:HGNC Symbol;Acc:HGNC:3289]	4	0	10	11	11.05	17.57	17.83	19.49	18.22	16.37	17.02	20.81	23.66	21.61	17.6	16.28	18.59	0.670899	3.17186e-18	0.634013	1.76788e-16	0.929035	3.06421e-35	0.730724	9.57752e-22
ELAC1	ELAC1	ENSG00000141642	elaC ribonuclease Z 1 [Source:HGNC Symbol;Acc:HGNC:14197]	4	0	2.91	4.46	3.18	8.77	10.35	6.59	5.44	7.62	7.34	10.64	8.88	10.3	7.02	5.7	7.18	1.09012	4.96872e-06	0.781755	0.000843455	1.31478	2.0255e-08	0.82794	0.000409448
ELP6	ELP6	ENSG00000163832	elongator acetyltransferase complex subunit 6 [Source:HGNC Symbol;Acc:HGNC:25976]	4	0	13.32	15.01	18.52	31.67	32.72	32.12	25.43	29.21	24.73	45.43	37.31	43.44	28.5	28.33	30.04	0.934365	1.88812e-11	0.701466	5.21409e-07	1.31976	1.18852e-22	0.90763	5.06103e-11
EMP2	EMP2	ENSG00000213853	epithelial membrane protein 2 [Source:HGNC Symbol;Acc:HGNC:3334]	4	0	5.11	4.91	4.63	9.84	9.87	10.13	8.6	8.35	7.47	12.73	11.78	11.52	8.1	7.78	9.25	0.905155	8.30286e-18	0.668575	3.18184e-10	1.17418	1.09537e-30	0.782144	9.51233e-14
ENHO	ENHO	ENSG00000168913	energy homeostasis associated [Source:HGNC Symbol;Acc:HGNC:24838]	4	0	1.26	0.97	2.06	2.63	3.69	4.4	3.42	2.23	3.01	4.23	4.32	4.66	3.25	4.02	3.63	1.02469	0.00542874	0.689287	0.032491	1.40517	0.000192349	1.23558	0.000986915
ENOSF1	ENOSF1	ENSG00000132199	enolase superfamily member 1 [Source:HGNC Symbol;Acc:HGNC:30365]	4	0	22.63	22.91	20.98	43.89	44.38	42.7	30.32	37.27	40.83	36.99	45.06	46.96	43.71	32.62	39.69	0.850203	2.03801e-10	0.619214	4.17346e-06	0.815011	7.17922e-10	0.792491	2.71918e-09
ERCC6L	ERCC6L	ENSG00000186871	ERCC excision repair 6 like	4	0	2.65	2.82	2.65	5.22	4.76	6.19	4.29	4.59	4.52	11.35	11.94	12.8	6.07	5.45	5.26	0.855794	1.82828e-09	0.632956	9.29658e-06	2.02317	6.52515e-53	1.03729	8.38256e-14
ERI2	ERI2	ENSG00000196678	ERI1 exoribonuclease family member 2 [Source:HGNC Symbol;Acc:HGNC:30541]	4	0	14.52	19.35	12.73	30.1	29.47	32.08	25.2	25.97	28.42	23.62	37.29	26.62	25.81	21.03	25.06	0.828826	8.88993e-07	0.667564	7.29121e-05	0.751432	6.76695e-06	0.591761	0.000414719
ESCO2	ESCO2	ENSG00000171320	establishment of sister chromatid cohesion N-acetyltransferase 2 [Source:HGNC Symbol;Acc:HGNC:27230]	4	0	3.71	4.53	4.53	12.5	8.56	13.72	6.7	9.75	10.04	30.35	27.71	26.2	13.05	11.69	11.88	1.29583	8.1874e-12	0.940528	7.76574e-07	2.59057	2.44367e-45	1.5049	1.56398e-15
ESPL1	ESPL1	ENSG00000135476	extra spindle pole bodies like 1	4	0	7.52	8.84	5.99	16.72	13.46	13.11	12.54	14.18	9.54	19.63	17.86	17.9	16.31	16.99	18.43	0.811264	1.18061e-07	0.599052	9.58232e-05	1.16878	5.91391e-15	1.20304	1.9961e-15
EXO1	EXO1	ENSG00000174371	exonuclease 1 [Source:HGNC Symbol;Acc:HGNC:3511]	4	0	5.03	7.26	6.34	16.59	16.15	20.13	14.1	15.9	13.84	28.19	27.16	26.47	12.09	14.63	18.72	1.37129	6.10589e-17	1.15072	3.04368e-12	2.00241	3.39145e-36	1.27521	6.90612e-15
EXOC3-AS1	EXOC3-AS1	ENSG00000221990	EXOC3 antisense RNA 1 [Source:HGNC Symbol;Acc:HGNC:25175]	4	0	0.32	0.22	0.1	0.65	1.06	0.57	0.93	0.77	0.81	1.21	1.17	1.06	0.94	1.2	1.09	1.08318	0.0265093	1.36843	0.0107532	1.92568	0.000745175	1.96711	0.000716875
EXOSC3	EXOSC3	ENSG00000107371	exosome component 3 [Source:HGNC Symbol;Acc:HGNC:17944]	4	0	23.65	26.49	29.58	52.84	50.72	51.61	49.19	43.29	45.63	55.85	56.92	59.25	47.64	42.45	46.04	0.863507	3.03774e-16	0.741462	1.55713e-12	1.00287	6.07825e-23	0.792558	3.46248e-14
FABP5	FABP5	ENSG00000164687	fatty acid binding protein 5 [Source:HGNC Symbol;Acc:HGNC:3560]	4	0	173.28	201.11	175.83	382.61	357.44	369.57	306.06	326.94	293.93	621.71	599.14	585.47	337	378.9	384.57	0.904056	1.05822e-32	0.697746	1.00682e-19	1.5948	1.15752e-104	1.01723	9.09552e-42
FAHD1	FAHD1	ENSG00000180185	fumarylacetoacetate hydrolase domain containing 1 [Source:HGNC Symbol;Acc:HGNC:14169]	4	0	6.3	8.55	6.43	12.87	10.82	12.83	12.56	12.01	10.37	13.4	13.8	13.54	10.81	12.06	11.92	0.624585	3.95355e-05	0.613113	4.54295e-05	0.782234	1.24061e-07	0.68345	4.79502e-06
FAIM	FAIM	ENSG00000158234	Fas apoptotic inhibitory molecule [Source:HGNC Symbol;Acc:HGNC:18703]	4	0	6.77	7.39	3.51	21.07	18.5	15.03	16.32	15.06	14.75	25.94	26.85	24.45	11.02	13.73	15.64	1.45873	1.51801e-10	1.25521	3.76719e-08	1.96271	6.61233e-19	1.13882	5.4417e-07
FAM111A	FAM111A	ENSG00000166801	FAM111 trypsin like peptidase A [Source:HGNC Symbol;Acc:HGNC:24725]	4	0	6.86	7.59	7.54	21.73	21.52	20.77	16.76	15.6	15.06	25.8	28.09	22.86	17.39	13.48	16.89	1.43373	5.08621e-37	1.04822	3.96736e-20	1.68688	7.70532e-53	1.12753	3.49171e-23
FAM111A-DT	FAM111A-DT	ENSG00000245571	FAM111A divergent transcript [Source:HGNC Symbol;Acc:HGNC:53752]	4	0	0.23	1.08	0.61	2.17	1.36	1.34	1.31	2.06	2.25	1.75	1.79	2.11	1	1.49	2.2	0.90467	0.021389	1.1958	0.00536111	1.19934	0.00503722	0.978354	0.0140088
FAM111B	FAM111B	ENSG00000189057	FAM111 trypsin like peptidase B [Source:HGNC Symbol;Acc:HGNC:24200]	4	0	1.36	1.06	2	6.01	5.99	5.9	4.89	5.73	5.44	12.69	13.1	11.66	5.03	3.21	4.52	1.96239	9.21827e-22	1.85748	1.33315e-19	3.03067	1.89707e-53	1.58371	1.92187e-14
FAM187A	FAM187A	ENSG00000214447	family with sequence similarity 187 member A [Source:HGNC Symbol;Acc:HGNC:35153]	4	0	0.18	0.19	0.16	1.52	0.75	1.86	0.43	0.76	1.17	1.01	0.78	0.8	1.12	0.69	0.54	2.44996	4.57561e-05	1.50461	0.00667985	1.64743	0.00328496	1.53399	0.00553554
FAM210B	FAM210B	ENSG00000124098	family with sequence similarity 210 member B [Source:HGNC Symbol;Acc:HGNC:16102]	4	0	6.92	6.4	5.98	13.36	12.35	13.51	11.95	12.29	10.46	14.92	14.52	17.07	11.35	11.46	11.69	0.894482	2.05548e-14	0.773081	4.05711e-11	1.13008	2.48675e-23	0.83446	7.49285e-13
FAM83D	FAM83D	ENSG00000101447	family with sequence similarity 83 member D [Source:HGNC Symbol;Acc:HGNC:16122]	4	0	10.72	10.73	11.78	20.97	25.41	24.71	21.65	17.17	19.06	31.82	36.14	40.37	26.21	26.55	26.22	0.981966	1.47409e-14	0.730727	1.48158e-08	1.5828	1.14426e-37	1.26399	7.26241e-24
FAM83H	FAM83H	ENSG00000180921	family with sequence similarity 83 member H [Source:HGNC Symbol;Acc:HGNC:24797]	4	0	8.27	9.39	10.08	20.94	17.84	20.71	17.94	19.54	17.35	19.92	20.1	18.8	15.14	17.56	15.82	0.998348	3.09946e-26	0.932917	3.71471e-23	0.972327	1.73287e-25	0.829652	1.58966e-18
FAM86C1P	FAM86C1P	ENSG00000158483	family with sequence similarity 86 member C1	4	0	3.96	4.25	4.17	10.6	9.82	9.47	8.49	8.85	9.67	7.96	7.13	8.62	8.24	7.96	8.35	1.14693	3.53077e-12	1.0429	2.14906e-10	0.792118	1.71177e-06	0.978157	2.64568e-09
FAM86C2P	FAM86C2P	ENSG00000160172	family with sequence similarity 86 member C2	4	0	3.58	5.11	4.09	7.91	8.74	11.11	8.76	11.87	10.14	11.17	5.68	10.65	9.96	11.29	8.64	0.884473	0.000863241	1.11089	3.29866e-05	0.883745	0.000792115	1.14362	1.89074e-05
FANCI	FANCI	ENSG00000140525	FA complementation group I [Source:HGNC Symbol;Acc:HGNC:25568]	4	0	28.85	27.01	30.26	62.76	57.72	61.25	44.78	45.74	47.9	72.89	80.66	79.86	51.84	51.09	56.54	0.981072	2.76378e-52	0.641192	1.62625e-22	1.32733	4.47592e-100	0.918747	1.9351e-46
FANCL	FANCL	ENSG00000115392	FA complementation group L [Source:HGNC Symbol;Acc:HGNC:20748]	4	0	12.03	9.44	9.88	19.63	20.93	20.86	18.91	18.19	17.19	19.35	26.35	31.68	19.98	17.21	18.43	0.821614	2.44435e-06	0.689913	7.11342e-05	1.14405	1.80565e-11	0.7998	3.67609e-06
FAS	FAS	ENSG00000026103	Fas cell surface death receptor [Source:HGNC Symbol;Acc:HGNC:11920]	4	0	6.96	9.75	8.07	14.49	13.13	19.98	14.82	12.13	13.61	21.81	25.73	24.95	17.55	14.52	17.98	0.782722	6.93957e-06	0.596532	0.000574538	1.40329	8.54971e-17	0.990363	7.92865e-09
FBXL15	FBXL15	ENSG00000107872	F-box and leucine rich repeat protein 15 [Source:HGNC Symbol;Acc:HGNC:28155]	4	0	2.68	3.43	2.96	6.91	5.3	6.07	7.25	7.08	5.89	5.3	5.87	5.08	4.06	6.17	6.23	0.772114	0.00357532	0.991103	0.000187875	0.616815	0.0193077	0.75902	0.00339432
FBXL6	FBXL6	ENSG00000182325	F-box and leucine rich repeat protein 6 [Source:HGNC Symbol;Acc:HGNC:13603]	4	0	19.07	15.34	19.55	30.69	29.61	35.83	27.5	30.49	30.29	29.25	36.71	38.29	29.38	29.89	28.04	0.709685	8.62384e-08	0.636982	1.48258e-06	0.820047	2.70132e-10	0.697955	1.04591e-07
FBXO5	FBXO5	ENSG00000112029	F-box protein 5 [Source:HGNC Symbol;Acc:HGNC:13584]	4	0	13.35	15.02	11.72	27.55	24.14	26.2	23.13	21.94	21.36	29.12	29.28	26.88	23.88	22.58	21.7	0.83082	5.53475e-15	0.648754	1.42522e-09	0.954724	4.2073e-20	0.758155	8.61267e-13
FDPS	FDPS	ENSG00000160752	farnesyl diphosphate synthase [Source:HGNC Symbol;Acc:HGNC:3631]	4	0	82.51	94.4	87.59	157.73	151.85	166.33	145.53	137.08	142.51	226.29	229.57	241.35	162.01	159.1	168.07	0.740969	2.56795e-29	0.628994	1.45914e-21	1.28225	5.29271e-91	0.906499	1.68705e-44
FEN1	FEN1	ENSG00000168496	flap structure-specific endonuclease 1 [Source:HGNC Symbol;Acc:HGNC:3650]	4	0	22.98	28.74	24.32	74.38	74.27	84.66	73.82	74.03	72.1	119.08	121.16	124.63	64.06	73.29	76.66	1.5072	1.04616e-60	1.47407	1.33946e-58	2.14128	3.76249e-126	1.50845	3.00375e-61
FGF9	FGF9	ENSG00000102678	fibroblast growth factor 9 [Source:HGNC Symbol;Acc:HGNC:3687]	4	0	1.31	0.56	0.93	3.22	2.59	2.57	1.52	3.72	2.63	4.5	3.47	3.18	2.38	2.25	1.87	1.41543	3.40381e-05	1.35213	7.78275e-05	1.85516	4.24372e-08	1.13474	0.000668524
FKBPL	FKBPL	ENSG00000204315	FKBP prolyl isomerase like [Source:HGNC Symbol;Acc:HGNC:13949]	4	0	6.79	6.02	7.3	14.89	12.35	13.94	11.48	12.48	14.03	14.76	13.66	17.29	10.09	10.09	10.78	0.905068	1.56965e-07	0.830114	1.29904e-06	1.04661	4.75066e-10	0.606008	0.000440437
FNDC10	FNDC10	ENSG00000228594	fibronectin type III domain containing 10 [Source:HGNC Symbol;Acc:HGNC:42951]	4	0	1.02	1.57	1.46	3.14	2.3	3.23	2.55	2.87	2.55	3.63	3.74	3.15	2.31	3.17	3.08	0.870588	0.00119683	0.793797	0.00257973	1.18408	8.4438e-06	1.00208	0.000172779
FOXM1	FOXM1	ENSG00000111206	forkhead box M1 [Source:HGNC Symbol;Acc:HGNC:3818]	4	0	10.56	12.74	14.04	32.12	28.99	31.96	24.24	23.87	23.54	41.98	39.42	39.73	25.07	27.66	28.01	1.22654	2.15366e-40	0.898087	5.59433e-22	1.59829	5.70366e-71	1.14754	5.57236e-36
FPGT	FPGT	ENSG00000254685	fucose-1-phosphate guanylyltransferase [Source:HGNC Symbol;Acc:HGNC:3825]	4	0	2.49	2.86	2.11	5.77	7.54	6.49	4.98	3.83	6.65	7.05	8.99	6.86	5.56	4.17	4.83	1.23089	7.65349e-08	0.897782	6.85739e-05	1.44797	7.43355e-11	0.890519	7.60147e-05
FSD1	FSD1	ENSG00000105255	fibronectin type III and SPRY domain containing 1 [Source:HGNC Symbol;Acc:HGNC:13745]	4	0	5.85	5.76	5.53	10.22	9.19	11.02	8.64	9.85	11.03	12.4	12.96	12.38	9.54	11.91	10.65	0.663859	0.000146759	0.66316	0.000127069	0.984982	8.41083e-09	0.885807	2.04586e-07
G6PC3	G6PC3	ENSG00000141349	glucose-6-phosphatase catalytic subunit 3 [Source:HGNC Symbol;Acc:HGNC:24861]	4	0	12.53	14.21	15.31	29.31	29.64	32.18	26.23	28.66	25.23	35.02	33.59	33.89	21.98	29.27	32.41	0.998504	5.17633e-12	0.865223	2.32556e-09	1.16697	1.66089e-16	1.00527	2.19687e-12
G6PD	G6PD	ENSG00000160211	glucose-6-phosphate dehydrogenase [Source:HGNC Symbol;Acc:HGNC:4057]	4	0	36.27	37.78	40.72	92.77	90.27	100.2	69.29	71.31	69.74	104.4	108.76	108.89	68.11	75.33	65.07	1.20446	7.86508e-51	0.825528	5.06222e-24	1.37855	6.43696e-68	0.887711	1.0163e-27
GAMT	GAMT	ENSG00000130005	guanidinoacetate N-methyltransferase [Source:HGNC Symbol;Acc:HGNC:4136]	4	0	29.28	30.42	32.74	50.79	53.12	56.21	49.51	51.21	47.31	72.33	64.76	73.33	40.83	58.9	59.29	0.663225	2.04061e-06	0.600882	1.62344e-05	1.05895	5.3676e-15	0.789118	1.01413e-08
GATB	GATB	ENSG00000059691	glutamyl-tRNA amidotransferase subunit B [Source:HGNC Symbol;Acc:HGNC:8849]	4	0	6.04	6.41	6.17	16.95	15.03	16.13	14.74	13.31	13.04	20.58	17.74	17.32	11.07	10.46	13.41	1.24701	5.89279e-19	1.06329	4.40061e-14	1.45292	1.22219e-26	0.902528	1.51724e-10
GBA	GBA	ENSG00000177628	glucosylceramidase beta [Source:HGNC Symbol;Acc:HGNC:4177]	4	0	7.52	7.3	6.91	17.14	15.98	17.92	15.13	14.38	15.68	25.13	22.24	25.98	15.88	16.23	17.24	1.10866	8.39531e-19	0.981294	5.29642e-15	1.62775	5.60212e-42	1.1903	5.3589e-22
GCA	GCA	ENSG00000115271	grancalcin [Source:HGNC Symbol;Acc:HGNC:15990]	4	0	12.16	11.48	10.12	19.77	25.79	26.5	21.96	25.5	20.32	22.65	26.15	21.61	20.96	20.84	22.5	0.944448	7.1089e-09	0.91231	2.06336e-08	0.909283	1.40868e-08	0.90769	2.16276e-08
GCLM	GCLM	ENSG00000023909	glutamate-cysteine ligase modifier subunit [Source:HGNC Symbol;Acc:HGNC:4312]	4	0	16.61	11.7	12.78	36.18	37.48	38.04	25.71	20.48	20.99	41.28	51.59	50.96	30.51	27.38	28.12	1.32767	3.17218e-23	0.627142	4.34133e-06	1.67994	2.45156e-37	1.06824	2.1194e-15
GCSH	GCSH	ENSG00000140905	glycine cleavage system protein H [Source:HGNC Symbol;Acc:HGNC:4208]	4	0	53.12	56.27	62.21	88.42	95.12	99.52	97.17	91.05	85.23	132.63	123.95	132.16	92.25	91.77	96.18	0.620775	1.30483e-13	0.625242	6.88729e-14	1.07296	2.34902e-40	0.73373	7.05072e-19
GDAP1	GDAP1	ENSG00000104381	ganglioside induced differentiation associated protein 1 [Source:HGNC Symbol;Acc:HGNC:15968]	4	0	5.45	6.06	5.43	13.52	9.85	11.03	9.61	11.22	11.49	17.03	17.45	14.17	12.2	10.35	10.08	0.881628	7.29906e-09	0.840091	3.75401e-08	1.38608	6.56877e-21	0.92595	9.66068e-10
GET3	GET3	ENSG00000198356	guided entry of tail-anchored proteins factor 3	4	0	37.65	34.76	35.9	61.36	54.57	60.11	59.29	58.48	57.33	71.66	71.72	84.65	51.65	58.31	60.01	0.588059	2.17906e-09	0.632965	7.30209e-11	0.951369	5.71933e-24	0.666491	5.59658e-12
GGH	GGH	ENSG00000137563	gamma-glutamyl hydrolase [Source:HGNC Symbol;Acc:HGNC:4248]	4	0	24.12	21.36	25.97	46.1	48.83	48.23	39.09	34.68	39.91	54.21	75.95	71.28	45.34	44.97	51.05	0.887451	8.79893e-12	0.596357	5.64137e-06	1.37148	1.17446e-27	0.996281	9.80588e-15
GINS2	GINS2	ENSG00000131153	GINS complex subunit 2 [Source:HGNC Symbol;Acc:HGNC:24575]	4	0	5.89	5.07	5.83	14.29	15.82	15.46	14.47	14.29	13.3	27.04	28.96	27.5	13.4	13.1	14.34	1.34001	2.43306e-30	1.28245	2.86682e-28	2.21186	1.76768e-88	1.31029	1.7347e-29
GINS3	GINS3	ENSG00000181938	GINS complex subunit 3 [Source:HGNC Symbol;Acc:HGNC:25851]	4	0	3.88	4.54	5.15	11.26	11.15	13.33	10.02	9.42	10.2	14.29	17.05	17.57	10.64	10.24	13.86	1.2773	1.23311e-14	1.05438	2.54552e-10	1.72673	4.62177e-27	1.36885	6.58438e-17
GINS4	GINS4	ENSG00000147536	GINS complex subunit 4 [Source:HGNC Symbol;Acc:HGNC:28226]	4	0	9.45	5.71	9.71	15.88	21.33	16.41	15.05	13.79	18.19	22.82	34.1	36.68	21.07	18.49	20.11	0.962442	1.24051e-05	0.805562	0.000230212	1.77691	2.56374e-16	1.2512	1.43936e-08
GLA	GLA	ENSG00000102393	galactosidase alpha [Source:HGNC Symbol;Acc:HGNC:4296]	4	0	12.38	12.75	12.61	26.44	31.3	27.58	21.13	23.01	25.94	36.17	43.21	43.74	25	21.97	25.13	1.05519	9.04207e-16	0.812476	8.34276e-10	1.57548	1.17306e-35	0.932186	1.15536e-12
GLMP	GLMP	ENSG00000198715	glycosylated lysosomal membrane protein [Source:HGNC Symbol;Acc:HGNC:29436]	4	0	8.3	7.52	6.93	14.51	15.27	15.79	12.89	14.7	13.75	24.44	21.72	24.61	13.9	15.21	15.14	0.856894	2.20434e-08	0.769197	4.36075e-07	1.50036	3.3481e-25	0.950212	2.93563e-10
GMNN	GMNN	ENSG00000112312	geminin DNA replication inhibitor [Source:HGNC Symbol;Acc:HGNC:17493]	4	0	19.48	16.45	14.8	35.81	36.12	41.15	35.53	34.68	32.31	62.85	67.81	64.7	38.14	37.79	40.22	1.02606	2.35306e-18	0.940602	9.36009e-16	1.8134	6.56973e-60	1.19627	2.07127e-25
GON7	GON7	ENSG00000170270	GON7 subunit of KEOPS complex [Source:HGNC Symbol;Acc:HGNC:20356]	4	0	6.06	8.33	6.12	14.77	15.22	14.54	12.96	13.26	10.98	18.36	17.48	18.39	10.55	13.77	13.4	0.944639	5.52075e-07	0.729456	0.000104091	1.23271	1.62622e-11	0.834438	8.44398e-06
GPATCH3	GPATCH3	ENSG00000198746	G-patch domain containing 3 [Source:HGNC Symbol;Acc:HGNC:25720]	4	0	3.71	3.8	2.7	5.84	7.25	6.15	5.45	6.11	6.65	7.18	7	7.58	5.5	5.02	6.17	0.721125	0.00016083	0.687824	0.000263646	0.907973	1.20552e-06	0.637621	0.000729496
GPR15	GPR15	ENSG00000154165	G protein-coupled receptor 15 [Source:HGNC Symbol;Acc:HGNC:4469]	4	0	0.04	0.06	0.06	0.31	0.35	0.52	0.44	0.5	0.34	0.55	0.98	0.95	0.42	0.27	0.72	2.16634	0.006349	2.43099	0.00299542	3.45954	3.35433e-05	2.689	0.00113505
GSTP1	GSTP1	ENSG00000084207	glutathione S-transferase pi 1 [Source:HGNC Symbol;Acc:HGNC:4638]	4	0	419.39	409.85	432.94	758.94	794.52	886.36	677.41	665.67	689.23	966.14	1064.44	1190.12	697.45	838.6	778.58	0.844779	3.43403e-21	0.629977	3.32422e-12	1.23415	8.13591e-45	0.894826	1.0479e-23
GTF3C6	GTF3C6	ENSG00000155115	general transcription factor IIIC subunit 6 [Source:HGNC Symbol;Acc:HGNC:20872]	4	0	11.94	16.96	16.01	28.46	35.71	29.08	27.95	25.54	24.58	34.84	33.3	32.77	26.45	27.05	28.88	0.912197	6.58253e-08	0.701729	3.21423e-05	1.02679	4.31291e-10	0.861252	2.67438e-07
GTSE1	GTSE1	ENSG00000075218	G2 and S-phase expressed 1 [Source:HGNC Symbol;Acc:HGNC:13698]	4	0	5.34	6.63	5.27	17.92	16.24	13.86	10	12.07	11.62	19.39	20.41	20.31	15.89	15.33	15.69	1.35222	1.14954e-23	0.879207	1.36942e-10	1.66508	3.86891e-37	1.4404	1.77766e-27
H2AX	H2AX	ENSG00000188486	H2A.X variant histone [Source:HGNC Symbol;Acc:HGNC:4739]	4	0	12.29	14.23	16.24	45.23	40.89	51.79	39.47	40.33	35.95	39.26	40.44	39.08	32.9	47.66	40.05	1.58113	2.84735e-28	1.38024	9.61147e-22	1.35336	2.36631e-21	1.5186	2.62903e-26
H2AZ1	H2AZ1	ENSG00000164032	H2A.Z variant histone 1 [Source:HGNC Symbol;Acc:HGNC:4741]	4	0	464.51	420.85	476.13	853.42	998.93	989.05	868.19	755.87	871.8	997.32	1249.85	1317.42	833.38	954.84	975.79	0.952626	4.29787e-19	0.813796	3.56973e-14	1.26689	1.78665e-33	1.03637	1.97373e-22
H4C15	H4C15	ENSG00000270276	H4 clustered histone 15 [Source:HGNC Symbol;Acc:HGNC:29607]	4	0	0.65	0	0	0.56	0.73	1.19	1.55	0.95	1.67	1.22	0.62	0.43	1.04	1.47	1.91	0.925156	0.0357083	2.38104	0.00191636	1.12019	0.0367744	2.63326	0.000682454
HAS3	HAS3	ENSG00000103044	hyaluronan synthase 3 [Source:HGNC Symbol;Acc:HGNC:4820]	4	0	12.83	13.41	15.15	27.45	29.17	29.22	23.86	21.87	25.23	63.58	71.62	70.39	46.36	49.57	51.79	0.954365	1.36488e-29	0.727098	1.53044e-17	2.20479	2.56783e-165	1.87076	3.71186e-117
HAT1	HAT1	ENSG00000128708	histone acetyltransferase 1 [Source:HGNC Symbol;Acc:HGNC:4821]	4	0	31.46	29.07	28.29	56.4	61.99	68.43	54.31	54.68	56.36	82.9	93.24	94.97	52.82	43.97	59.33	0.953915	3.66625e-18	0.826495	5.75773e-14	1.48619	6.61428e-44	0.815508	1.2347e-13
HAUS1	HAUS1	ENSG00000152240	HAUS augmin like complex subunit 1 [Source:HGNC Symbol;Acc:HGNC:25174]	4	0	19.85	18.39	18.68	37.96	33.18	32.81	30.91	35.66	29.85	55.97	60.92	51.66	29.15	30.37	34.71	0.745533	1.29623e-08	0.687377	1.41443e-07	1.44209	2.24118e-31	0.727324	1.95147e-08
HELLS	HELLS	ENSG00000119969	helicase	4	0	13.53	14.34	14.45	32.33	28.93	31.88	23.77	27.16	29.7	50.29	45.49	49.95	28.21	24.31	25.92	1.02922	7.93751e-25	0.866494	5.84329e-18	1.6684	1.72935e-66	0.900902	2.43694e-19
HIRIP3	HIRIP3	ENSG00000149929	HIRA interacting protein 3 [Source:HGNC Symbol;Acc:HGNC:4917]	4	0	8.62	11.33	12.39	24.05	16.58	22.9	15.99	18.29	18.81	19.32	17.38	20.42	15.72	18.13	16.64	0.845076	1.54974e-07	0.630097	9.22425e-05	0.68888	1.65402e-05	0.637568	7.16281e-05
HJURP	HJURP	ENSG00000123485	Holliday junction recognition protein [Source:HGNC Symbol;Acc:HGNC:25444]	4	0	10.43	15.92	13.79	31.16	26.44	29.8	21.82	22.59	23.54	35.98	31.32	31.49	27.98	29.55	29.41	1.006	1.44909e-15	0.686737	6.813e-08	1.17748	1.42436e-21	1.12652	1.82408e-19
HMGB1	HMGB1	ENSG00000189403	high mobility group box 1 [Source:HGNC Symbol;Acc:HGNC:4983]	4	0	349.37	458.48	385.06	795	694.74	797.58	601.22	694.4	632.5	1171.66	973.6	982.42	654.78	653.27	704.58	0.827823	1.43503e-16	0.631297	4.95107e-10	1.27904	2.60119e-38	0.7673	2.16672e-14
HMGB1P5	HMGB1P5	ENSG00000132967	high mobility group box 1 pseudogene 5 [Source:HGNC Symbol;Acc:HGNC:4997]	4	0	36.24	41.58	26.45	78.84	83.19	83.07	60.7	57.17	53.77	117.78	97.79	87.86	70.54	67.43	80.8	1.08375	6.96969e-12	0.604626	0.000153597	1.3927	1.55393e-19	1.04027	3.72303e-11
HMGB2	HMGB2	ENSG00000164104	high mobility group box 2 [Source:HGNC Symbol;Acc:HGNC:5000]	4	0	128.79	150.96	147.61	356.85	372.98	381.48	281.32	286.35	277.45	442.65	455.44	464.27	353.58	354	378.78	1.28154	3.57168e-111	0.938119	2.48445e-59	1.56237	5.57819e-168	1.37346	9.58322e-129
HMGB3	HMGB3	ENSG00000029993	high mobility group box 3 [Source:HGNC Symbol;Acc:HGNC:5004]	4	0	47.44	64.17	58.29	118.82	108.57	110.19	97.8	104.65	96.37	159.08	153.83	148.76	94.5	84.71	102.61	0.884013	3.22132e-21	0.758987	7.11008e-16	1.32827	4.7483e-48	0.744615	1.99405e-15
HMGN2	HMGN2	ENSG00000198830	high mobility group nucleosomal binding domain 2 [Source:HGNC Symbol;Acc:HGNC:4986]	4	0	122.05	105.18	134.2	228.32	273.62	281.85	225	182.65	212.98	276.9	380.54	391.7	230.47	240.31	262.02	0.997725	2.74139e-14	0.703945	1.01755e-07	1.40706	1.12197e-27	1.02421	5.83756e-15
HMGN3	HMGN3	ENSG00000118418	high mobility group nucleosomal binding domain 3 [Source:HGNC Symbol;Acc:HGNC:12312]	4	0	31.23	34.13	31.3	60.6	61.17	58.22	51.93	55.79	53.06	93.61	91.05	95.7	57.69	49.09	58.03	0.776709	1.52458e-13	0.66352	2.72679e-10	1.41077	6.83773e-46	0.768772	1.32061e-13
HNRNPA2B1	HNRNPA2B1	ENSG00000122566	heterogeneous nuclear ribonucleoprotein A2/B1 [Source:HGNC Symbol;Acc:HGNC:5033]	4	0	232	284.33	235.42	637.54	562.82	626.99	476.23	538.41	472.57	1027.66	902.87	845.9	471.97	469.42	513.44	1.16844	1.56117e-38	0.926652	2.64429e-24	1.76897	3.25929e-87	0.966958	1.63137e-26
HNRNPA3	HNRNPA3	ENSG00000170144	heterogeneous nuclear ribonucleoprotein A3 [Source:HGNC Symbol;Acc:HGNC:24941]	4	0	188.15	193.62	182.41	345.09	354.42	346.82	298.9	300.14	306.02	415.27	431.47	426.3	291.7	259.88	307.56	0.791572	2.01674e-51	0.633203	4.07157e-33	1.06137	2.85847e-93	0.628607	1.09135e-32
HNRNPAB	HNRNPAB	ENSG00000197451	heterogeneous nuclear ribonucleoprotein A/B [Source:HGNC Symbol;Acc:HGNC:5034]	4	0	98.52	103.86	101.93	186.22	180.6	194.31	179.88	176.08	173.43	221.21	213.77	221.53	160.64	168.48	182.83	0.782015	2.40807e-46	0.750726	3.98567e-43	0.997497	4.76329e-77	0.775654	6.23996e-46
HNRNPU	HNRNPU	ENSG00000153187	heterogeneous nuclear ribonucleoprotein U [Source:HGNC Symbol;Acc:HGNC:5048]	4	0	139.56	182.69	157.73	298.98	293.9	307.9	261.19	274.96	240.64	364.61	348.15	334.76	249.95	236.18	276.34	0.803372	8.3831e-22	0.639325	4.06723e-14	1.01122	1.89064e-34	0.684259	4.21137e-16
HOXB7	HOXB7	ENSG00000260027	homeobox B7 [Source:HGNC Symbol;Acc:HGNC:5118]	4	0	10.4	11.77	10.68	24.77	23.18	24.46	23.57	22.92	22.74	36.28	26.4	28.39	23.11	25.22	25.92	1.0069	9.29765e-12	0.993447	1.41317e-11	1.33688	1.37198e-20	1.17373	7.05422e-16
HPS6	HPS6	ENSG00000166189	HPS6 biogenesis of lysosomal organelles complex 2 subunit 3 [Source:HGNC Symbol;Acc:HGNC:18817]	4	0	8.24	8.87	9.53	15.61	14.76	16.58	16.46	17.62	15.11	15.62	17.12	18.32	14.34	16.75	17.16	0.705674	8.79691e-10	0.830487	1.90202e-13	0.818959	3.49635e-13	0.877894	5.56343e-15
HS6ST1	HS6ST1	ENSG00000136720	heparan sulfate 6-O-sulfotransferase 1 [Source:HGNC Symbol;Acc:HGNC:5201]	4	0	8.05	8.9	8.08	13	13.48	14.53	13.72	13.97	14.75	14	14.42	14.93	12.13	13.78	12.51	0.591609	2.4818e-09	0.69403	1.03991e-12	0.66352	7.15855e-12	0.626948	1.36303e-10
HSPA1B	HSPA1B	ENSG00000204388	heat shock protein family A (Hsp70) member 1B [Source:HGNC Symbol;Acc:HGNC:5233]	4	0	32.09	31.34	34.96	67.57	48.43	66.26	82.22	84.9	75.06	73.97	72	72.99	43.67	60.84	58.49	0.768021	1.74182e-09	1.24031	7.36557e-23	1.02929	1.8481e-16	0.734656	7.71601e-09
HSPB11	HSPB11	ENSG00000081870	heat shock protein family B (small) member 11 [Source:HGNC Symbol;Acc:HGNC:25019]	4	0	26.11	33.08	30.43	53.02	56.46	63.71	51.62	54.1	42.26	89.82	96.15	78.58	51.72	48.85	58.43	0.812654	2.96699e-08	0.641153	1.22149e-05	1.43308	1.62916e-24	0.817778	1.7218e-08
HYLS1	HYLS1	ENSG00000198331	HYLS1 centriolar and ciliogenesis associated [Source:HGNC Symbol;Acc:HGNC:26558]	4	0	7.55	8.37	8.8	15.87	17.58	18.09	13.48	13.57	12.27	21.05	20.86	23.11	16.29	16.37	17.2	0.935728	2.71979e-11	0.595654	2.90784e-05	1.26941	5.17473e-21	1.02071	1.38766e-13
IBA57	IBA57	ENSG00000181873	iron-sulfur cluster assembly factor IBA57 [Source:HGNC Symbol;Acc:HGNC:27302]	4	0	1.59	1.65	2.38	3.36	3.64	3.8	2.5	4.06	3.44	4.65	4.51	3.07	2.64	3.44	3.5	0.78474	0.000303898	0.709584	0.000957329	0.974822	5.79169e-06	0.735153	0.000612502
IFI30	IFI30	ENSG00000216490	IFI30 lysosomal thiol reductase [Source:HGNC Symbol;Acc:HGNC:5398]	4	0	45.76	45.86	53.24	87.97	90.66	87.02	86.67	83.29	82.74	112.16	127.17	124.56	74.53	84.03	93.67	0.770289	6.843e-15	0.750688	2.14631e-14	1.21586	1.06918e-37	0.82489	2.20645e-17
IFT81	IFT81	ENSG00000122970	intraflagellar transport 81 [Source:HGNC Symbol;Acc:HGNC:14313]	4	0	3.18	3.5	4.06	10.89	8.14	7.41	7.65	7.25	6.75	10.12	9.21	9.99	6.49	5.07	6.75	1.18318	2.00512e-11	0.93391	1.34736e-07	1.32432	2.13812e-14	0.753701	2.51408e-05
IL17RB	IL17RB	ENSG00000056736	interleukin 17 receptor B [Source:HGNC Symbol;Acc:HGNC:18015]	4	0	5.61	5	6.51	12.45	10.17	9.41	10.34	11.55	9.23	16.73	18.77	18.1	10.05	8.58	8.4	0.793689	3.63595e-07	0.799952	2.24305e-07	1.53271	6.02551e-25	0.654109	2.48312e-05
IL21R	IL21R	ENSG00000103522	interleukin 21 receptor [Source:HGNC Symbol;Acc:HGNC:6006]	4	0	0.27	0.12	0.16	0.41	0.68	0.65	0.68	0.52	0.5	0.36	0.44	0.52	0.58	0.44	0.43	1.40693	0.00563666	1.44289	0.00469487	0.932472	0.0358979	1.21872	0.0111564
IRGQ	IRGQ	ENSG00000167378	immunity related GTPase Q [Source:HGNC Symbol;Acc:HGNC:24868]	4	0	3.9	4.42	4.66	7.84	8.03	8.51	7.67	6.84	6.94	8.23	9.83	8.11	9.59	6.43	8.67	0.786356	9.51816e-09	0.648427	2.23391e-06	0.882139	6.23989e-11	0.922055	1.16899e-11
ISM1	ISM1	ENSG00000101230	isthmin 1 [Source:HGNC Symbol;Acc:HGNC:16213]	4	0	0.23	0.47	0.29	0.95	0.95	1.07	0.73	0.92	0.92	1.03	1.27	0.86	0.84	0.66	0.82	1.23563	0.00141564	1.03883	0.00535447	1.3626	0.000378009	0.944801	0.00917117
JMJD4	JMJD4	ENSG00000081692	jumonji domain containing 4 [Source:HGNC Symbol;Acc:HGNC:25724]	4	0	2.68	2.85	4.36	6.76	5.51	5.16	5.67	6.19	5.87	6.28	5.98	8.35	6.64	5.97	5.33	0.68152	0.00117049	0.760376	0.000271313	0.923597	1.02688e-05	0.855076	4.11688e-05
KAT14	KAT14	ENSG00000149474	lysine acetyltransferase 14 [Source:HGNC Symbol;Acc:HGNC:15904]	4	0	2.62	3.1	1.93	6.21	7.26	6.18	6.47	5.48	5.32	8.63	7.01	8.02	5.87	5.34	6.39	1.19059	1.67166e-11	1.05224	2.69314e-09	1.45787	2.33927e-17	1.15575	4.18529e-11
KCNC3	KCNC3	ENSG00000131398	potassium voltage-gated channel subfamily C member 3 [Source:HGNC Symbol;Acc:HGNC:6235]	4	0	1.04	1.13	1.11	2.44	1.99	2.38	1.68	2.23	1.96	2.84	2.83	2.36	2.01	2.46	1.92	0.877488	3.79654e-05	0.706516	0.000755297	1.13272	5.22861e-08	0.914391	1.40345e-05
KCNQ2	KCNQ2	ENSG00000075043	potassium voltage-gated channel subfamily Q member 2 [Source:HGNC Symbol;Acc:HGNC:6296]	4	0	16.3	13.79	19.96	27.33	30.32	30.49	26.71	30.09	32.09	35.21	35.41	38.39	30.42	27.65	32.79	0.708075	6.55627e-08	0.773643	2.48153e-09	1.01202	2.37763e-15	0.88296	1.02297e-11
KCNS3	KCNS3	ENSG00000170745	potassium voltage-gated channel modifier subfamily S member 3 [Source:HGNC Symbol;Acc:HGNC:6302]	4	0	2.23	2.71	1.77	3.75	3.56	4.57	4.07	3.92	3.88	5.05	6.35	6.2	4.76	3.94	3.71	0.592712	0.00609955	0.647222	0.00240194	1.18787	2.00427e-08	0.784578	0.000258356
KHK	KHK	ENSG00000138030	ketohexokinase [Source:HGNC Symbol;Acc:HGNC:6315]	4	0	1.88	1.34	2.13	5.28	4.34	4.56	4.01	4.48	4.79	6.45	4.83	4.79	5.11	5.05	4.84	1.28585	6.34766e-07	1.23215	1.56036e-06	1.47456	5.02514e-09	1.5001	3.92824e-09
KIF11	KIF11	ENSG00000138160	kinesin family member 11 [Source:HGNC Symbol;Acc:HGNC:6388]	4	0	6.17	7.48	7.3	17.45	14.61	18.82	14.16	13.63	13.13	25.26	26.85	25.02	16.43	15.64	15.72	1.17288	2.11423e-33	0.909836	2.14881e-20	1.76608	3.25611e-78	1.20692	7.78452e-36
KIF14	KIF14	ENSG00000118193	kinesin family member 14 [Source:HGNC Symbol;Acc:HGNC:19181]	4	0	3.71	4.55	4.55	9.76	8.49	7.98	6.9	7.1	7.27	11.89	12.83	10.78	8.9	6.33	7.17	0.917335	2.07043e-12	0.657916	5.7811e-07	1.34938	2.09933e-26	0.804759	6.68771e-10
KIF20A	KIF20A	ENSG00000112984	kinesin family member 20A [Source:HGNC Symbol;Acc:HGNC:9787]	4	0	10.28	13.94	12.86	29.05	30.82	33.46	20.36	22.93	22.87	42.78	41.06	44.31	29.55	31.3	35.62	1.21994	4.76471e-28	0.769693	1.07087e-11	1.67041	1.39089e-53	1.39619	5.37485e-37
KIF20B	KIF20B	ENSG00000138182	kinesin family member 20B [Source:HGNC Symbol;Acc:HGNC:7212]	4	0	5.04	5.76	4.84	13.14	11.03	10.74	9.22	10.92	10.17	20.93	20.15	18.88	10.99	7.17	9.75	1.02794	1.04525e-13	0.87297	3.58209e-10	1.80899	2.5648e-41	0.817869	3.86154e-09
KIF22	KIF22	ENSG00000079616	kinesin family member 22 [Source:HGNC Symbol;Acc:HGNC:6391]	4	0	34.25	36.55	35.36	73.46	71.81	77.28	63.71	62.93	64.98	83.67	84.18	86.3	73.92	75.98	74.57	0.963285	1.98829e-49	0.799093	1.76241e-34	1.14424	2.63312e-72	1.10315	2.41003e-66
KIF23	KIF23	ENSG00000137807	kinesin family member 23 [Source:HGNC Symbol;Acc:HGNC:6392]	4	0	19.8	22.09	21.73	48.57	41.31	46.27	34.75	38.48	33.86	65.27	61.43	59.59	39.59	39.68	44.93	0.9914	4.78976e-33	0.696857	1.02086e-16	1.43831	5.64608e-71	0.982305	4.60023e-33
KIF24	KIF24	ENSG00000186638	kinesin family member 24 [Source:HGNC Symbol;Acc:HGNC:19916]	4	0	0.94	1.1	0.66	2.59	2.19	2.38	2.56	1.9	3.01	3.18	3.37	3.82	2.09	2.36	2.27	1.22259	6.91878e-08	1.31965	6.4655e-09	1.76141	1.25206e-15	1.25932	2.77922e-08
KIF2C	KIF2C	ENSG00000142945	kinesin family member 2C [Source:HGNC Symbol;Acc:HGNC:6393]	4	0	26.44	33.42	27.73	59.79	56.57	62.49	51.82	44.51	48.29	70.59	68.16	70.9	63.38	62.12	61.1	0.917392	1.86456e-24	0.66148	4.24041e-13	1.13913	4.86152e-38	1.10632	1.35246e-35
KIF4A	KIF4A	ENSG00000090889	kinesin family member 4A [Source:HGNC Symbol;Acc:HGNC:13339]	4	0	8.13	9.42	9.43	19.5	18.36	20.27	14.33	14.83	13.88	23.63	25.64	23.49	17.79	19.12	20.26	1.00339	1.50531e-33	0.620818	2.8234e-13	1.31808	4.9984e-60	1.10849	1.09805e-41
KIF9	KIF9	ENSG00000088727	kinesin family member 9 [Source:HGNC Symbol;Acc:HGNC:16666]	4	0	5.62	6.31	6.53	8.72	16.78	11.69	9.71	12.01	12.29	13.93	19.79	17.53	9.22	12.15	15.09	0.740718	0.00644186	0.665139	0.0120185	1.2621	6.3833e-06	0.877021	0.00141618
KIFBP	KIFBP	ENSG00000198954	kinesin family binding protein [Source:HGNC Symbol;Acc:HGNC:23419]	4	0	10.86	11.4	11.73	20.29	22.98	20.03	19.44	19.8	17.25	24.24	27.4	25.61	18.06	16.75	19.03	0.785434	3.92259e-14	0.676232	8.56346e-11	1.06497	3.22699e-26	0.675168	8.20976e-11
KIFC1	KIFC1	ENSG00000237649	kinesin family member C1 [Source:HGNC Symbol;Acc:HGNC:6389]	4	0	16.45	18.08	17.96	33.79	33.19	35.94	28.53	30.21	28.14	46.8	42.64	45.97	33.86	35.34	38.38	0.862922	1.25445e-23	0.672263	9.52988e-15	1.25309	2.22309e-51	1.05709	4.38401e-36
KLK6	KLK6	ENSG00000167755	kallikrein related peptidase 6 [Source:HGNC Symbol;Acc:HGNC:6367]	4	0	37.34	33.05	32.89	79.48	80.69	73.9	54.24	55.11	57.65	63.85	64.35	63.5	68.41	69.18	67.49	1.0736	3.52335e-40	0.631803	2.77333e-14	0.77237	2.21293e-21	1.00609	9.93768e-36
KLRK1-AS1	KLRK1-AS1	ENSG00000245648	KLRK1 antisense RNA 1 [Source:HGNC Symbol;Acc:HGNC:54868]	4	0	2.82	4.23	2.51	14.76	13.96	15.86	13.93	16.81	12.06	13.65	14.95	14.62	9.65	8.99	10.44	2.01441	1.55869e-13	2.01919	1.08449e-13	1.96173	2.9632e-13	1.50173	5.31583e-08
KNL1	KNL1	ENSG00000137812	kinetochore scaffold 1 [Source:HGNC Symbol;Acc:HGNC:24054]	4	0	5.98	5.6	5.16	12.73	10.58	12.27	8.6	8.15	11.62	12.74	16.79	13.57	10.82	8.8	10.25	0.957022	2.29474e-11	0.666431	3.88041e-06	1.22633	2.28743e-18	0.823707	8.41678e-09
KNSTRN	KNSTRN	ENSG00000128944	kinetochore localized astrin (SPAG5) binding protein [Source:HGNC Symbol;Acc:HGNC:30767]	4	0	25.26	28.59	27.03	60.65	54.09	54.57	41.29	48.17	40.68	63.26	60.39	67.62	56.01	58.75	55.9	0.955434	1.32128e-22	0.624544	3.49134e-10	1.11896	9.23444e-32	1.09167	8.02004e-30
KPNA2	KPNA2	ENSG00000182481	karyopherin subunit alpha 2 [Source:HGNC Symbol;Acc:HGNC:6395]	4	0	112.66	120.33	120.35	213.6	231.36	240.79	189.84	190.21	185.91	357.04	377.37	382.26	237.67	239.63	264.66	0.857327	4.11762e-48	0.63161	2.23346e-26	1.54892	6.42088e-160	1.096	4.9624e-79
KRAS	KRAS	ENSG00000133703	KRAS proto-oncogene	4	0	12.91	14.43	15.19	26.06	25.49	26.63	24.32	22.51	22.82	21.48	24.99	23.2	22.51	19.3	23.15	0.77651	3.39562e-22	0.660946	2.17709e-16	0.597819	9.32835e-14	0.630611	5.15442e-15
LACTB2	LACTB2	ENSG00000147592	lactamase beta 2 [Source:HGNC Symbol;Acc:HGNC:18512]	4	0	20.75	27.11	23.01	47.35	46.16	44.04	43.34	37.57	40.27	55	52.71	46.78	37.87	34.87	40.51	0.83319	6.42891e-12	0.694896	1.18088e-08	0.996493	3.75409e-17	0.671275	3.27042e-08
LAMP1	LAMP1	ENSG00000185896	lysosomal associated membrane protein 1 [Source:HGNC Symbol;Acc:HGNC:6499]	4	0	40.38	41.25	42.31	80.47	76.13	81.44	68.57	70.73	68.52	85.25	81.2	84.48	55.89	62.97	64.38	0.84155	3.73519e-41	0.697402	1.35488e-28	0.907183	9.70535e-49	0.590568	1.20441e-20
LAMTOR1	LAMTOR1	ENSG00000149357	late endosomal/lysosomal adaptor	4	0	33.56	36.75	41.66	59.93	62.56	64.05	57.88	57.01	63.66	62.31	69.83	69.41	52.34	60.95	58.11	0.629784	2.33602e-09	0.615997	4.19448e-09	0.732791	1.06485e-12	0.637833	9.5236e-10
LARS2	LARS2	ENSG00000011376	leucyl-tRNA synthetase 2	4	0	6.2	6.62	6.07	10.42	11.29	10.96	9.3	10.98	10.67	12.94	15.07	16.1	9.8	10.66	10.56	0.66716	2.23025e-09	0.641356	7.36906e-09	1.09205	1.55729e-24	0.720848	5.52275e-11
LBR	LBR	ENSG00000143815	lamin B receptor [Source:HGNC Symbol;Acc:HGNC:6518]	4	0	32.56	33.42	36.2	60.91	61.77	67.76	55.72	53.04	56.16	62.46	74.41	70.13	54.84	54.7	56.7	0.798288	2.3689e-29	0.64157	2.75296e-19	0.905699	2.01952e-38	0.726897	1.12091e-24
LFNG	LFNG	ENSG00000106003	LFNG O-fucosylpeptide 3-beta-N-acetylglucosaminyltransferase [Source:HGNC Symbol;Acc:HGNC:6560]	4	0	1.01	1.65	1.75	2.36	2.86	2.98	3.76	3.32	3.48	4.27	3.78	5.33	2.03	3.26	3.35	0.630809	0.0216131	1.10526	0.00014254	1.41011	8.28334e-07	0.878203	0.00181606
LIG1	LIG1	ENSG00000105486	DNA ligase 1 [Source:HGNC Symbol;Acc:HGNC:6598]	4	0	12.23	16.38	13.18	38.71	30.01	35.96	29.42	31.6	27.09	56.01	43.98	55.73	28.32	34.38	36.01	1.19935	2.41791e-17	1.00001	1.98899e-12	1.76919	2.01199e-37	1.24217	1.12821e-18
LINC01547	LINC01547	ENSG00000183250	long intergenic non-protein coding RNA 1547 [Source:HGNC Symbol;Acc:HGNC:15707]	4	0	0.36	0.7	0.71	1.77	1.27	2.33	1.22	1.64	1.46	1.56	0.8	1.4	1.57	1.61	1.82	1.30399	0.000516366	1.02843	0.00446765	0.779656	0.0256638	1.37321	0.000233138
LINC01806	LINC01806	ENSG00000227403	long intergenic non-protein coding RNA 1806 [Source:HGNC Symbol;Acc:HGNC:52599]	4	0	2.01	2.09	1.68	6.66	7.14	8.67	6.29	3.69	3.54	6.64	8.08	6.62	5.18	4.51	4.49	1.77796	3.56272e-12	1.05819	3.45359e-05	1.69291	1.76994e-11	1.21188	2.05617e-06
LINC01963	LINC01963	ENSG00000260804	long intergenic non-protein coding RNA 1963 [Source:HGNC Symbol;Acc:HGNC:25283]	4	0	1.11	1.48	2.24	6.49	5.83	6.95	4.43	5.42	5.45	9.68	10.01	10.35	5.69	4.99	6.96	1.91449	1.20847e-21	1.62738	7.75802e-16	2.55278	1.36249e-39	1.91186	7.83687e-22
LIPT2	LIPT2	ENSG00000175536	lipoyl(octanoyl) transferase 2 [Source:HGNC Symbol;Acc:HGNC:37216]	4	0	0.67	0.84	0.26	1.05	1.38	2.37	1.49	1.63	1.31	1.94	1.53	3.85	1.33	1.51	1.72	0.73068	0.0473642	0.703357	0.0452694	1.61019	0.00123863	0.935914	0.0250101
LMF2	LMF2	ENSG00000100258	lipase maturation factor 2 [Source:HGNC Symbol;Acc:HGNC:25096]	4	0	12.1	9.35	13.57	22.31	21.01	24.18	19.97	21.47	21.21	18.86	19.68	22.04	15.85	19.94	18.26	0.838412	1.82747e-09	0.779955	1.87939e-08	0.670794	1.37374e-06	0.644034	4.06223e-06
LMLN	LMLN	ENSG00000185621	leishmanolysin like peptidase [Source:HGNC Symbol;Acc:HGNC:15991]	4	0	1.49	1.9	1.78	3.41	4.19	3.28	4.67	3.54	3.95	4.89	4.35	5.3	3.2	2.65	4.5	0.901187	1.61022e-05	1.12602	6.78996e-08	1.33274	8.31893e-11	0.952981	4.25928e-06
LMNB1	LMNB1	ENSG00000113368	lamin B1 [Source:HGNC Symbol;Acc:HGNC:6637]	4	0	21.29	29.28	25.33	73.16	68.95	73.53	61.74	60.67	56.27	94.06	86.41	87.41	55.65	61.57	67.63	1.39941	2.78135e-45	1.17907	2.0313e-32	1.70324	3.10704e-68	1.30163	2.15112e-39
LNCOC1	LNCOC1	ENSG00000253741	lncRNA associated with ovarian cancer 1 [Source:HGNC Symbol;Acc:HGNC:53947]	4	0	0.45	0.86	0.61	1.65	2.31	1.69	1.64	1.67	1.2	1.63	1.71	1.89	0.86	1.45	1.93	1.32223	2.52143e-05	1.00951	0.000971562	1.21067	8.78438e-05	1.00104	0.000942965
LOC100287042	LOC100287042	ENSG00000263843	MIF4GD divergent transcript [Source:HGNC Symbol;Acc:HGNC:55335]	4	0	0.48	0.31	0.42	1.19	0.85	1.28	0.87	0.9	1.6	1.32	1.34	0.92	1.41	0.91	1.09	1.07292	0.00738757	1.13579	0.00473836	1.24612	0.00220055	1.26037	0.0020207
LOC100288748	LOC100288748	ENSG00000261437	long intergenic non-protein coding RNA 2894 [Source:HGNC Symbol;Acc:HGNC:55364]	4	0	0.52	0.24	0.43	1.05	1.17	0.9	0.94	1.34	0.59	0.93	0.72	1.38	0.85	1	0.77	0.896829	0.0256721	0.809478	0.0316268	0.896212	0.0298691	0.711013	0.044258
LOC100506083	LOC100506083	ENSG00000261777	DDX19A divergent transcript [Source:HGNC Symbol;Acc:HGNC:55349]	4	0	0	0.31	0.22	1.66	1.68	2.31	0.63	0.72	0.79	1.03	1.41	1.06	1.1	1.48	0.98	2.90949	5.24884e-05	0.885507	0.0414509	2.08519	0.00204347	2.2792	0.00109419
LOC101929748	LOC101929748	ENSG00000288062	novel transcript	4	0	0.38	0.76	0.57	1.4	1.46	1.75	1.46	1.74	1.6	2.2	2.22	2	1.63	1.59	1.17	1.15748	0.000336353	1.29482	5.82594e-05	1.68916	1.00165e-07	1.21966	0.000134801
LOC102724532	LOC102724532	ENSG00000264920	SP2 divergent transcript [Source:HGNC Symbol;Acc:HGNC:55330]	4	0	1.76	3.19	1.01	6.95	6.47	11.92	6.88	5.78	4.6	10.63	13.11	10.92	8.53	9	13.17	1.80047	1.44087e-05	1.26217	0.00155301	2.30141	1.29257e-08	2.25983	3.25547e-08
LOC102724788	LOC102724788	ENSG00000277196		4	0	0.42	0.6	0.5	2.14	2.08	1.67	1.59	1.35	1.6	2.3	1.7	2.71	1.88	1.94	2.22	1.67825	1.4907e-05	1.30013	0.000630932	1.8667	8.15343e-07	1.86542	1.18782e-06
LOC103344931	LOC103344931	ENSG00000260917	novel transcript	4	0	4.37	5.02	5.31	11.18	10.85	11.48	11.3	10.82	9.91	9.82	10.51	12.21	9.9	8.94	10.11	1.08231	6.09421e-22	1.07201	7.92307e-22	1.02247	3.55638e-20	0.992863	7.97078e-19
LOC105274304	LOC105274304	ENSG00000261335	novel transcript	4	0	0.12	0.11	0.09	0.91	1.03	0.16	0.73	0.37	0.49	0.61	0.63	0.94	0.7	0.96	0.67	1.92493	0.00994947	1.21607	0.0335223	1.97925	0.00713565	2.29247	0.00327372
LOC105371967	LOC105371967	ENSG00000266401	novel transcript	4	0	1.45	1.96	1.52	3.83	4.64	4.78	3.3	3.13	2.88	3.72	5.4	4.82	4.62	3.68	3.82	1.14225	0.000499031	0.600612	0.035641	1.22873	0.000143801	1.13748	0.000432365
LOC93622	LOC93622	ENSG00000170846	novel protein	4	0	9.93	8.31	7.63	19.07	20.55	19.84	16.69	15.35	15.38	20.08	22.26	19.53	18	15.75	17.1	1.06872	1.05769e-16	0.789417	1.44824e-09	1.12067	6.60589e-19	0.963892	5.99751e-14
LRR1	LRR1	ENSG00000165501	leucine rich repeat protein 1 [Source:HGNC Symbol;Acc:HGNC:19742]	4	0	12.05	11.59	9.59	20.86	23.36	22.21	20.43	18.67	20.98	27.21	31.02	31.08	24.95	24.06	21.45	0.854226	1.77838e-09	0.757399	9.55474e-08	1.27989	7.9974e-21	1.0702	1.66219e-14
LRRC14	LRRC14	ENSG00000160959	leucine rich repeat containing 14 [Source:HGNC Symbol;Acc:HGNC:20419]	4	0	11.07	10.28	10.4	23.1	20.74	20.04	18.17	24.84	19.59	22.53	23.61	25.16	18.6	18.31	17.23	0.889787	3.32527e-13	0.913142	5.74183e-14	1.0363	4.81309e-18	0.770968	2.43844e-10
LYRM2	LYRM2	ENSG00000083099	LYR motif containing 2 [Source:HGNC Symbol;Acc:HGNC:25229]	4	0	10.73	14.13	15.56	30.41	29.8	28.8	23.56	21.51	23.71	25.83	27.89	24.55	20.8	22.09	19.76	1.03867	1.89699e-18	0.709569	2.86466e-09	0.840672	8.74563e-13	0.647502	5.80188e-08
MAD2L1	MAD2L1	ENSG00000164109	mitotic arrest deficient 2 like 1 [Source:HGNC Symbol;Acc:HGNC:6763]	4	0	35.26	42.29	44.91	84.72	92.16	101.76	71.26	80.5	84.69	127.44	146.43	138.7	90.44	93.72	101.18	1.08233	3.01345e-27	0.897079	6.88831e-19	1.64031	7.24374e-63	1.24227	5.61794e-36
MAFG-DT	MAFG-DT	ENSG00000265688	MAFG divergent transcript [Source:HGNC Symbol;Acc:HGNC:43649]	4	0	1.89	0.61	1.49	2.6	2.55	3.67	3.65	3.47	3.15	2.59	2.46	2.81	1.94	2.92	2.82	0.858641	0.0070752	1.18335	0.000360978	0.717857	0.0234704	0.795388	0.0103963
MAP1A	MAP1A	ENSG00000166963	microtubule associated protein 1A [Source:HGNC Symbol;Acc:HGNC:6835]	4	0	0.07	0.21	0.1	0.59	0.51	0.64	0.54	0.4	0.59	1.37	1.29	1.46	0.45	0.53	0.55	1.93326	3.00674e-09	1.78659	4.15912e-08	3.21196	4.5151e-25	1.88653	5.37637e-09
MARCKSL1	MARCKSL1	ENSG00000175130	MARCKS like 1 [Source:HGNC Symbol;Acc:HGNC:7142]	4	0	40.92	44.48	48.92	74.54	79.74	82.88	84.63	80.95	80.47	97.09	99.23	106.44	68.36	75.8	72.96	0.718902	3.75752e-18	0.8261	5.08471e-24	1.062	5.49234e-40	0.719781	2.03357e-18
MARVELD1	MARVELD1	ENSG00000155254	MARVEL domain containing 1 [Source:HGNC Symbol;Acc:HGNC:28674]	4	0	9.31	8.71	9.64	15.43	19.34	16.52	16.32	15.11	19.91	15.49	18.55	19.5	17.39	17.38	20.24	0.764011	3.46458e-08	0.812986	4.16599e-09	0.817186	1.94616e-09	0.995258	3.1572e-13
MAT2A	MAT2A	ENSG00000168906	methionine adenosyltransferase 2A [Source:HGNC Symbol;Acc:HGNC:6904]	4	0	150.46	144.97	146.41	274.72	262.19	248.01	251.41	263.84	259.05	304.57	339.17	307.57	276.73	242.63	263.16	0.731539	3.90115e-35	0.758759	2.34938e-38	0.995168	6.55874e-66	0.844546	2.30691e-47
MBLAC2	MBLAC2	ENSG00000176055	metallo-beta-lactamase domain containing 2 [Source:HGNC Symbol;Acc:HGNC:33711]	4	0	2.59	3.3	3.55	6.66	5.51	7.51	5.82	5.33	5.16	5.65	6.05	5.72	5.65	5.13	6.07	0.938888	2.36468e-10	0.715555	1.44142e-06	0.755759	2.78698e-07	0.839943	1.25331e-08
MCM10	MCM10	ENSG00000065328	minichromosome maintenance 10 replication initiation factor [Source:HGNC Symbol;Acc:HGNC:18043]	4	0	6.73	7.39	5.59	15.37	15.41	19.76	16.05	13.54	14.35	26.97	25.31	23.77	15.71	13.32	13.56	1.22061	6.80434e-19	1.07126	7.92903e-15	1.81121	7.32781e-42	1.09624	1.47768e-15
MCM2	MCM2	ENSG00000073111	minichromosome maintenance complex component 2 [Source:HGNC Symbol;Acc:HGNC:6944]	4	0	20.98	23.4	24.01	54.95	54.8	57.05	50.57	51.1	51.15	86.35	80.35	84.42	41.56	47.96	49.03	1.18736	5.51794e-56	1.11137	1.51693e-49	1.76989	1.05751e-127	1.04477	1.10138e-43
MCM3	MCM3	ENSG00000112118	minichromosome maintenance complex component 3 [Source:HGNC Symbol;Acc:HGNC:6945]	4	0	54.53	58.65	56.66	110.76	113.97	115.96	102.55	110.54	102.31	165.27	166.98	162.45	94.5	93.23	105.06	0.901609	2.15585e-58	0.846325	1.63494e-51	1.42821	9.19032e-151	0.810031	5.74806e-47
MCM4	MCM4	ENSG00000104738	minichromosome maintenance complex component 4 [Source:HGNC Symbol;Acc:HGNC:6947]	4	0	34.68	53.36	38.85	96.71	81	95.58	84.75	101.19	80.06	203.38	172.26	191.29	83.37	77.08	91.38	0.983945	1.88092e-13	0.998584	1.04732e-13	2.03964	9.46568e-55	0.990283	1.34816e-13
MCM5	MCM5	ENSG00000100297	minichromosome maintenance complex component 5 [Source:HGNC Symbol;Acc:HGNC:6948]	4	0	17.5	24.35	18.1	55.63	63.78	69.27	53.07	50.54	56.14	96.37	96.89	85.36	53.39	50.22	52.9	1.53953	2.01082e-37	1.34893	5.94018e-29	2.09379	3.39994e-70	1.39173	9.26828e-31
MCM6	MCM6	ENSG00000076003	minichromosome maintenance complex component 6 [Source:HGNC Symbol;Acc:HGNC:6949]	4	0	21.94	22.65	23.79	42.25	48.69	48.23	46.72	42.59	48.37	66.53	73.32	71.81	36.56	38.09	40.46	0.92405	6.13387e-29	0.959636	2.85164e-31	1.51861	2.23931e-79	0.774562	1.15629e-20
MCM7	MCM7	ENSG00000166508	minichromosome maintenance complex component 7 [Source:HGNC Symbol;Acc:HGNC:6950]	4	0	104.89	100.31	106.35	185.61	194.28	209.63	180.2	182.19	175.44	253.92	253.5	262.83	154.45	175	178.6	0.818869	1.68785e-34	0.738902	3.22404e-28	1.19377	6.72998e-74	0.729915	1.18411e-27
MED22	MED22	ENSG00000148297	mediator complex subunit 22 [Source:HGNC Symbol;Acc:HGNC:11477]	4	0	4.49	4.92	4.24	9.21	8.92	10	8.05	9.6	9.77	10.1	9.3	10.01	8.96	9.22	10.27	0.908958	6.78718e-13	0.924136	1.89703e-13	0.968721	4.91864e-15	1.05598	2.1747e-17
MEIOSIN	MEIOSIN	ENSG00000237452	meiosis initiator [Source:HGNC Symbol;Acc:HGNC:44318]	4	0	0.4	0.5	0.71	1.35	1.17	1.36	1.28	1	1.62	1.91	1	1.35	1.69	1.89	2.1	0.959059	0.00733748	1.01267	0.00467547	1.16623	0.00138807	1.74793	3.41292e-06
MELK	MELK	ENSG00000165304	maternal embryonic leucine zipper kinase [Source:HGNC Symbol;Acc:HGNC:16870]	4	0	17.84	21.69	23.62	37.46	37.64	43.61	32.44	36.46	32.63	49	53.32	50.93	37.06	33.67	37.17	0.805243	4.40512e-16	0.632304	2.68915e-10	1.16713	7.75304e-34	0.791962	9.50073e-16
METTL7B	METTL7B	ENSG00000170439	methyltransferase like 7B [Source:HGNC Symbol;Acc:HGNC:28276]	4	0	5.78	5.37	4.84	10.75	10.33	10.38	10.62	10.99	10.22	15.97	14.38	19.44	8.57	9.26	9.71	0.80833	1.43988e-05	0.881689	1.62093e-06	1.47621	7.0468e-17	0.742137	5.53117e-05
MGME1	MGME1	ENSG00000125871	mitochondrial genome maintenance exonuclease 1 [Source:HGNC Symbol;Acc:HGNC:16205]	4	0	17.31	17.18	18.69	33.99	32.23	33.58	30.34	29.4	31.61	38.37	42.12	38.92	33.15	29.67	31.95	0.808157	6.64516e-22	0.728388	4.0715e-18	1.0572	1.32314e-38	0.855014	6.9627e-25
MIPEP	MIPEP	ENSG00000027001	mitochondrial intermediate peptidase [Source:HGNC Symbol;Acc:HGNC:7104]	4	0	5.33	4.92	5.16	9.46	10.93	11.72	10.96	10.24	10.39	16.01	17.31	17.73	9.59	10.56	10.61	0.928643	3.09493e-11	0.964318	3.43159e-12	1.60072	1.22206e-33	1.00543	3.33743e-13
MIS18A	MIS18A	ENSG00000159055	MIS18 kinetochore protein A [Source:HGNC Symbol;Acc:HGNC:1286]	4	0	10.65	8.01	9.64	17.06	17.22	18.86	15.27	14.27	15.78	22.26	24.9	24.55	15.9	16.49	14.72	0.782047	5.80715e-08	0.596538	3.41131e-05	1.21457	1.43185e-18	0.734113	2.76424e-07
MIS18BP1	MIS18BP1	ENSG00000129534	MIS18 binding protein 1 [Source:HGNC Symbol;Acc:HGNC:20190]	4	0	7.66	7.37	8.17	16.88	15.33	19.73	13.7	13.88	11.4	21.43	24.96	25.08	13.84	12.07	13.26	1.04927	1.51897e-17	0.688072	3.68965e-08	1.50388	1.31038e-36	0.763136	9.40732e-10
MKI67	MKI67	ENSG00000148773	marker of proliferation Ki-67 [Source:HGNC Symbol;Acc:HGNC:7107]	4	0	22.93	35.52	25.67	62.28	55.24	55.36	43.72	45.98	45.08	83.74	76.23	74.05	52.93	48.23	58.51	0.919524	1.32487e-14	0.604703	5.11675e-07	1.35147	1.3076e-30	0.926235	7.67336e-15
MNX1-AS1	MNX1-AS1	ENSG00000243479	MNX1 antisense RNA 1 (head to head) [Source:HGNC Symbol;Acc:HGNC:48954]	4	0	1.81	1.63	2.02	5.39	2.96	5.06	5.19	4.9	3.73	3.61	3.9	4.3	3.32	3.5	3.4	1.031	0.00201867	1.14795	0.00060682	0.838201	0.0101325	0.713711	0.0200322
MOCS3	MOCS3	ENSG00000124217	molybdenum cofactor synthesis 3 [Source:HGNC Symbol;Acc:HGNC:15765]	4	0	2.05	2.11	2.02	3.49	3.93	3.43	3.92	3.69	3.54	3.9	3.79	4.1	2.93	3.38	3.48	0.669154	7.27185e-06	0.764312	1.70898e-07	0.787203	5.89625e-08	0.652586	8.81716e-06
MPZ	MPZ	ENSG00000158887	myelin protein zero [Source:HGNC Symbol;Acc:HGNC:7225]	4	0	1.1	1.79	1.39	3.26	3.54	3.98	3.39	2.37	2.82	3.2	3.64	3.87	5.77	4.91	6.35	1.08891	0.000137138	0.776409	0.00459731	1.09054	0.000102328	1.93094	6.3785e-12
MRPL13	MRPL13	ENSG00000172172	mitochondrial ribosomal protein L13 [Source:HGNC Symbol;Acc:HGNC:14278]	4	0	43.9	45.66	46.04	72.66	87.78	94.41	71.77	73.88	73.24	112.59	114.57	120.03	67.93	71.76	88.02	0.791763	1.16039e-12	0.622637	2.93308e-08	1.23637	3.73928e-30	0.754751	9.89925e-12
MRPL16	MRPL16	ENSG00000166902	mitochondrial ribosomal protein L16 [Source:HGNC Symbol;Acc:HGNC:14476]	4	0	26.86	29.29	33.06	44.65	50.48	50.47	50.82	50.4	47.43	69.05	69.9	72.67	50.72	54.9	57.11	0.597973	1.28168e-08	0.686655	2.83375e-11	1.13654	2.24889e-30	0.894914	1.03557e-18
MSH2	MSH2	ENSG00000095002	mutS homolog 2 [Source:HGNC Symbol;Acc:HGNC:7325]	4	0	19.41	18.69	18.1	33.69	34.58	38.24	33.62	30.96	31.52	51.32	57.12	56.54	28.87	27.46	29.43	0.811717	8.15733e-25	0.715665	1.19586e-19	1.4343	5.86691e-80	0.622787	4.63368e-15
MSRB1	MSRB1	ENSG00000198736	methionine sulfoxide reductase B1 [Source:HGNC Symbol;Acc:HGNC:14133]	4	0	9.15	10.23	11.17	18.39	17.6	20.92	17.66	17.09	15.72	26.26	28.59	30.76	17.9	17.68	19.82	0.772337	4.85939e-08	0.65391	3.61683e-06	1.36221	2.20968e-24	0.866943	4.10355e-10
MSX1	MSX1	ENSG00000163132	msh homeobox 1 [Source:HGNC Symbol;Acc:HGNC:7391]	4	0	16.69	16.93	18.76	39.65	33.71	33.17	37.81	38.18	35.74	34.42	40.1	36.88	25.34	30.49	25.46	0.916318	1.16347e-16	1.039	2.23241e-21	0.968113	5.60934e-19	0.649439	5.97705e-09
MTARC1	MTARC1	ENSG00000186205	mitochondrial amidoxime reducing component 1 [Source:HGNC Symbol;Acc:HGNC:26189]	4	0	5.74	7.36	7.02	11.3	13.76	12.04	12.65	12.67	12.86	23.64	18.26	17.48	13.39	12.04	12.93	0.738332	1.01807e-05	0.835924	5.60681e-07	1.43128	4.96442e-19	0.914774	3.56079e-08
MTBP	MTBP	ENSG00000172167	MDM2 binding protein [Source:HGNC Symbol;Acc:HGNC:7417]	4	0	5.73	5.19	4.09	12.57	11.36	13.62	8.76	8.43	8.85	16.63	19.93	17.18	9.1	8.48	9.98	1.1819	2.3146e-18	0.696198	3.91168e-07	1.69666	3.95274e-39	0.856858	2.71018e-10
MTFR2	MTFR2	ENSG00000146410	mitochondrial fission regulator 2 [Source:HGNC Symbol;Acc:HGNC:21115]	4	0	3.96	4.39	5.82	10.27	10.43	13.17	9.92	6.61	9.16	15.47	18.63	14.49	10.9	9.04	9.14	1.11663	2.98054e-07	0.739761	0.000585252	1.65593	4.85331e-15	1.01425	2.34795e-06
MYB	MYB	ENSG00000118513	MYB proto-oncogene	4	0	0.83	0.83	1.24	3.13	2.86	3.11	1.93	2.76	2.3	4.69	5.84	5.11	2.92	2.16	2.44	1.53756	4.06168e-09	1.18266	5.27249e-06	2.32841	9.22316e-21	1.36763	1.07679e-07
MYBL2	MYBL2	ENSG00000101057	MYB proto-oncogene like 2 [Source:HGNC Symbol;Acc:HGNC:7548]	4	0	10.81	12.61	12.56	30.61	30.38	33.85	23.86	26.62	25.37	47.45	40.55	44.66	27.24	31.82	31.94	1.28995	1.22636e-33	1.01884	3.14956e-21	1.76927	9.06414e-65	1.35935	1.15598e-37
MYCBP	MYCBP	ENSG00000214114	MYC binding protein [Source:HGNC Symbol;Acc:HGNC:7554]	4	0	15.91	12.54	18.69	24.86	24.39	32.43	24.74	23.44	33.28	32.35	44.2	36.04	34.97	21.8	32.71	0.627462	0.0017527	0.670549	0.000793018	1.10672	2.75352e-08	0.888214	1.00492e-05
MYO5C	MYO5C	ENSG00000128833	myosin VC [Source:HGNC Symbol;Acc:HGNC:7604]	4	0	8.92	9.35	9.04	17.07	16.97	18.29	14.97	16.07	17.17	16.96	18.58	16.99	13.61	13.82	15.3	0.829254	2.09475e-25	0.760119	1.20896e-21	0.825108	9.11491e-26	0.662822	1.30834e-16
MZF1-AS1	MZF1-AS1	ENSG00000267858	MZF1 antisense RNA 1 [Source:HGNC Symbol;Acc:HGNC:51271]	4	0	0.12	0.69	0.42	1.25	1.54	1.05	0.8	1.35	1.01	1.58	2.11	1.8	2.24	1.56	2.03	1.34136	0.00395388	1.02572	0.0157701	1.97323	4.86269e-05	2.20271	9.61629e-06
NASP	NASP	ENSG00000132780	nuclear autoantigenic sperm protein [Source:HGNC Symbol;Acc:HGNC:7644]	4	0	112.52	123.46	113.4	221.02	201.64	215.92	187.42	202.01	182.76	321.65	311.79	298.6	184.29	196.25	212.11	0.765697	8.41028e-31	0.659793	3.61325e-23	1.30222	1.49293e-90	0.783076	2.09789e-32
NCAPG	NCAPG	ENSG00000109805	non-SMC condensin I complex subunit G [Source:HGNC Symbol;Acc:HGNC:24304]	4	0	20.95	19.9	24.47	47.32	59.47	57.82	42.92	40.9	42.63	65.95	72.09	68.47	49.6	47.17	54.91	1.23412	8.22815e-35	0.901546	5.55831e-19	1.55024	8.53719e-56	1.23922	2.41006e-35
NCAPH	NCAPH	ENSG00000121152	non-SMC condensin I complex subunit H [Source:HGNC Symbol;Acc:HGNC:1112]	4	0	20.09	18.19	17.69	34.83	33.81	31.55	31.01	29.91	27.3	49.44	49.23	41.33	35.39	33.64	38.68	0.724866	9.35268e-13	0.590645	8.08503e-09	1.20271	1.08495e-34	0.954645	1.2884e-21
NDC80	NDC80	ENSG00000080986	NDC80 kinetochore complex component [Source:HGNC Symbol;Acc:HGNC:16909]	4	0	12.9	16.81	12.36	43.19	36.57	34.84	26.19	29.57	25.44	40.86	44.23	39.77	35.4	31.7	33.1	1.32393	2.15458e-28	0.873233	7.76879e-13	1.43841	4.08759e-34	1.25032	1.51451e-25
NDRG4	NDRG4	ENSG00000103034	NDRG family member 4 [Source:HGNC Symbol;Acc:HGNC:14466]	4	0	4.66	5.01	3.48	10.35	8.17	5.86	8.18	7.75	7.18	13.78	8.98	13.12	6.36	8.95	8.01	0.654062	0.00819933	0.627903	0.00993523	1.25872	6.18352e-07	0.735745	0.00292678
NDUFAF8	NDUFAF8	ENSG00000224877	NADH:ubiquinone oxidoreductase complex assembly factor 8 [Source:HGNC Symbol;Acc:HGNC:33551]	4	0	50.96	46.98	50.82	90.34	88.72	103.16	101.16	63.78	88.95	107.36	144.6	126.91	89.59	96.16	108.95	0.767561	2.97429e-05	0.651031	0.000350243	1.19936	2.04705e-11	0.967726	9.77104e-08
NIPBL-DT	NIPBL-DT	ENSG00000285967	NIPBL divergent transcript [Source:HGNC Symbol;Acc:HGNC:51293]	4	0	0.62	0.52	0.87	1.52	1.73	1.2	1.07	1.17	1.13	1.61	1.92	1.64	1.23	0.98	1.31	0.984333	9.88931e-05	0.587813	0.014304	1.21169	1.0486e-06	0.73832	0.00263617
NIPSNAP3A	NIPSNAP3A	ENSG00000136783	nipsnap homolog 3A [Source:HGNC Symbol;Acc:HGNC:23619]	4	0	5.32	4.05	4.02	9.45	9.34	10.38	7.54	8.81	7.35	7.25	9.02	8.05	8.33	7.99	9.15	0.962991	1.96977e-07	0.713012	0.000116392	0.69177	0.000189059	0.89369	1.09791e-06
NMI	NMI	ENSG00000123609	N-myc and STAT interactor [Source:HGNC Symbol;Acc:HGNC:7854]	4	0	4.57	5.64	4.84	12.5	12.08	10.39	10.6	9.34	9.49	14.5	14.05	13.17	8.74	9.68	10.82	1.05463	1.13308e-07	0.840621	2.35322e-05	1.30621	1.02854e-11	0.916723	3.50913e-06
NPHP1	NPHP1	ENSG00000144061	nephrocystin 1 [Source:HGNC Symbol;Acc:HGNC:7905]	4	0	1.43	1.71	1.95	7.57	3.83	5.44	5.63	3.08	4.03	7.16	6.73	5.87	4.56	3.97	3.98	1.53919	5.8572e-08	1.15906	3.54522e-05	1.79701	8.45445e-11	1.22551	1.29316e-05
NQO1	NQO1	ENSG00000181019	NAD(P)H quinone dehydrogenase 1 [Source:HGNC Symbol;Acc:HGNC:2874]	4	0	327.49	327.83	315.5	1384.24	1317.2	1399.71	865.75	855.25	802.75	1395.92	1425.34	1395.63	699.56	765.67	756.65	1.98149	0	1.33259	2.35095e-159	2.0082	0	1.22128	2.2071e-133
NRAV	NRAV	ENSG00000248008	negative regulator of antiviral response [Source:HGNC Symbol;Acc:HGNC:48588]	4	0	2.21	3.29	2.49	8.59	7.95	8.45	7.05	8.9	7.69	9.44	7.4	9.3	6.22	6.79	7.43	1.4992	3.58394e-14	1.47099	1.16514e-13	1.55771	1.02507e-15	1.33541	1.77727e-11
NRGN	NRGN	ENSG00000154146	neurogranin [Source:HGNC Symbol;Acc:HGNC:8000]	4	0	1.83	2.25	2.94	7.02	6.66	7.44	4.65	6.29	4.88	9.51	12.2	11.06	4.72	8.85	6.39	1.40658	3.0662e-06	1.01304	0.000600707	2.06329	1.68417e-12	1.47319	7.90381e-07
NRM	NRM	ENSG00000137404	nurim [Source:HGNC Symbol;Acc:HGNC:8003]	4	0	2.47	2.43	2.99	5.82	6.08	7.52	5.62	6.08	6.51	9.67	9.27	8.88	7.22	6.97	8.59	1.13308	4.29462e-06	1.09574	7.24367e-06	1.68465	1.23855e-12	1.52117	2.76619e-10
NSL1	NSL1	ENSG00000117697	NSL1 component of MIS12 kinetochore complex [Source:HGNC Symbol;Acc:HGNC:24548]	4	0	10.36	9.93	11.68	22.03	22.87	24.21	22.01	20.42	21.92	27.94	27.58	33.85	18.82	16.78	20.87	1.00318	7.19281e-16	0.950941	1.76784e-14	1.36203	1.1214e-29	0.832719	1.97954e-11
NUDT18	NUDT18	ENSG00000275074	nudix hydrolase 18 [Source:HGNC Symbol;Acc:HGNC:26194]	4	0	0.3	0.85	1.07	3.16	3.08	4.81	3.07	3.16	3.12	3.84	3.76	4.68	3.44	3.31	3.66	2.17405	4.57438e-09	1.99052	8.47579e-08	2.33497	1.18683e-10	2.23094	1.33418e-09
NUDT8	NUDT8	ENSG00000167799	nudix hydrolase 8 [Source:HGNC Symbol;Acc:HGNC:8055]	4	0	2.15	3.51	3.86	6.01	8.17	6.73	8.42	4.5	6.6	7.12	6.35	10.22	4.12	8.58	6.23	0.777286	0.0213089	0.690387	0.0294697	1.02068	0.00436243	0.777589	0.0190059
NUP62CL	NUP62CL	ENSG00000198088	nucleoporin 62 C-terminal like [Source:HGNC Symbol;Acc:HGNC:25960]	4	0	8.4	12.63	10.85	21.83	18.11	19.41	18.46	16.44	18.63	22.11	17.88	20.03	16.86	14.44	17.61	0.752453	3.2223e-05	0.642112	0.000340917	0.768732	1.62125e-05	0.586212	0.00104512
NXPH4	NXPH4	ENSG00000182379	neurexophilin 4 [Source:HGNC Symbol;Acc:HGNC:8078]	4	0	4.04	4.12	5.35	7.39	6.92	8.66	8.61	7.56	7.06	7.1	8.17	8.52	6.94	7.61	7	0.621844	0.000743377	0.697747	0.000117637	0.676405	0.00020224	0.662992	0.000250347
OAS3	OAS3	ENSG00000111331	2'-5'-oligoadenylate synthetase 3 [Source:HGNC Symbol;Acc:HGNC:8088]	4	0	3.45	4.89	4.98	9.84	10.21	10.69	9.47	10.14	9.93	19	18.7	16.71	10.94	9.52	11.2	1.10081	1.15264e-20	1.09619	1.30162e-20	1.92232	5.78611e-64	1.2684	1.77766e-27
OIP5	OIP5	ENSG00000104147	Opa interacting protein 5 [Source:HGNC Symbol;Acc:HGNC:20300]	4	0	6.56	7.45	6.64	13.74	19.01	15.22	12.79	12.73	12.28	16.8	22.76	21.95	18.32	16.77	18.67	1.05444	2.64267e-08	0.751726	7.26591e-05	1.4126	1.28521e-14	1.35676	2.77816e-13
ORC1	ORC1	ENSG00000085840	origin recognition complex subunit 1 [Source:HGNC Symbol;Acc:HGNC:8487]	4	0	4.84	4.75	4.51	10.49	11.73	11.09	9.81	10.1	9.3	20.41	19.81	21.14	10	10.36	10.47	1.11669	6.79711e-22	0.98341	2.66176e-17	1.99656	1.54037e-74	1.135	4.45148e-23
ORC6	ORC6	ENSG00000091651	origin recognition complex subunit 6 [Source:HGNC Symbol;Acc:HGNC:17151]	4	0	10.87	10.36	11.71	24.57	28	24.23	23.23	23.35	23.48	32.38	34.88	35.81	20.6	18.39	22.52	1.11381	2.06155e-20	1.03068	8.94542e-18	1.52817	9.51804e-40	0.912406	3.74429e-14
PADI3	PADI3	ENSG00000142619	peptidyl arginine deiminase 3 [Source:HGNC Symbol;Acc:HGNC:18337]	4	0	1.1	0.95	1.55	3.92	4.35	3.43	3.7	3.66	3.34	3.74	4.04	4.07	5.43	5.68	5.35	1.61065	1.83304e-14	1.53354	2.61783e-13	1.61484	5.04206e-15	2.24098	2.23582e-28
PAQR4	PAQR4	ENSG00000162073	progestin and adipoQ receptor family member 4 [Source:HGNC Symbol;Acc:HGNC:26386]	4	0	7.99	10.9	9.43	22.43	19.7	23.54	22.06	22.42	22.34	21.86	23.14	25.01	18.42	20.39	18.55	1.09145	8.11223e-20	1.17076	5.84608e-23	1.17092	2.24653e-23	1.02301	1.00221e-17
PARP11	PARP11	ENSG00000111224	poly(ADP-ribose) polymerase family member 11 [Source:HGNC Symbol;Acc:HGNC:1186]	4	0	0.79	0.92	0.57	1.54	1.83	2.27	1.37	1.61	2.02	1.91	1.48	1.56	0.85	1.54	1.64	0.985987	0.00192078	0.853284	0.00537301	0.830785	0.00689293	0.58592	0.038215
PBK	PBK	ENSG00000168078	PDZ binding kinase [Source:HGNC Symbol;Acc:HGNC:18282]	4	0	28.3	30.82	32.26	57.25	63.49	62.65	49.67	49.74	44.41	92.68	95.1	91.53	63.04	57.06	66.88	0.902646	3.20088e-27	0.604529	1.09515e-12	1.50242	4.52802e-78	1.05609	8.53317e-38
PCLAF	PCLAF	ENSG00000166803	PCNA clamp associated factor [Source:HGNC Symbol;Acc:HGNC:28961]	4	0	15.7	8.93	12.05	38.98	49.94	59.34	37.96	30.67	39.64	75.55	137.54	141.65	60.5	61.87	67.01	1.86757	1.49589e-14	1.44572	3.10069e-09	3.12863	1.02285e-39	2.35327	1.54684e-22
PCNA	PCNA	ENSG00000132646	proliferating cell nuclear antigen [Source:HGNC Symbol;Acc:HGNC:8729]	4	0	78.73	71.78	80.31	158.61	181.85	190.18	159.84	153.76	150.14	324.68	360.73	366.73	162.68	177.67	185.52	1.09956	3.1956e-37	0.955232	2.32661e-28	2.0763	2.09255e-135	1.21159	2.19716e-45
PDE4B	PDE4B	ENSG00000184588	phosphodiesterase 4B [Source:HGNC Symbol;Acc:HGNC:8781]	4	0	22.24	29.89	27.66	57.62	59.15	58.27	53.36	51.53	45.03	75.23	83.5	71.46	37.62	36.88	50.03	1.02158	1.42467e-18	0.846342	4.62833e-13	1.40831	5.44774e-35	0.645713	3.78153e-08
PEG10	PEG10	ENSG00000242265	paternally expressed 10 [Source:HGNC Symbol;Acc:HGNC:14005]	4	0	1.62	1.3	2.27	3.4	3.32	3.89	2.56	2.85	4.44	9.06	7.01	7.69	2.88	2.64	4.66	0.860621	0.000622761	0.781549	0.00167012	2.07519	1.67489e-16	0.922338	0.000237819
PELI3	PELI3	ENSG00000174516	pellino E3 ubiquitin protein ligase family member 3 [Source:HGNC Symbol;Acc:HGNC:30010]	4	0	1.82	2.8	2.07	4.2	3.67	3.85	4.53	3.89	3.45	4.35	4.39	4.76	2.71	4.55	3.53	0.600839	0.00913804	0.671259	0.00325181	0.823391	0.00036683	0.618672	0.0063542
PEX10	PEX10	ENSG00000157911	peroxisomal biogenesis factor 10 [Source:HGNC Symbol;Acc:HGNC:8851]	4	0	7.07	7.6	9.34	13.28	13.71	17.19	13.86	13	11.71	16.86	16.63	14.79	12.68	12.38	12.58	0.75425	3.06805e-07	0.615555	2.68212e-05	0.891297	5.13724e-10	0.65306	7.88507e-06
PEX11B	PEX11B	ENSG00000131779	peroxisomal biogenesis factor 11 beta [Source:HGNC Symbol;Acc:HGNC:8853]	4	0	10.22	11.18	10.02	17.25	20.23	17.51	18.41	16.58	16.82	15.91	21.46	21.66	17.29	18.31	18.41	0.666127	6.43316e-06	0.627952	1.73192e-05	0.756126	1.6376e-07	0.769163	1.1179e-07
PFKL	PFKL	ENSG00000141959	phosphofructokinase	4	0	27.17	28.95	30.64	47.63	47.73	51.88	46.99	49.93	50.48	54.7	51.93	54.87	40.93	50.75	44.96	0.65823	4.20541e-13	0.708088	3.40063e-15	0.783111	1.53004e-18	0.676158	5.93763e-14
PGP	PGP	ENSG00000184207	phosphoglycolate phosphatase [Source:HGNC Symbol;Acc:HGNC:8909]	4	0	3.98	4.01	4.83	10.81	8.85	9.69	9.12	8.56	8.72	10.67	12.35	12.16	8.63	7.79	8.65	1.09488	5.0909e-17	0.986062	2.23907e-14	1.33994	1.07203e-26	0.981167	3.07835e-14
PHF23	PHF23	ENSG00000040633	PHD finger protein 23 [Source:HGNC Symbol;Acc:HGNC:28428]	4	0	19.85	25.86	24.83	39.08	37.11	42.32	39.46	39.77	35.63	45.93	38.79	37.06	39.07	37.65	38.46	0.63008	8.42235e-08	0.638707	4.60309e-08	0.672327	7.54297e-09	0.716819	6.90751e-10
PHTF1	PHTF1	ENSG00000116793	putative homeodomain transcription factor 1 [Source:HGNC Symbol;Acc:HGNC:8939]	4	0	2.93	4.84	3.74	7.62	7.24	6.47	6.45	9.99	6.5	9.42	10.9	10.93	6.62	6.05	6.32	0.706127	0.00102548	0.866503	5.48799e-05	1.27677	1.2779e-09	0.65422	0.00209373
PI4K2B	PI4K2B	ENSG00000038210	phosphatidylinositol 4-kinase type 2 beta [Source:HGNC Symbol;Acc:HGNC:18215]	4	0	9.22	9.88	10.84	19.91	19.58	20.89	18.14	15.43	16.67	21.7	25.77	22.14	17.25	17.4	19.31	0.908987	4.52556e-19	0.689595	1.83099e-11	1.1048	9.03879e-29	0.870511	6.71364e-18
PIF1	PIF1	ENSG00000140451	PIF1 5'-to-3' DNA helicase [Source:HGNC Symbol;Acc:HGNC:26220]	4	0	5.88	4.94	3.82	9.3	8.66	12.7	8.11	7.87	10.04	12.49	11.56	12.19	10.45	7.83	11.23	0.864664	7.55492e-05	0.666181	0.00204551	1.13253	1.48052e-07	0.948821	1.3202e-05
PIGW	PIGW	ENSG00000277161	phosphatidylinositol glycan anchor biosynthesis class W [Source:HGNC Symbol;Acc:HGNC:23213]	4	0	4.21	4.6	5.65	15.18	15.95	15.43	11.74	11.33	13.01	19.07	20.07	16.64	11.54	11.49	9.95	1.59437	8.09721e-25	1.26627	4.84473e-16	1.85085	1.22407e-34	1.21132	8.99212e-15
PIMREG	PIMREG	ENSG00000129195	PICALM interacting mitotic regulator [Source:HGNC Symbol;Acc:HGNC:25483]	4	0	9.17	11.9	10.98	26.6	27.98	29.94	24.25	21.51	24.8	33.82	35.41	37.41	28.98	31.1	31.46	1.27635	2.33588e-24	1.06014	4.75653e-17	1.60223	1.59935e-39	1.5235	1.86205e-35
PKIA	PKIA	ENSG00000171033	cAMP-dependent protein kinase inhibitor alpha [Source:HGNC Symbol;Acc:HGNC:9017]	4	0	1.29	1.76	1.37	2.99	3.19	3.76	3.23	2.16	2.38	2.83	3.4	3.73	1.8	2.43	3.5	0.942546	0.000717136	0.589586	0.02207	0.954794	0.000532594	0.691089	0.00909409
PKMYT1	PKMYT1	ENSG00000127564	protein kinase	4	0	8.93	7.03	11.03	22.65	19.4	21.54	18.46	21.74	17.11	25.62	24.93	23.48	17.68	21.59	20.84	1.13245	1.36463e-12	1.03378	1.02997e-10	1.34733	6.23585e-18	1.18286	1.00183e-13
PLK1	PLK1	ENSG00000166851	polo like kinase 1 [Source:HGNC Symbol;Acc:HGNC:9077]	4	0	18.58	23.71	21.33	47.41	43.56	50.95	34.8	37.53	34.03	70.31	57.92	61.02	42.02	51.7	47.88	1.04344	2.18213e-18	0.672913	2.88637e-08	1.45407	9.04117e-36	1.16978	4.55956e-23
PLXNB3	PLXNB3	ENSG00000198753	plexin B3 [Source:HGNC Symbol;Acc:HGNC:9105]	4	0	0.83	0.55	0.74	2.57	2.69	1.12	2.68	1.48	2.45	1.92	2.96	1.89	3.37	1.25	2.09	1.177	0.00556378	1.29963	0.00263214	1.31687	0.00223687	1.36724	0.00162734
PNPO	PNPO	ENSG00000108439	pyridoxamine 5'-phosphate oxidase [Source:HGNC Symbol;Acc:HGNC:30260]	4	0	18.39	22.49	20.88	39.65	32.48	35.35	31.64	36.58	34.5	42.15	38.68	40.04	35.88	36.46	36.44	0.683862	2.86862e-12	0.670627	6.48887e-12	0.846763	9.31274e-19	0.829052	1.0183e-17
POC1A	POC1A	ENSG00000164087	POC1 centriolar protein A [Source:HGNC Symbol;Acc:HGNC:24488]	4	0	8.52	9.66	9.28	15.8	19.83	18.23	14.61	16.79	14.59	17.88	16.54	18.92	15.54	19.23	18.55	0.839749	5.00373e-09	0.662875	4.18602e-06	0.82057	6.75298e-09	0.960768	1.19357e-11
POGLUT3	POGLUT3	ENSG00000178202	protein O-glucosyltransferase 3 [Source:HGNC Symbol;Acc:HGNC:28496]	4	0	6.81	7.74	8.45	13.14	12.37	12.65	12.94	10.99	12.45	17.84	17.65	17.25	12.17	11.26	11.97	0.628581	2.81251e-10	0.607416	8.41458e-10	1.09087	1.34534e-30	0.642445	7.01935e-11
POLA1	POLA1	ENSG00000101868	DNA polymerase alpha 1	4	0	6.73	7.71	6.48	13.28	14.53	15.35	12.06	13.93	11.47	20.48	20.46	20.29	11.4	11.08	12.68	0.923578	1.71644e-18	0.774802	2.67561e-13	1.42461	1.54766e-44	0.752552	1.06084e-12
POLA2	POLA2	ENSG00000014138	DNA polymerase alpha 2	4	0	2.2	4.96	6.27	9.95	9.16	9.56	7.34	8.02	8.04	18.99	15.63	15.2	11.47	9.57	9.42	0.978604	5.53543e-05	0.711889	0.00254438	1.80824	3.03789e-14	1.19955	7.34151e-07
POLA2	POLA2	ENSG00000285816	novel protein	4	0	1.82	1.43	1.44	3.28	2.96	3.16	3.19	3.28	3.51	3.44	3.49	3.04	1.88	3.43	3.04	0.815432	0.000171771	0.960847	8.53103e-06	0.914785	1.95475e-05	0.78416	0.000256036
POLD3	POLD3	ENSG00000077514	DNA polymerase delta 3	4	0	4.34	4.7	4.74	10.39	10.08	11.44	9.63	11.29	9.24	15.83	13.92	12.54	8.94	9.66	8.6	1.08749	3.71943e-14	1.06346	9.13656e-14	1.49723	4.97924e-27	0.980948	9.09382e-12
POLQ	POLQ	ENSG00000051341	DNA polymerase theta [Source:HGNC Symbol;Acc:HGNC:9186]	4	0	2.28	3.05	2.08	5.75	7.32	7.29	4.14	5.51	4.93	9.02	7.65	9.19	4.8	4.2	4.14	1.3247	5.1753e-15	0.874541	2.26515e-07	1.6626	5.90808e-24	0.795189	2.25417e-06
POLR3F	POLR3F	ENSG00000132664	RNA polymerase III subunit F [Source:HGNC Symbol;Acc:HGNC:15763]	4	0	6.11	7.1	6.97	13.11	11.07	12.97	11.64	12.12	10.61	16.21	17.17	14.48	12.54	10.37	10.91	0.751687	1.22089e-07	0.692405	1.0327e-06	1.119	2.2494e-16	0.734194	1.60654e-07
POP5	POP5	ENSG00000167272	POP5 homolog	4	0	25.13	20.3	21.28	47.5	48.02	47.6	45.65	47.71	47	62.29	68.39	69.77	42.97	39.64	48.58	0.988531	8.32226e-16	1.01362	8.67521e-17	1.46528	1.44006e-35	0.98879	4.42457e-16
PP7080	PP7080	ENSG00000188242	uncharacterized LOC25845 [Source:NCBI gene (formerly Entrezgene);Acc:25845]	4	0	4.46	2.73	3.57	8.25	7.95	7.28	6.66	6.27	5.84	6.17	8.78	9.34	6.2	7.72	8.04	0.969003	2.53425e-05	0.668509	0.00296885	1.00066	8.88638e-06	1.00247	1.08069e-05
PRDX2	PRDX2	ENSG00000167815	peroxiredoxin 2 [Source:HGNC Symbol;Acc:HGNC:9353]	4	0	121.75	115.15	115.29	197.7	212.35	237.47	195.43	187.46	184.67	285.55	286.82	329.16	218.21	256.56	243	0.766088	5.85124e-16	0.627618	5.27023e-11	1.23616	6.3551e-41	1.04602	4.21348e-29
PRIM1	PRIM1	ENSG00000198056	DNA primase subunit 1 [Source:HGNC Symbol;Acc:HGNC:9369]	4	0	18.8	21.15	19.19	43.22	50.29	46.67	35.72	38.55	35.83	70.44	69.53	65.93	38.56	39.66	45.88	1.12786	3.91422e-27	0.83004	4.69537e-15	1.67845	5.45494e-62	1.07884	3.58251e-25
PRIM2	PRIM2	ENSG00000146143	DNA primase subunit 2 [Source:HGNC Symbol;Acc:HGNC:9370]	4	0	11.13	11.74	11.96	19.7	23.44	22.85	19.79	18.03	18.48	33.29	40.79	40.53	19.23	20.92	19.58	0.802436	2.27358e-11	0.620401	2.49214e-07	1.59243	2.29398e-44	0.78661	3.81623e-11
PRKAR1B	PRKAR1B	ENSG00000188191	protein kinase cAMP-dependent type I regulatory subunit beta [Source:HGNC Symbol;Acc:HGNC:9390]	4	0	2.39	3.26	2.61	7.29	6.95	6.65	4.54	4.8	4.35	8.24	6.71	8.76	5.67	5.53	4.25	1.1829	3.82427e-08	0.587131	0.00512026	1.35621	9.39196e-11	0.837452	8.23827e-05
PRMT6	PRMT6	ENSG00000198890	protein arginine methyltransferase 6 [Source:HGNC Symbol;Acc:HGNC:18241]	4	0	2.6	2.89	2.38	5.17	6.47	5.67	6.01	5.23	5.28	5.98	6.48	6.16	4.27	4.26	4.44	0.972754	6.28674e-08	0.958554	7.74537e-08	1.07981	7.30779e-10	0.672383	0.000176809
PROB1	PROB1	ENSG00000228672	proline rich basic protein 1 [Source:HGNC Symbol;Acc:HGNC:41906]	4	0	0.45	0.33	0.45	1.06	0.84	0.99	1.01	1.14	0.93	0.8	1.02	1.04	0.68	0.95	0.77	0.985721	0.00136581	1.1612	0.000167768	0.969551	0.00140933	0.830786	0.00513917
PRXL2B	PRXL2B	ENSG00000157870	peroxiredoxin like 2B [Source:HGNC Symbol;Acc:HGNC:28390]	4	0	7.14	9.15	8.28	16.54	15.27	15.29	15.95	16.48	15.67	17.32	18.26	21.37	16.29	13.88	13.83	0.814056	1.05333e-10	0.898196	5.07169e-13	1.07542	1.2842e-18	0.830615	3.18277e-11
PSKH1	PSKH1	ENSG00000159792	protein serine kinase H1 [Source:HGNC Symbol;Acc:HGNC:9529]	4	0	4.68	5.2	5.65	10.21	8.61	10.85	9.74	9.18	10.09	12.4	8.21	9.56	8.92	9.14	9.04	0.799933	4.43886e-07	0.820293	1.95794e-07	0.821578	1.71723e-07	0.799231	3.95923e-07
PSMC3IP	PSMC3IP	ENSG00000131470	PSMC3 interacting protein [Source:HGNC Symbol;Acc:HGNC:17928]	4	0	7.16	10.83	7.17	33.85	29.01	25.15	23.04	27.7	25.81	37.03	32.73	36.79	20	20.26	18.78	1.66611	1.60199e-22	1.5104	9.4658e-19	1.92928	5.54833e-31	1.1968	3.34943e-12
PSMD1	PSMD1	ENSG00000173692	proteasome 26S subunit	4	0	41.75	40.19	40.36	66.25	70.54	70.98	65.61	66.42	65.15	104.24	111.94	109.08	55.96	59.11	65.78	0.66189	2.60997e-24	0.638627	7.16005e-23	1.29778	1.16495e-95	0.587509	1.66504e-19
PSMG4	PSMG4	ENSG00000180822	proteasome assembly chaperone 4 [Source:HGNC Symbol;Acc:HGNC:21108]	4	0	7.62	11.4	10.61	20.75	18.23	16.27	16.94	17.71	20.39	16.9	18.36	17.61	15.72	17.91	16.21	0.759686	2.22194e-05	0.796956	6.95291e-06	0.690965	0.000100891	0.731854	3.69455e-05
PSPC1	PSPC1	ENSG00000121390	paraspeckle component 1 [Source:HGNC Symbol;Acc:HGNC:20320]	4	0	15.13	19.07	19.3	31.57	31.14	31.99	29.77	28.64	28.79	42.2	40.55	42.43	28.39	31.21	33.41	0.714076	3.32333e-13	0.646149	4.09612e-11	1.11106	3.58086e-32	0.817948	2.13481e-17
PSRC1	PSRC1	ENSG00000134222	proline and serine rich coiled-coil 1 [Source:HGNC Symbol;Acc:HGNC:24472]	4	0	10.18	12.06	11.09	22.46	21.65	24.73	21.11	20.86	21.2	24.55	27.44	27.26	22.47	20.99	23.46	0.92259	2.12294e-15	0.85182	2.31369e-13	1.11835	4.83312e-23	1.0095	1.08922e-18
PTTG1	PTTG1	ENSG00000164611	PTTG1 regulator of sister chromatid separation	4	0	67.61	77.03	70.96	138.93	138.44	132.35	119.34	117.43	112.45	231.13	203.98	205.18	163.72	151.68	175.24	0.815705	9.88315e-19	0.634147	8.55459e-12	1.45477	2.75156e-61	1.20132	3.70926e-41
PWWP3B	PWWP3B	ENSG00000157502	PWWP domain containing 3B [Source:HGNC Symbol;Acc:HGNC:26583]	4	0	1.2	1.08	1.34	3.04	2.84	3.05	2.87	2.85	2.64	4.9	4.95	5.49	3.42	2.27	2.7	1.17036	5.29496e-09	1.13014	1.49907e-08	1.96073	7.20719e-25	1.19039	1.83311e-09
PXMP2	PXMP2	ENSG00000176894	peroxisomal membrane protein 2 [Source:HGNC Symbol;Acc:HGNC:9716]	4	0	11.52	10.73	15.71	21.98	25.66	20.67	27.47	19.16	20.86	18.19	22.49	23.37	17.55	17.92	23.35	0.689439	0.000858937	0.721619	0.000430102	0.60058	0.00377128	0.594717	0.00322926
PYCR3	PYCR3	ENSG00000104524	pyrroline-5-carboxylate reductase 3 [Source:HGNC Symbol;Acc:HGNC:25846]	4	0	2.13	2.88	4.26	6.47	6.35	8.34	7.34	7.76	7.81	9.34	10.95	10.71	6.08	7.82	7.35	1.08513	1.16821e-07	1.26221	5.61196e-10	1.64342	1.57468e-16	1.23136	1.16961e-09
RAB15	RAB15	ENSG00000139998	RAB15	4	0	2.1	2.04	1.98	5	4.45	4.75	4.81	5.4	5.33	4.56	4.22	5.43	3.69	3.54	4.09	1.06748	3.03411e-09	1.25505	1.11989e-12	1.0525	1.53735e-09	0.858139	1.3022e-06
RAB26	RAB26	ENSG00000167964	RAB26	4	0	7.13	6.97	6.03	12.86	18.01	14.9	10.71	13.57	18.28	17.79	25.11	27.74	16.06	15.85	16.77	1.00374	5.33319e-06	0.940173	1.91603e-05	1.64061	2.77121e-14	1.23253	1.76755e-08
RAB36	RAB36	ENSG00000100228	RAB36	4	0	0.71	0.74	0.35	2.94	3.25	2.01	1.97	1.95	1.7	2.17	2.42	2.81	1.27	1.6	1.68	1.99594	3.20102e-12	1.4898	1.78024e-07	1.83408	6.14354e-11	1.24981	1.06274e-05
RABEP2	RABEP2	ENSG00000177548	rabaptin	4	0	3.2	4.47	3.78	7.17	4.91	8.63	7.1	6.41	6.71	8.36	6.55	6.7	4.49	8.19	7.99	0.588035	0.0225254	0.607304	0.0169252	0.699708	0.00920006	0.735264	0.00532049
RACGAP1	RACGAP1	ENSG00000161800	Rac GTPase activating protein 1 [Source:HGNC Symbol;Acc:HGNC:9804]	4	0	34.77	43.07	42.91	76.78	74.49	78.76	59.31	65.65	63.59	101.59	100.95	99.95	71.74	73.61	77.9	0.833752	7.10355e-29	0.596552	3.69106e-15	1.21888	9.81248e-63	0.915818	3.47932e-35
RAD51	RAD51	ENSG00000051180	RAD51 recombinase [Source:HGNC Symbol;Acc:HGNC:9817]	4	0	4.26	4.79	3.81	14.8	18.21	18.35	15.56	15.9	17.39	19.67	17.79	19.11	9.87	12.99	14.25	1.84613	1.38309e-23	1.82791	2.30363e-23	1.9841	4.13899e-28	1.50323	4.72779e-16
RAD51AP1	RAD51AP1	ENSG00000111247	RAD51 associated protein 1 [Source:HGNC Symbol;Acc:HGNC:16956]	4	0	9.58	12.19	13.9	28.43	33.03	28.94	20.41	21.03	21.63	32.96	42.92	35.94	21.49	20.49	24.42	1.23994	1.54629e-17	0.760158	2.69092e-07	1.53869	1.41953e-27	0.912143	4.34251e-10
RANBP1	RANBP1	ENSG00000099901	RAN binding protein 1 [Source:HGNC Symbol;Acc:HGNC:9847]	4	0	98.26	106.96	109.69	209.09	202.05	222.91	191.7	188.73	167.8	280.9	280.24	282.09	182.6	200.62	204.72	0.908746	6.17775e-36	0.752834	6.2388e-25	1.31073	9.04019e-77	0.927757	1.03705e-37
RBBP9	RBBP9	ENSG00000089050	RB binding protein 9	4	0	3.96	4.98	6.05	12.01	10.83	11.09	7.35	9.18	8.32	12.91	9.49	10.71	7.52	7.79	9.59	1.06469	2.81251e-10	0.649227	0.000116266	1.02453	6.01181e-10	0.732897	1.29067e-05
RBKS	RBKS	ENSG00000171174	ribokinase [Source:HGNC Symbol;Acc:HGNC:30325]	4	0	0.63	1.01	1.62	3.73	2.93	2.67	2.06	2.37	2.54	3.77	3.46	3.03	3.54	2.8	2.11	1.27284	0.00099087	0.788549	0.021182	1.43909	0.000170386	1.21893	0.0013057
RBM14	RBM14	ENSG00000239306	RNA binding motif protein 14 [Source:HGNC Symbol;Acc:HGNC:14219]	4	0	8.03	7.49	8.58	16.21	18.59	21.22	17.52	15.19	18.86	21.94	28.17	28.94	20.03	18.32	19.96	1.09982	2.94865e-14	1.02787	1.20231e-12	1.58702	1.80241e-29	1.2844	3.44467e-19
RECQL4	RECQL4	ENSG00000160957	RecQ like helicase 4 [Source:HGNC Symbol;Acc:HGNC:9949]	4	0	19.65	19.45	21.36	38.62	36.21	54.44	38.11	43.54	40.12	53.63	53.47	45.52	37.8	38.58	41.6	0.973815	3.68638e-13	0.94133	2.33877e-12	1.21182	3.02179e-20	0.968698	4.21217e-13
REEP4	REEP4	ENSG00000168476	receptor accessory protein 4 [Source:HGNC Symbol;Acc:HGNC:26176]	4	0	16.81	13.83	21.28	33.83	31.01	31.63	31.57	31.57	29.14	25.16	28.79	31.53	24.81	30.32	27.24	0.785435	2.56193e-08	0.772358	3.87028e-08	0.599333	2.18505e-05	0.683645	1.10292e-06
RELL2	RELL2	ENSG00000164620	RELT like 2 [Source:HGNC Symbol;Acc:HGNC:26902]	4	0	2.12	2.84	3.1	8.33	5.15	6.65	5.19	4.38	5.89	4.97	5.38	5.2	5.23	5.34	4.68	1.16209	3.69102e-07	0.803001	0.000343626	0.776713	0.000561133	0.873013	0.000103626
RFC2	RFC2	ENSG00000049541	replication factor C subunit 2 [Source:HGNC Symbol;Acc:HGNC:9970]	4	0	23.31	22.93	25.91	47.19	45.57	45.61	45.88	46.48	39.83	56.84	53.45	59.44	35.31	33.69	39.86	0.837725	2.27632e-18	0.825323	4.28318e-18	1.12234	1.04275e-33	0.612588	2.30184e-10
RFC3	RFC3	ENSG00000133119	replication factor C subunit 3 [Source:HGNC Symbol;Acc:HGNC:9971]	4	0	14.29	12.63	15.03	30.2	30.31	28.6	26.04	22.68	28.28	40.72	49.33	44.32	26.24	25.17	27.45	0.981734	7.39803e-19	0.8149	2.52643e-13	1.5658	1.06146e-48	0.928264	3.94506e-17
RFC5	RFC5	ENSG00000111445	replication factor C subunit 5 [Source:HGNC Symbol;Acc:HGNC:9973]	4	0	21.57	22.41	21.23	43.14	42.96	44.54	37.64	36.66	39.37	68.4	75.05	72.86	38.96	37.39	42.63	0.892476	2.86748e-30	0.740254	3.68142e-21	1.61023	1.2911e-104	0.883083	2.86813e-30
RIBC2	RIBC2	ENSG00000128408	RIB43A domain with coiled-coils 2 [Source:HGNC Symbol;Acc:HGNC:13241]	4	0	1.49	2.82	1.86	6.17	4.68	4.18	4.89	4.09	4.18	5.73	6.59	6.76	3	4.22	4.16	1.04243	0.000326662	0.864559	0.00234856	1.39518	1.31091e-06	0.736452	0.0084909
RIOX1	RIOX1	ENSG00000170468	ribosomal oxygenase 1 [Source:HGNC Symbol;Acc:HGNC:20968]	4	0	0.91	1.09	0.68	2.79	1.86	2.27	2.05	2.47	2.12	2.37	2.51	1.78	1.82	2.02	2.39	1.1034	0.000199267	1.09433	0.000196633	1.05994	0.000277467	1.07731	0.000230283
RMI1	RMI1	ENSG00000178966	RecQ mediated genome instability 1 [Source:HGNC Symbol;Acc:HGNC:25764]	4	0	6.87	7.01	7.32	14.29	15.23	17.23	12.89	11.38	12.35	17.67	20.7	20.81	13.07	11.05	11.94	1.02692	2.30572e-18	0.720729	1.44111e-09	1.35736	9.93355e-33	0.770551	7.62497e-11
RMI2	RMI2	ENSG00000175643	RecQ mediated genome instability 2 [Source:HGNC Symbol;Acc:HGNC:28349]	4	0	4.67	4.02	4.37	9.16	11.75	14.72	11.41	11.24	10.72	15.22	15.32	18.57	13.27	11.29	13.91	1.28692	3.96913e-09	1.25348	9.12867e-09	1.75881	1.08675e-16	1.53615	1.10241e-12
RNASEH2A	RNASEH2A	ENSG00000104889	ribonuclease H2 subunit A [Source:HGNC Symbol;Acc:HGNC:18518]	4	0	20.68	21.09	20.82	35.44	36.02	39.27	33.66	35.72	34.7	52.24	52.59	59.72	40.29	41.72	42.73	0.704711	9.10969e-11	0.669214	6.12381e-10	1.27105	3.35031e-35	1.01021	6.80738e-22
RNASEH2C	RNASEH2C	ENSG00000172922	ribonuclease H2 subunit C [Source:HGNC Symbol;Acc:HGNC:24116]	4	0	4.79	2.45	2.29	7.01	6.2	5.84	4.42	7.27	6.15	7.69	9	11.42	6.98	7	5.01	0.758412	0.00513869	0.697268	0.00840691	1.35408	9.31724e-07	0.887398	0.00111829
RNF26	RNF26	ENSG00000173456	ring finger protein 26 [Source:HGNC Symbol;Acc:HGNC:14646]	4	0	8.77	9.71	10.54	18.67	21.09	21.97	16.34	17.26	17.31	25.18	26.6	27.85	21.16	22.21	20.76	0.98156	1.11624e-20	0.754861	1.22835e-12	1.3426	1.33973e-39	1.16784	1.29705e-29
RPP25	RPP25	ENSG00000178718	ribonuclease P and MRP subunit p25 [Source:HGNC Symbol;Acc:HGNC:30361]	4	0	2.05	1.66	2.15	4.05	3.69	4.27	3.06	3.41	3.36	4.84	4.78	4.02	4.71	3.85	4.19	0.878344	4.62968e-05	0.620718	0.00326867	1.08054	2.66806e-07	1.09628	2.20106e-07
RPP25L	RPP25L	ENSG00000164967	ribonuclease P/MRP subunit p25 like [Source:HGNC Symbol;Acc:HGNC:19909]	4	0	24.19	24.38	25.81	40.27	43.66	39.7	46.52	39.69	49.44	40.76	46.34	53.84	37.53	47.55	44.07	0.598714	6.1832e-05	0.78407	9.638e-08	0.777854	8.64724e-08	0.797612	5.13179e-08
RRM2	RRM2	ENSG00000171848	ribonucleotide reductase regulatory subunit M2 [Source:HGNC Symbol;Acc:HGNC:10452]	4	0	34.15	39.04	40.2	132.54	117.34	124.88	96.72	98.97	102.65	203.12	215.51	199.21	120	132.12	136.89	1.62991	3.73226e-120	1.34882	2.20219e-82	2.33895	6.19508e-255	1.80695	6.38559e-149
RTKN2	RTKN2	ENSG00000182010	rhotekin 2 [Source:HGNC Symbol;Acc:HGNC:19364]	4	0	2.14	2.1	1.54	4.31	4.33	4.9	3.79	3.74	3.28	4.98	5.57	5.11	4.35	3.57	3.81	1.08013	9.23657e-13	0.803366	1.21819e-07	1.28635	1.4346e-18	0.989867	5.40173e-11
RUSC1	RUSC1	ENSG00000160753	RUN and SH3 domain containing 1 [Source:HGNC Symbol;Acc:HGNC:17153]	4	0	16.62	15.54	19.51	33.88	34.6	39.33	32.99	32.29	34.82	37.96	41.62	45.37	28.97	33.42	34.37	0.957232	1.72144e-17	0.902413	9.76274e-16	1.15974	4.91428e-26	0.930392	1.00175e-16
RWDD2B	RWDD2B	ENSG00000156253	RWD domain containing 2B [Source:HGNC Symbol;Acc:HGNC:1302]	4	0	9.16	12.76	11.12	24.75	25.89	23.22	23.12	23.16	23.03	22.46	26.06	25.09	25.81	23.19	28.8	1.03857	3.54292e-16	0.997439	4.25075e-15	1.02041	3.45993e-16	1.23908	3.67678e-23
SAMD9	SAMD9	ENSG00000205413	sterile alpha motif domain containing 9 [Source:HGNC Symbol;Acc:HGNC:1348]	4	0	0.76	0.9	0.8	1.88	1.69	1.87	1.63	1.68	1.59	3.05	3.24	2.6	1.48	1.16	1.63	0.982267	4.30329e-07	0.880231	5.07926e-06	1.71457	1.96837e-20	0.744847	0.000113963
SAPCD2	SAPCD2	ENSG00000186193	suppressor APC domain containing 2 [Source:HGNC Symbol;Acc:HGNC:28055]	4	0	9.54	9.4	11.48	23.36	19.16	25.13	20.11	19.92	20.15	24.77	25.13	24.07	16.43	21.82	21.17	1.04282	7.41779e-18	0.926767	2.8158e-14	1.16821	1.55706e-22	0.986328	4.00685e-16
SDSL	SDSL	ENSG00000139410	serine dehydratase like [Source:HGNC Symbol;Acc:HGNC:30404]	4	0	8.25	9.47	8.79	15.32	16.47	17.39	17.76	15.49	14.81	18.87	17.21	17.93	16.84	18.85	17.75	0.74133	3.38688e-06	0.767033	1.10017e-06	0.885306	1.18065e-08	1.00242	1.00874e-10
SEMA3G	SEMA3G	ENSG00000010319	semaphorin 3G [Source:HGNC Symbol;Acc:HGNC:30400]	4	0	1.32	1.01	1.34	1.99	1.99	2.71	2	2.07	2.27	2.26	2.82	3.07	1.93	1.8	2.01	0.683885	0.00120711	0.664445	0.00139146	0.995819	1.30999e-06	0.601693	0.00343736
SGO2	SGO2	ENSG00000163535	shugoshin 2 [Source:HGNC Symbol;Acc:HGNC:30812]	4	0	9.05	7.25	8.43	15.95	13.92	14.18	13.46	12.71	14.42	20.96	23.47	19.32	15.45	10.48	13.2	0.706759	5.59749e-07	0.633608	7.00248e-06	1.24057	8.60012e-20	0.651396	3.50913e-06
SHMT1	SHMT1	ENSG00000176974	serine hydroxymethyltransferase 1 [Source:HGNC Symbol;Acc:HGNC:10850]	4	0	10.75	15.48	11.08	33.48	29.76	40.39	27.28	28.74	27.84	40.75	43.84	49.03	32.27	33.95	35.41	1.34594	9.34683e-23	1.09103	2.77429e-15	1.7047	5.69489e-37	1.44718	2.39565e-26
SHPK	SHPK	ENSG00000197417	sedoheptulokinase [Source:HGNC Symbol;Acc:HGNC:1492]	4	0	4.09	4	3.48	6.15	6.65	6.63	6.78	7.31	6.92	9.78	10.05	11.19	5.96	6.85	6.92	0.603904	5.25545e-06	0.777825	1.80472e-09	1.27987	6.03994e-25	0.763335	3.27725e-09
SIGMAR1	SIGMAR1	ENSG00000147955	sigma non-opioid intracellular receptor 1 [Source:HGNC Symbol;Acc:HGNC:8157]	4	0	40.61	46.26	46.26	73.35	74.57	73.18	77.37	75.01	72.79	88.59	80.35	85.06	66.95	64.53	67.52	0.630045	1.3728e-17	0.709019	1.6427e-22	0.821853	2.02821e-30	0.601229	2.37183e-16
SIVA1	SIVA1	ENSG00000184990	SIVA1 apoptosis inducing factor [Source:HGNC Symbol;Acc:HGNC:17712]	4	0	29.81	22.1	35.81	52.22	51.53	69.67	59.56	42.48	50.56	48.88	64.4	67.94	40.08	67.88	50.74	0.81093	0.000227488	0.664305	0.00216806	0.878219	5.69864e-05	0.813268	0.000199043
SKA3	SKA3	ENSG00000165480	spindle and kinetochore associated complex subunit 3 [Source:HGNC Symbol;Acc:HGNC:20262]	4	0	6.85	8.65	6.47	22.95	19.16	22.58	16.2	17.46	14.58	35.27	32.76	36.11	17.12	18.81	22.9	1.42959	1.171e-25	1.05572	2.71729e-14	2.11057	1.45314e-57	1.41583	1.51574e-25
SKP2	SKP2	ENSG00000145604	S-phase kinase associated protein 2 [Source:HGNC Symbol;Acc:HGNC:10901]	4	0	12.89	11.1	9.66	21.4	19.25	20.87	15.96	20.61	17.85	33.28	34.33	30.72	19.7	17.26	18.4	0.742124	1.19764e-09	0.613305	5.39933e-07	1.42021	1.09529e-33	0.710781	4.7605e-09
SLC16A6	SLC16A6	ENSG00000108932	solute carrier family 16 member 6 [Source:HGNC Symbol;Acc:HGNC:10927]	4	0	0.86	1.25	1.85	5.17	5.3	6.48	3.61	4.04	2.97	7.52	7.6	7.32	5.91	4.57	5.27	2.05951	1.24954e-20	1.42824	2.56448e-10	2.46739	1.54664e-30	2.07794	3.17782e-21
SLC25A10	SLC25A10	ENSG00000183048	solute carrier family 25 member 10 [Source:HGNC Symbol;Acc:HGNC:10980]	4	0	10.83	12.89	11.62	23.85	25.52	32.34	28.12	29.22	28.62	33.61	37.73	40.02	23.93	31.95	26.25	1.07613	1.36221e-12	1.20919	1.17655e-15	1.52078	9.06138e-25	1.22072	4.73938e-16
SLC26A2	SLC26A2	ENSG00000155850	solute carrier family 26 member 2 [Source:HGNC Symbol;Acc:HGNC:10994]	4	0	2.98	2.71	2.3	4.77	5.04	5.02	4.54	3.99	4.45	6.17	7.43	7.13	4.49	4.03	4.74	0.759731	6.75566e-10	0.611842	6.84491e-07	1.23673	1.06604e-25	0.718801	3.80857e-09
SLC27A3	SLC27A3	ENSG00000143554	solute carrier family 27 member 3 [Source:HGNC Symbol;Acc:HGNC:10997]	4	0	2.28	3.25	4.16	8.1	10.39	8.91	11.57	6.21	8.45	9.46	9.11	10.35	6.78	6.5	8.22	1.35094	5.74166e-07	1.32505	8.39927e-07	1.43166	6.35615e-08	1.1155	2.84267e-05
SLC2A4RG	SLC2A4RG	ENSG00000125520	SLC2A4 regulator [Source:HGNC Symbol;Acc:HGNC:15930]	4	0	22.76	15.16	21.48	33.74	36.41	35.16	29.25	28.84	37.79	30.9	41.49	43.42	32.73	34.42	30.45	0.68435	6.0314e-05	0.590965	0.000500403	0.817067	1.23682e-06	0.701798	3.48774e-05
SLC2A6	SLC2A6	ENSG00000160326	solute carrier family 2 member 6 [Source:HGNC Symbol;Acc:HGNC:11011]	4	0	1.6	1.96	2.96	4.75	4.09	4.42	3.94	4.6	3.72	4.73	5.82	4.98	3.67	3.82	3.97	0.907527	3.05713e-05	0.843115	8.41598e-05	1.13932	6.96807e-08	0.816844	0.000128025
SLC31A2	SLC31A2	ENSG00000136867	solute carrier family 31 member 2 [Source:HGNC Symbol;Acc:HGNC:11017]	4	0	1.48	1.52	2.22	2.73	3.72	3.15	3.4	3.58	4.27	2.98	4.47	4.3	3.49	2.81	4.1	0.634282	0.0201525	0.94666	0.000824894	0.966793	0.000639245	0.908881	0.00121821
SLC35B2	SLC35B2	ENSG00000157593	solute carrier family 35 member B2 [Source:HGNC Symbol;Acc:HGNC:16872]	4	0	20.4	22.91	24.69	38.51	37.07	37.77	35.44	36.17	39.67	41.82	43	46.32	31.98	35.44	36.57	0.633794	2.43279e-12	0.655814	2.53304e-13	0.83407	2.26689e-21	0.637092	1.17952e-12
SLC37A4	SLC37A4	ENSG00000137700	solute carrier family 37 member 4 [Source:HGNC Symbol;Acc:HGNC:4061]	4	0	19.37	23.09	23.51	35.39	34.7	38.78	36.47	31.29	38.21	33.53	42.71	45.15	32.7	36.47	35.56	0.602377	1.00004e-06	0.611903	6.03264e-07	0.749238	4.99861e-10	0.673956	3.04673e-08
SLC39A4	SLC39A4	ENSG00000147804	solute carrier family 39 member 4 [Source:HGNC Symbol;Acc:HGNC:17129]	4	0	13.58	19.72	21.12	36.67	36.05	33.37	36.79	43.94	34.16	34.95	28.52	37.63	22.53	36.9	29.39	0.806078	0.00011631	0.981572	2.43371e-06	0.735761	0.000382684	0.675779	0.00104083
SLC43A2	SLC43A2	ENSG00000167703	solute carrier family 43 member 2 [Source:HGNC Symbol;Acc:HGNC:23087]	4	0	1.67	1.58	2.36	4.03	4.43	4.09	4.57	3.95	3.47	5.42	5.53	5.11	4.22	4.42	4.29	1.04838	5.15912e-07	1.04345	2.93802e-07	1.42428	1.29191e-12	1.23526	9.04675e-10
SLC43A3	SLC43A3	ENSG00000134802	solute carrier family 43 member 3 [Source:HGNC Symbol;Acc:HGNC:17466]	4	0	9.64	9.75	10.65	23.48	21.39	25.71	21.43	20.8	17.94	23.84	25.88	25.44	17.74	19.71	19.16	1.12678	1.36085e-23	0.949682	3.85732e-17	1.20788	5.66576e-28	0.934619	1.40428e-16
SMIM2-AS1	SMIM2-AS1	ENSG00000227258	SMIM2 antisense RNA 1 [Source:HGNC Symbol;Acc:HGNC:42674]	4	0	0.27	0.06	0.08	1.1	0.67	1.01	1.26	0.63	0.86	0.69	0.6	0.93	0.86	1.06	0.43	2.21121	0.00105319	2.24272	0.00111956	1.80726	0.00394521	2.00519	0.00220737
SNRNP25	SNRNP25	ENSG00000161981	small nuclear ribonucleoprotein U11/U12 subunit 25 [Source:HGNC Symbol;Acc:HGNC:14161]	4	0	7.39	6.27	7.44	12.16	14.25	11.47	13.79	12.61	12.87	20.58	21.44	26.11	10.54	13.84	16.65	0.672407	0.00105195	0.779649	0.000123971	1.543	6.08379e-15	0.937051	3.71434e-06
SNX22	SNX22	ENSG00000157734	sorting nexin 22 [Source:HGNC Symbol;Acc:HGNC:16315]	4	0	0.71	0.71	0.61	1.65	2.15	2.04	1.59	1.96	1.78	2.68	2.99	2.05	1.81	2.02	1.88	1.29991	4.32983e-06	1.22191	1.57277e-05	1.72979	3.4283e-10	1.40973	5.51272e-07
SPATA33	SPATA33	ENSG00000167523	spermatogenesis associated 33 [Source:HGNC Symbol;Acc:HGNC:26463]	4	0	4.57	4.56	4.23	11.04	9.34	8.64	8.72	9.15	8.02	12.19	10.85	13.22	9.15	7.53	9.5	0.967614	6.07708e-08	0.846792	1.92459e-06	1.2823	7.96139e-14	0.930284	1.37257e-07
SPATA6L	SPATA6L	ENSG00000106686	spermatogenesis associated 6 like [Source:HGNC Symbol;Acc:HGNC:25472]	4	0	0.17	0.07	0.3	0.5	1.05	0.59	0.68	0.65	0.53	0.89	0.55	0.89	0.52	0.61	0.36	1.66651	0.00406486	1.44512	0.00851085	1.82892	0.00162278	1.06324	0.0231852
SPC24	SPC24	ENSG00000161888	SPC24 component of NDC80 kinetochore complex [Source:HGNC Symbol;Acc:HGNC:26913]	4	0	3.52	5.58	6.1	10.17	8.89	13.49	10.25	10.61	8.86	15.28	12.42	16.16	10.32	10.14	10.13	0.948209	3.64088e-06	0.880543	1.52928e-05	1.40191	2.04653e-12	1.00085	7.71866e-07
SPC25	SPC25	ENSG00000152253	SPC25 component of NDC80 kinetochore complex [Source:HGNC Symbol;Acc:HGNC:24031]	4	0	4.89	6.04	8.91	18.04	16.6	19.79	15.61	19.05	14.52	28.36	31.08	30.01	14.86	15.85	18.63	1.37153	6.43784e-14	1.28217	2.59911e-12	2.09437	1.25207e-32	1.36074	5.99751e-14
SPDL1	SPDL1	ENSG00000040275	spindle apparatus coiled-coil protein 1 [Source:HGNC Symbol;Acc:HGNC:26010]	4	0	8.6	10.18	12.28	24.83	20.69	25.83	18.96	20.33	20.07	28.98	30.86	31.32	20.81	17.07	21.8	1.09813	2.58967e-17	0.882754	1.25679e-11	1.44689	9.99528e-31	0.962456	8.38256e-14
SPP1	SPP1	ENSG00000118785	secreted phosphoprotein 1 [Source:HGNC Symbol;Acc:HGNC:11255]	4	0	0	0.48	0.43	2.57	1.9	4.72	0.97	1.14	0.61	7.01	5.8	4.73	1.05	2.86	1.12	3.25729	1.33171e-05	0.814466	0.0361142	4.32112	5.01633e-09	2.42561	0.000752574
SRP9	SRP9	ENSG00000143742	signal recognition particle 9 [Source:HGNC Symbol;Acc:HGNC:11304]	4	0	173.96	200.98	180.21	316.62	337.79	314.19	272.61	295.88	304.83	352.7	369.98	370.23	263.13	311.2	321.46	0.697273	3.61601e-17	0.597299	7.9895e-13	0.860323	3.90828e-26	0.708499	9.45985e-18
SRR	SRR	ENSG00000167720	serine racemase [Source:HGNC Symbol;Acc:HGNC:14398]	4	0	3.3	3.91	4.44	8.69	8.15	11.57	7.19	7.05	7.58	7.76	8.49	8.76	5.6	8.82	6.35	1.12227	4.83372e-07	0.786485	0.000307105	0.945573	1.18392e-05	0.797939	0.000211783
SRSF3	SRSF3	ENSG00000112081	serine and arginine rich splicing factor 3 [Source:HGNC Symbol;Acc:HGNC:10785]	4	0	224.67	234.5	255.65	399.57	450.74	453.98	392.59	364.72	403.25	503.9	565.49	581.89	366.53	333.52	404.93	0.765154	1.50178e-20	0.646405	6.69387e-15	1.09315	1.09604e-41	0.646532	5.61872e-15
SRSF7	SRSF7	ENSG00000115875	serine and arginine rich splicing factor 7 [Source:HGNC Symbol;Acc:HGNC:10789]	4	0	95.01	96.99	89.78	181.95	176.08	200.08	148.61	159.44	155.58	223.04	215.82	216.62	164.22	145.27	175.1	0.879202	5.13523e-34	0.662819	1.03355e-19	1.10179	3.83429e-54	0.797967	2.65364e-28
SRSF8	SRSF8	ENSG00000263465	serine and arginine rich splicing factor 8 [Source:HGNC Symbol;Acc:HGNC:16988]	4	0	17.11	15.61	17.22	28.83	33.72	28.37	26.24	27.84	30.01	29.76	38.64	30.05	28.24	29.56	30.91	0.747122	3.16338e-10	0.68296	9.02323e-09	0.855503	2.90287e-13	0.840166	1.23397e-12
STEAP1	STEAP1	ENSG00000164647	STEAP family member 1 [Source:HGNC Symbol;Acc:HGNC:11378]	4	0	22.47	20.3	20.33	40.16	45.56	38.63	35.57	38.7	35.59	37.84	39.95	37.83	34.19	32.52	37.36	0.860852	1.9215e-14	0.733157	7.70367e-11	0.745318	2.23768e-11	0.725332	1.03893e-10
STIL	STIL	ENSG00000123473	STIL centriolar assembly protein [Source:HGNC Symbol;Acc:HGNC:10879]	4	0	8.9	10.84	8.47	18.68	18.2	20.55	13.91	15.27	15.4	25.22	25.69	24.99	17.73	16.75	17.03	0.903001	8.44324e-21	0.586902	2.18416e-09	1.3	5.11981e-44	0.871944	8.53699e-20
STRIP2	STRIP2	ENSG00000128578	striatin interacting protein 2 [Source:HGNC Symbol;Acc:HGNC:22209]	4	0	2.13	2.19	1.77	3.76	4.44	3.81	3.25	4.06	4.5	5.17	5.85	4.99	3.89	3.72	3.53	0.820687	3.78077e-06	0.833648	2.36178e-06	1.24163	3.85571e-13	0.833653	1.89391e-06
SUMO3	SUMO3	ENSG00000184900	small ubiquitin like modifier 3 [Source:HGNC Symbol;Acc:HGNC:11124]	4	0	8.59	9.24	10.39	19.02	19.33	17.49	16.3	15.52	18.05	18.28	21.28	18.63	15.77	16.94	17.19	0.874757	1.00654e-11	0.753165	4.68092e-09	0.92577	2.02785e-13	0.838136	4.9375e-11
SUV39H1	SUV39H1	ENSG00000101945	suppressor of variegation 3-9 homolog 1 [Source:HGNC Symbol;Acc:HGNC:11479]	4	0	3.25	4.29	4.59	7.93	8.13	8.51	7.48	6.91	7.64	10.83	10.81	11.79	7.57	8.11	8.8	0.897934	8.79691e-10	0.785122	7.65984e-08	1.34016	1.4296e-21	1.02696	9.03853e-13
SUV39H2	SUV39H2	ENSG00000152455	suppressor of variegation 3-9 homolog 2 [Source:HGNC Symbol;Acc:HGNC:17287]	4	0	6.92	6.19	8.12	15.82	14.13	19.5	16.37	13.78	13.27	20.37	23.95	21.75	14.28	13.45	14.3	1.1057	5.96721e-14	0.973636	4.72639e-11	1.52545	2.37838e-26	0.99906	1.40706e-11
SYK	SYK	ENSG00000165025	spleen associated tyrosine kinase [Source:HGNC Symbol;Acc:HGNC:11491]	4	0	0.93	1	0.59	1.98	2.44	1.87	2.42	1.68	1.21	2.89	3.22	2.71	1.61	1.56	1.7	1.08612	4.17723e-05	0.870076	0.000836475	1.60648	5.70612e-10	0.827854	0.00130551
TACC3	TACC3	ENSG00000013810	transforming acidic coiled-coil containing protein 3 [Source:HGNC Symbol;Acc:HGNC:11524]	4	0	20.83	25.18	23.07	52.57	45.41	50.56	38.16	45.38	40.39	73.88	67.36	67.25	52.43	47.73	53.57	0.994405	1.02285e-26	0.782332	5.44328e-17	1.47904	7.58655e-60	1.16803	4.14594e-37
TAF9B	TAF9B	ENSG00000187325	TATA-box binding protein associated factor 9b [Source:HGNC Symbol;Acc:HGNC:17306]	4	0	3.05	3.78	3.43	6.15	7.86	6.36	6.67	5.17	6.61	9.02	11.13	9.35	6.06	5.31	5.93	0.832131	4.48296e-06	0.728109	5.43143e-05	1.37763	4.06085e-15	0.714612	7.10665e-05
TCF19	TCF19	ENSG00000137310	transcription factor 19 [Source:HGNC Symbol;Acc:HGNC:11629]	4	0	3.1	4.06	3.27	6.68	6.86	7.5	7.13	7.71	6.37	11.93	10.53	12.76	6.42	7.75	6.93	0.855358	9.97464e-08	0.928603	5.253e-09	1.60613	7.53773e-26	0.996077	2.84704e-10
TCN1	TCN1	ENSG00000134827	transcobalamin 1 [Source:HGNC Symbol;Acc:HGNC:11652]	4	0	0.59	0.72	0.55	2.92	2.5	2.22	2.54	1.37	3.38	4.01	4.96	4.31	3.48	4.99	7.96	1.61885	0.00104992	1.50292	0.00210896	2.50752	4.42441e-07	2.96558	4.51312e-09
TCN2	TCN2	ENSG00000185339	transcobalamin 2 [Source:HGNC Symbol;Acc:HGNC:11653]	4	0	0.68	0.56	1.67	1.99	2.31	1.68	1.58	1.99	1.86	2.26	2.92	2.12	2	1.54	2.65	0.870835	0.0141547	0.72997	0.0270806	1.24273	0.00103191	1.07352	0.00349606
TCTA	TCTA	ENSG00000145022	T cell leukemia translocation altered [Source:HGNC Symbol;Acc:HGNC:11692]	4	0	2.5	3.81	3.48	8.53	8.54	9.09	6.3	6.92	6.46	8.53	7.49	9.52	7.92	8.01	8.41	1.2823	3.63833e-12	0.90959	1.08627e-06	1.23726	1.16125e-11	1.30717	9.3645e-13
TEDC2	TEDC2	ENSG00000162062	tubulin epsilon and delta complex 2 [Source:HGNC Symbol;Acc:HGNC:25849]	4	0	5.31	5.39	5.76	9.01	9.8	11.72	10.58	13.1	14.76	13.39	12.13	14.82	9.8	9.77	8.89	0.7127	0.000457872	1.11363	3.27694e-08	1.13413	1.09419e-08	0.742497	0.000222807
TEX19	TEX19	ENSG00000182459	testis expressed 19 [Source:HGNC Symbol;Acc:HGNC:33802]	4	0	1.73	1.33	1.3	3.44	3.58	2.9	3.56	2.91	2.65	3.41	3.61	3.49	2.99	2.59	2.92	0.969361	0.000253258	0.889201	0.000636591	1.06846	4.65487e-05	0.851385	0.000988491
TEX9	TEX9	ENSG00000151575	testis expressed 9 [Source:HGNC Symbol;Acc:HGNC:29585]	4	0	1.78	2.35	1.87	6.53	5.4	4.96	4.54	4.15	4.42	7.09	4.08	6.39	4.51	3.38	3.13	1.2982	3.8428e-06	0.935898	0.000592865	1.3525	8.90757e-07	0.729249	0.00644135
THAP7-AS1	THAP7-AS1	ENSG00000230513	THAP7 antisense RNA 1 [Source:HGNC Symbol;Acc:HGNC:41013]	4	0	0.5	0.91	0.87	3.61	3.7	3.81	2.78	3.2	3.06	4.39	2.78	3.79	1.86	3.05	3.39	2.09324	3.24005e-07	1.83164	7.25308e-06	2.07398	2.53263e-07	1.79989	9.71033e-06
TICRR	TICRR	ENSG00000140534	TOPBP1 interacting checkpoint and replication regulator [Source:HGNC Symbol;Acc:HGNC:28704]	4	0	2.24	2.4	2.81	6.91	7.14	8.19	6.54	5.97	6.63	11.94	12.39	12.49	7.32	6.72	7.57	1.4718	5.66284e-35	1.30693	1.13931e-27	2.19304	6.23995e-82	1.5581	7.63499e-40
TIMELESS	TIMELESS	ENSG00000111602	timeless circadian regulator [Source:HGNC Symbol;Acc:HGNC:11813]	4	0	16.9	16.4	18.61	30.43	28.48	31.79	26.67	27.08	27.55	41.37	35.58	38.51	25.24	25.53	26.98	0.70407	1.88532e-18	0.597615	1.34974e-13	1.04563	4.34727e-41	0.606981	4.44288e-14
TIMM13	TIMM13	ENSG00000099800	translocase of inner mitochondrial membrane 13 [Source:HGNC Symbol;Acc:HGNC:11816]	4	0	22.35	20.94	28.04	53.11	48.68	52.91	48.39	41.61	45.59	52.96	58.55	62.68	37.82	52.36	43.13	1.00906	7.97528e-13	0.865361	9.92856e-10	1.16929	2.45361e-17	0.922154	5.46148e-11
TIPARP	TIPARP	ENSG00000163659	TCDD inducible poly(ADP-ribose) polymerase [Source:HGNC Symbol;Acc:HGNC:23696]	4	0	16.84	22.31	19.18	44.7	39.53	36.88	30.95	36.86	25.05	72.8	77.54	67.82	47.12	42.88	50.98	0.934324	2.06543e-13	0.595083	3.88378e-06	1.7822	6.86862e-47	1.28195	2.12956e-24
TK1	TK1	ENSG00000167900	thymidine kinase 1 [Source:HGNC Symbol;Acc:HGNC:11830]	4	0	50.74	50.07	58.59	130.1	148.46	172.15	128.5	112.4	143.02	201.29	227.45	238.87	133.52	172.99	168.93	1.38826	4.41971e-26	1.2063	6.85639e-20	1.94685	3.0385e-51	1.59392	3.44398e-34
TLCD1	TLCD1	ENSG00000160606	TLC domain containing 1 [Source:HGNC Symbol;Acc:HGNC:25177]	4	0	8.84	5.85	5.05	16.71	15.25	17.49	14.22	13.3	13.88	17.43	19.28	25.16	12.14	11.92	15.31	1.16387	3.61584e-07	0.944111	3.35998e-05	1.48106	3.90532e-11	0.947146	3.15724e-05
TM4SF18	TM4SF18	ENSG00000163762	transmembrane 4 L six family member 18 [Source:HGNC Symbol;Acc:HGNC:25181]	4	0	2.17	1.7	2.84	4.39	3.95	6.66	3.66	5.01	3.85	6.89	6.17	5.95	4.93	4.63	5.03	0.94922	0.000615692	0.71242	0.0072599	1.32951	8.91174e-07	1.04804	0.000152376
TMCO6	TMCO6	ENSG00000113119	transmembrane and coiled-coil domains 6 [Source:HGNC Symbol;Acc:HGNC:28814]	4	0	6.19	7.69	9.02	15.05	13.88	10.63	12.97	12.09	13.43	13.58	12.81	15.3	11.08	12.7	12.48	0.666883	0.000122836	0.668897	0.000102731	0.736973	1.90497e-05	0.662575	0.000118036
TMEM107	TMEM107	ENSG00000179029	transmembrane protein 107 [Source:HGNC Symbol;Acc:HGNC:28128]	4	0	4.56	3.8	6.25	12.46	10.55	13.01	7.84	7.77	9.22	11.65	11.29	12.6	12.5	11.14	11.01	1.19253	8.17577e-09	0.672684	0.00108727	1.1688	6.47359e-09	1.26131	6.71845e-10
TMEM129	TMEM129	ENSG00000168936	transmembrane protein 129	4	0	7.81	6.78	7.42	17.37	20.32	16.25	19.39	16.03	19.91	17.15	17.65	16.61	18.96	20.3	16.32	1.17344	8.183e-16	1.26097	3.58659e-18	1.09343	3.45148e-14	1.34491	1.21743e-20
TMEM17	TMEM17	ENSG00000186889	transmembrane protein 17 [Source:HGNC Symbol;Acc:HGNC:26623]	4	0	1.82	1.65	2.71	3.81	4.04	3.65	3.75	3.86	3.98	3.61	4.23	3.46	3.22	3.95	3.35	0.718657	0.00436272	0.784321	0.00165625	0.716489	0.00450352	0.724759	0.00340176
TMEM199	TMEM199	ENSG00000244045	transmembrane protein 199 [Source:HGNC Symbol;Acc:HGNC:18085]	4	0	3.93	4.93	4.64	14.44	9.68	12.74	9.3	9.59	9.78	17.14	14.23	12.77	7.07	11.52	8.73	1.29197	1.17947e-09	0.97002	4.72744e-06	1.55733	4.84799e-14	0.976722	3.45736e-06
TMEM234	TMEM234	ENSG00000160055	transmembrane protein 234 [Source:HGNC Symbol;Acc:HGNC:28837]	4	0	2.58	2.8	2.05	5.2	4.33	5.29	5.85	3.7	6.3	5.18	6.15	5.48	5.16	4.49	5.54	0.734159	0.00602792	0.878686	0.00100236	0.950535	0.000416207	0.914771	0.00061654
TMEM37	TMEM37	ENSG00000171227	transmembrane protein 37 [Source:HGNC Symbol;Acc:HGNC:18216]	4	0	0.7	0.77	0.47	1.69	1.57	2.26	1.84	1.37	2.02	2.73	2.43	2	1.43	1.8	1.95	1.11273	0.00379093	1.06495	0.00495359	1.57719	5.61733e-05	1.18348	0.00201137
TMEM80	TMEM80	ENSG00000177042	transmembrane protein 80 [Source:HGNC Symbol;Acc:HGNC:27453]	4	0	3.58	3.96	5.99	10.26	9.45	9.61	8.31	9.37	9.81	7.72	12.58	10.35	8.08	11.14	11.87	0.996673	7.43897e-05	0.944481	0.000154596	1.0534	2.20197e-05	1.2207	1.03945e-06
TMPO	TMPO	ENSG00000120802	thymopoietin [Source:HGNC Symbol;Acc:HGNC:11875]	4	0	41.07	53.76	44.32	115.75	97.47	108.21	85.1	85.53	77.35	139.31	133.88	128.53	79.6	78.52	86.74	1.10233	2.91199e-36	0.778052	1.7518e-18	1.41581	3.26535e-60	0.831887	4.30017e-21
TMPO-AS1	TMPO-AS1	ENSG00000257167	TMPO antisense RNA 1 [Source:HGNC Symbol;Acc:HGNC:44158]	4	0	0.24	0.23	0.5	1.17	0.77	1.21	0.67	0.88	0.64	1.61	1.64	1.38	0.5	0.84	0.68	1.57421	0.000179522	1.0126	0.00878814	2.19007	1.43725e-07	0.980175	0.0102144
TMSB15A	TMSB15A	ENSG00000158164	thymosin beta 15A [Source:HGNC Symbol;Acc:HGNC:30744]	4	0	4.26	6.79	5.97	15.25	10.5	16.09	13.9	10.74	13.03	28.75	29.14	32.47	15.24	14.11	14.54	1.09035	4.73929e-05	0.968998	0.000243161	2.24053	1.39591e-18	1.2953	9.32538e-07
TNFAIP8L1	TNFAIP8L1	ENSG00000185361	TNF alpha induced protein 8 like 1 [Source:HGNC Symbol;Acc:HGNC:28279]	4	0	3.9	5.29	4.49	9.08	8.08	10.08	8.31	7.69	8.14	9.69	9.83	10.51	7.98	10.1	9.32	0.857127	1.08257e-09	0.731627	1.98392e-07	0.992574	5.08468e-13	0.999582	5.068e-13
TNFRSF13C	TNFRSF13C	ENSG00000159958	TNF receptor superfamily member 13C [Source:HGNC Symbol;Acc:HGNC:17755]	4	0	0.65	0.34	0.49	1.78	1.27	0.77	1.18	1.01	1.03	1.4	1.36	1.33	1.22	0.96	0.79	1.10022	0.00144177	0.828271	0.00983185	1.20895	0.000406696	0.772518	0.0140101
TOE1	TOE1	ENSG00000132773	target of EGR1	4	0	6.84	5.18	6.07	14.7	13.84	15.05	11.6	13.35	9.91	17.96	17.68	15.64	11.81	11.57	13.49	1.14634	8.38822e-13	0.870532	6.66963e-08	1.37981	8.59058e-19	1.02782	1.24045e-10
TOMM40L	TOMM40L	ENSG00000158882	translocase of outer mitochondrial membrane 40 like [Source:HGNC Symbol;Acc:HGNC:25756]	4	0	3.95	4.59	3.37	7.04	8.05	6.21	7.1	6.91	6.45	9.64	11.85	9.86	8.23	8.21	9.7	0.663458	6.60134e-05	0.658961	6.58461e-05	1.22917	1.45241e-14	1.10145	1.00648e-11
TP73	TP73	ENSG00000078900	tumor protein p73 [Source:HGNC Symbol;Acc:HGNC:12003]	4	0	2.03	2.84	1.99	4.53	4.74	4.7	4.98	4.62	4.29	5.33	4.41	5.19	3.24	4.26	3.91	0.869415	4.21507e-07	0.915809	7.59208e-08	0.967276	8.48167e-09	0.707971	3.34545e-05
TPGS2	TPGS2	ENSG00000134779	tubulin polyglutamylase complex subunit 2 [Source:HGNC Symbol;Acc:HGNC:24561]	4	0	24.79	31.43	31.07	50.28	50.64	52.56	49.26	50.39	45.58	67.39	60.13	72.37	45.69	49.74	48.56	0.706905	6.22242e-11	0.679416	3.07587e-10	1.08101	3.23761e-25	0.741449	3.91606e-12
TPI1	TPI1	ENSG00000111669	triosephosphate isomerase 1 [Source:HGNC Symbol;Acc:HGNC:12009]	4	0	326.07	340.64	344.67	606.05	603.43	648.92	564.65	550.01	547.94	757.28	746.8	806.33	528.66	570.34	579.77	0.781036	1.98829e-49	0.671204	8.47158e-37	1.08194	3.65817e-96	0.75787	8.52876e-47
TRADD	TRADD	ENSG00000102871	TNFRSF1A associated via death domain [Source:HGNC Symbol;Acc:HGNC:12030]	4	0	2.69	2.69	4.41	7.87	7.16	7.95	7.69	7.53	7.24	5.7	7.17	7.88	4.81	7.95	7.15	1.08929	2.54075e-05	1.10903	1.38348e-05	0.925852	0.000228144	1.00634	7.63053e-05
TREX1	TREX1	ENSG00000213689	three prime repair exonuclease 1 [Source:HGNC Symbol;Acc:HGNC:12269]	4	0	3.04	1.47	2.34	4.56	5.71	6.48	6.31	4.31	6.57	7.1	10.24	11.49	5.89	5.83	4.21	0.9639	0.00393557	1.06686	0.00157758	1.83069	8.68895e-08	1.03319	0.00196133
TRIM59	TRIM59	ENSG00000213186	tripartite motif containing 59 [Source:HGNC Symbol;Acc:HGNC:30834]	4	0	10.05	8.8	10	18.05	19.96	21.79	17.89	13.61	19.1	22.99	24.79	24.08	19.08	18.48	19.44	0.931257	9.0671e-13	0.73259	2.22594e-08	1.1925	8.01188e-21	0.98849	2.04215e-14
TRIM62	TRIM62	ENSG00000116525	tripartite motif containing 62 [Source:HGNC Symbol;Acc:HGNC:25574]	4	0	1.21	1.17	1.12	3.56	2.01	3.43	2.89	3.05	2.11	3.5	2.78	2.97	2.33	3.07	2.5	1.14753	1.01264e-05	1.05252	3.97375e-05	1.21222	1.7448e-06	1.09918	1.7137e-05
TRIP13	TRIP13	ENSG00000071539	thyroid hormone receptor interactor 13 [Source:HGNC Symbol;Acc:HGNC:12307]	4	0	11.39	12.62	10.29	24.37	21.17	23.71	19.65	20.76	20.15	39.02	45.08	38.7	26.54	21.89	24.12	0.885284	1.20104e-14	0.74082	1.29343e-10	1.70839	7.88048e-55	1.07398	1.22991e-21
TROAP	TROAP	ENSG00000135451	trophinin associated protein [Source:HGNC Symbol;Acc:HGNC:12327]	4	0	31.1	34.93	39	80.65	54.39	62.73	56.37	56.4	57.07	83.99	55.98	69.01	55.96	57.6	69.36	0.779586	1.57581e-06	0.601677	0.000196475	0.858634	7.68252e-08	0.789283	8.83197e-07
TTC26	TTC26	ENSG00000105948	tetratricopeptide repeat domain 26 [Source:HGNC Symbol;Acc:HGNC:21882]	4	0	3.86	3.72	4.51	7.7	7.62	6.56	6.07	6.34	7.96	8.79	9.29	7.77	5.55	6.01	7.81	0.725262	1.29539e-05	0.662784	6.04429e-05	0.970875	2.44239e-09	0.672116	4.80336e-05
TTC30A	TTC30A	ENSG00000197557	tetratricopeptide repeat domain 30A [Source:HGNC Symbol;Acc:HGNC:25853]	4	0	0.2	0.21	0.15	0.77	1.1	0.92	0.65	0.66	0.76	0.67	0.64	0.82	0.41	0.45	0.45	2.04505	1.22761e-08	1.64914	4.47063e-06	1.63528	3.67972e-06	0.996503	0.00372115
TTC8	TTC8	ENSG00000165533	tetratricopeptide repeat domain 8 [Source:HGNC Symbol;Acc:HGNC:20087]	4	0	11.2	11.29	10.29	22.17	24.75	25.17	20.54	20.38	18.73	22.51	23.34	22.75	17.41	18.78	16.05	1.00959	1.83306e-16	0.789116	1.24554e-10	0.933498	8.1505e-15	0.66757	7.08094e-08
TUBA1A	TUBA1A	ENSG00000167552	tubulin alpha 1a [Source:HGNC Symbol;Acc:HGNC:20766]	4	0	18.4	18.34	17.81	37.42	43.23	48.33	42.92	41.05	39.55	54.38	59.08	60.16	46.29	48.78	54.39	1.12453	1.02622e-24	1.1184	1.21547e-24	1.54719	7.16157e-48	1.46987	1.25168e-42
TUBA1B	TUBA1B	ENSG00000123416	tubulin alpha 1b [Source:HGNC Symbol;Acc:HGNC:18809]	4	0	443.9	473.11	460.07	1024.28	1041.34	1096.09	906.15	934.29	922.76	1624.9	1586.55	1680.93	1007.3	1064.98	1101.38	1.10313	1.5763e-114	0.960045	7.57459e-87	1.72079	1.73171e-281	1.23341	2.92593e-143
TUBB	TUBB	ENSG00000196230	tubulin beta class I [Source:HGNC Symbol;Acc:HGNC:20778]	4	0	296.19	300.39	297.65	506.72	520.65	569.71	484.2	483.14	484.9	767.86	751.09	804.39	545.37	563.93	583.52	0.739352	1.73481e-43	0.65341	4.40876e-34	1.26796	1.66805e-128	0.947777	2.84687e-71
TUBB4B	TUBB4B	ENSG00000188229	tubulin beta 4B class IVb [Source:HGNC Symbol;Acc:HGNC:20771]	4	0	117.83	138.89	139.15	283.77	248.98	275.09	258.95	281.52	259.81	374.47	306.94	344.67	252.54	306.51	285.24	0.920854	1.07472e-21	0.960456	1.96115e-23	1.2595	2.55343e-40	1.11326	2.67423e-31
TYMS	TYMS	ENSG00000176890	thymidylate synthetase [Source:HGNC Symbol;Acc:HGNC:12441]	4	0	62.39	76.56	78.28	160.55	155.72	172.09	129.27	140.37	131.94	256.49	267.46	270.35	139.17	155.8	158.91	1.08025	3.05736e-40	0.845342	4.99983e-25	1.76733	1.05569e-111	1.09621	4.29376e-42
UBB	UBB	ENSG00000170315	ubiquitin B [Source:HGNC Symbol;Acc:HGNC:12463]	4	0	1027.37	966.84	1064.11	1618.98	1767.96	1813.22	1679.73	1571.79	1724.01	1972.95	2153.64	2256.73	1630.5	1598.44	1771.8	0.665292	2.29029e-22	0.65272	1.74655e-21	0.948053	4.38233e-45	0.731963	6.79086e-27
UBE2T	UBE2T	ENSG00000077152	ubiquitin conjugating enzyme E2 T [Source:HGNC Symbol;Acc:HGNC:25009]	4	0	46.88	45.55	47.46	81.96	87.7	83.4	76.68	73.53	75.72	102.82	109.16	114.78	88.64	77.06	85.62	0.746828	9.99568e-17	0.633609	1.98899e-12	1.10552	1.52597e-37	0.860009	1.85628e-22
UBR7	UBR7	ENSG00000012963	ubiquitin protein ligase E3 component n-recognin 7 [Source:HGNC Symbol;Acc:HGNC:20344]	4	0	8.93	11.8	11.38	17.91	18.14	19.97	16.24	18.27	18.87	26.64	27.52	27.08	16.86	17.15	18.08	0.691617	5.94008e-11	0.670848	2.03439e-10	1.22415	1.2329e-33	0.713857	9.43502e-12
UBXN11	UBXN11	ENSG00000158062	UBX domain protein 11 [Source:HGNC Symbol;Acc:HGNC:30600]	4	0	5.21	5.03	4.07	11.01	9.93	10.32	11.27	9.67	9.29	13.85	11.08	11.11	8.3	9.64	8	0.968818	2.36775e-08	0.969135	1.96097e-08	1.17505	3.50768e-12	0.81915	1.91972e-06
UHRF1	UHRF1	ENSG00000276043	ubiquitin like with PHD and ring finger domains 1 [Source:HGNC Symbol;Acc:HGNC:12556]	4	0	16.64	17.61	17.47	32.55	29.88	33.77	29.2	33.97	31.82	51.9	48.17	47.91	24.12	28.61	29.86	0.784604	2.03534e-17	0.819319	5.11818e-19	1.40115	1.79537e-55	0.691314	7.78306e-14
UNG	UNG	ENSG00000076248	uracil DNA glycosylase [Source:HGNC Symbol;Acc:HGNC:12572]	4	0	39.1	37.27	38.91	61.31	64.06	66.92	65.87	62.33	63.89	82.24	90.11	92.92	56.53	56.71	60.22	0.633697	2.76514e-19	0.684646	8.96975e-23	1.08677	6.22702e-58	0.611828	2.75419e-18
URM1	URM1	ENSG00000167118	ubiquitin related modifier 1 [Source:HGNC Symbol;Acc:HGNC:28378]	4	0	22.89	14.79	20.32	32.61	36.01	37.54	29.89	28.14	35.91	32.1	38.22	38.22	33.56	37.84	32.38	0.738434	3.86113e-06	0.607505	0.000146905	0.764914	1.21935e-06	0.834644	1.41368e-07
UROD	UROD	ENSG00000126088	uroporphyrinogen decarboxylase [Source:HGNC Symbol;Acc:HGNC:12591]	4	0	35.76	35.69	39.78	70.8	67.9	65.74	65.29	61.64	63	76.33	75.28	81.66	70.62	64.01	73.96	0.780413	7.45058e-20	0.722535	1.75167e-17	0.957648	1.07913e-30	0.931356	9.49443e-29
USP1	USP1	ENSG00000162607	ubiquitin specific peptidase 1 [Source:HGNC Symbol;Acc:HGNC:12607]	4	0	16.71	18.6	18.35	34.2	36.9	35.4	30.55	28.87	29.54	34.19	39.49	37.2	29.99	28.51	28.49	0.885042	1.3645e-30	0.675465	3.58659e-18	0.930236	1.42514e-34	0.715343	2.27176e-20
USP3-AS1	USP3-AS1	ENSG00000259248	USP3 antisense RNA 1 [Source:HGNC Symbol;Acc:HGNC:44140]	4	0	0.04	0.07	0	0.78	1.18	1.12	1.23	0.46	0.55	0.84	0.57	0.99	1.65	1.14	0.82	3.67987	0.000326662	3.08655	0.00201606	3.28122	0.000738898	4.14748	5.26159e-05
VPS33A	VPS33A	ENSG00000139719	VPS33A core subunit of CORVET and HOPS complexes [Source:HGNC Symbol;Acc:HGNC:18179]	4	0	5.85	6.38	6.38	11.74	9.51	13.62	12.9	11.01	10.68	12.32	12.88	13.37	9.26	10.33	10.12	0.774563	7.37359e-09	0.821171	6.86725e-10	0.918507	2.36306e-12	0.673282	4.36217e-07
VRK1	VRK1	ENSG00000100749	VRK serine/threonine kinase 1 [Source:HGNC Symbol;Acc:HGNC:12718]	4	0	21.54	25.19	25.85	45.31	45.14	46.63	39.3	40.41	38.22	58.8	57.74	60.98	40.83	40.81	45.01	0.816207	2.21498e-23	0.651704	2.65285e-15	1.18004	1.24386e-50	0.828843	1.73719e-24
VSNL1	VSNL1	ENSG00000163032	visinin like 1 [Source:HGNC Symbol;Acc:HGNC:12722]	4	0	5.68	6.67	5.47	9.1	10.81	10.34	11.94	12.11	11.67	12.19	12.3	12.13	8.88	8.36	10.19	0.609539	6.00271e-05	0.918844	5.92428e-10	0.895496	1.48144e-09	0.603274	6.43615e-05
VWA1	VWA1	ENSG00000179403	von Willebrand factor A domain containing 1 [Source:HGNC Symbol;Acc:HGNC:30910]	4	0	3.24	5.25	5.37	14.9	8.84	14.06	13.7	13.54	11.47	13.01	10.56	13.75	8.36	11.79	10.79	1.29309	8.07605e-09	1.39233	4.64896e-10	1.27649	6.882e-09	1.13761	3.43479e-07
WASHC5	WASHC5	ENSG00000164961	WASH complex subunit 5 [Source:HGNC Symbol;Acc:HGNC:28984]	4	0	13.46	16.23	12.89	25.74	25.19	27.29	23.73	26.53	24.39	39.59	37.34	36.02	26.84	25.19	23.7	0.760628	3.1662e-14	0.746006	9.85328e-14	1.28635	6.44968e-40	0.837206	5.13448e-17
WDHD1	WDHD1	ENSG00000198554	WD repeat and HMG-box DNA binding protein 1 [Source:HGNC Symbol;Acc:HGNC:23170]	4	0	9.11	10.55	8.85	18.59	16.3	22.94	15.17	17.3	16.58	26.48	28.42	26.71	16.05	12.22	15.36	0.888681	4.25956e-12	0.705189	5.43819e-08	1.38818	1.3847e-28	0.603888	3.44497e-06
WDR62	WDR62	ENSG00000075702	WD repeat domain 62 [Source:HGNC Symbol;Acc:HGNC:24502]	4	0	3.3	3.23	3.36	7.29	6.67	5.47	6.25	6.37	6.93	9.92	11.24	8.93	5.7	5.38	6.93	0.840698	4.87163e-08	0.899073	5.04891e-09	1.47614	1.39832e-23	0.852601	1.90849e-08
WDR90	WDR90	ENSG00000161996	WD repeat domain 90 [Source:HGNC Symbol;Acc:HGNC:26960]	4	0	7.49	4.9	7.09	14.14	15.69	14.7	8.8	13.72	15.74	16.15	19.24	16.99	11.01	11.06	12.87	1.04523	4.9011e-07	0.856756	3.4792e-05	1.28135	4.05169e-10	0.80911	8.50382e-05
XRCC2	XRCC2	ENSG00000196584	X-ray repair cross complementing 2 [Source:HGNC Symbol;Acc:HGNC:12829]	4	0	2.96	4.14	3.46	7.61	7.51	7.61	6.72	6.37	6.31	10.12	11.33	9.54	5.86	4.94	6.51	0.97603	4.23174e-13	0.79345	4.37506e-09	1.42223	8.50368e-28	0.6976	2.5512e-07
XRCC3	XRCC3	ENSG00000126215	X-ray repair cross complementing 3 [Source:HGNC Symbol;Acc:HGNC:12830]	4	0	5.31	7.31	5.97	25.93	13.78	17.89	14.36	18.25	14.07	27.07	20.97	24.94	14.95	12.03	12.48	1.47024	1.57871e-11	1.21805	2.34795e-08	1.81966	1.46202e-17	1.03184	1.9087e-06
XXYLT1	XXYLT1	ENSG00000173950	xyloside xylosyltransferase 1 [Source:HGNC Symbol;Acc:HGNC:26639]	4	0	2.03	2.47	2.59	5.11	5.24	5.12	5.37	5.2	4.91	5.21	5.21	4.93	4.28	4.9	3.15	0.969123	3.65895e-06	1.02693	7.32903e-07	0.959878	3.07571e-06	0.7476	0.000320466
YWHAB	YWHAB	ENSG00000166913	tyrosine 3-monooxygenase/tryptophan 5-monooxygenase activation protein beta [Source:HGNC Symbol;Acc:HGNC:12849]	4	0	57.41	60.4	60.25	102.68	107.03	109.67	100.67	98.13	92.58	112.94	119.69	122.93	85.46	96.28	98.95	0.741798	1.30935e-30	0.661366	1.52508e-24	0.883933	4.812e-44	0.680882	4.40424e-26
ZBED2	ZBED2	ENSG00000177494	zinc finger BED-type containing 2 [Source:HGNC Symbol;Acc:HGNC:20710]	4	0	2.8	2.84	2.16	7.08	6.76	7.06	4.91	6.04	5.24	10.03	10.67	11.25	8.56	7.71	9.79	1.25605	4.82051e-12	0.934417	3.40691e-07	1.8681	4.24748e-27	1.71188	2.1435e-22
ZBTB2	ZBTB2	ENSG00000181472	zinc finger and BTB domain containing 2 [Source:HGNC Symbol;Acc:HGNC:20868]	4	0	3.45	4.78	3.72	10.01	9.45	8.57	8.63	8.05	8.86	11.47	11.43	10.3	6.5	6.14	7.07	1.09441	1.33917e-14	1.00302	1.53803e-12	1.33331	4.48815e-22	0.696851	1.29356e-06
ZDHHC12	ZDHHC12	ENSG00000160446	zinc finger DHHC-type palmitoyltransferase 12 [Source:HGNC Symbol;Acc:HGNC:19159]	4	0	7.02	8.77	9.73	18.01	14.2	17.35	18.75	18.19	20.32	21.13	21.2	25.52	16.09	19.25	15.45	0.819063	4.66798e-06	1.0873	7.59405e-10	1.2732	1.57756e-13	0.990066	1.97365e-08
ZDHHC16	ZDHHC16	ENSG00000171307	zinc finger DHHC-type palmitoyltransferase 16 [Source:HGNC Symbol;Acc:HGNC:20714]	4	0	8.77	9.84	10.32	24.09	23.27	20.3	18.11	21.78	21.48	26.46	30.18	33.42	17.24	21.24	26.26	1.09769	2.19094e-11	1.00447	9.14237e-10	1.50278	3.2874e-21	1.16336	8.15925e-13
ZFAND2A-DT	ZFAND2A-DT	ENSG00000229043	ZFAND2A divergent transcript [Source:HGNC Symbol;Acc:HGNC:41187]	4	0	0.92	0.93	0.97	3.31	3.63	2.48	3.83	2.94	2.88	4	4.28	4.21	3.79	2.28	2.11	1.55172	3.62056e-07	1.63256	7.25986e-08	1.964	3.62964e-11	1.41101	2.84525e-06
ZNF101	ZNF101	ENSG00000181896	zinc finger protein 101 [Source:HGNC Symbol;Acc:HGNC:12881]	4	0	3.05	3.38	2.42	5.77	7.76	7.09	6.57	6.48	6.21	7.69	7.31	7.91	6.36	5.16	6.63	1.04081	1.11575e-08	1.0067	3.18634e-08	1.20429	9.38115e-12	0.988327	4.76263e-08
ZNF385A	ZNF385A	ENSG00000161642	zinc finger protein 385A [Source:HGNC Symbol;Acc:HGNC:17521]	4	0	8.1	9.94	10.41	16.49	15.48	15.97	16.83	16.25	15.72	18.67	17.74	21.2	16.08	16.99	16.58	0.63698	1.51454e-07	0.717127	1.31601e-09	0.898395	1.90261e-14	0.819109	3.95693e-12
ZNF512	ZNF512	ENSG00000243943	zinc finger protein 512 [Source:HGNC Symbol;Acc:HGNC:29380]	4	0	8.9	8.76	6.99	18	14.78	19.03	17.5	15.54	18.38	17	17.93	19.67	18.26	12.7	16.94	0.924606	1.13695e-09	0.966062	2.19428e-10	0.994883	2.85867e-11	0.932695	7.76175e-10
ZNF530	ZNF530	ENSG00000183647	zinc finger protein 530 [Source:HGNC Symbol;Acc:HGNC:29297]	4	0	0.79	0.73	0.61	1.29	1.51	1.17	1.16	1.16	1.57	1.93	1.83	1.75	1.16	1.84	1.23	0.605114	0.0251714	0.595508	0.0229742	1.14496	5.14373e-05	0.838834	0.00237289
ZNF572	ZNF572	ENSG00000180938	zinc finger protein 572 [Source:HGNC Symbol;Acc:HGNC:26758]	4	0	0.76	1.06	1.05	2.32	1.64	1.97	1.78	1.88	1.73	2.04	2.79	2.15	1.81	1.62	1.87	0.853632	0.000836817	0.745037	0.00280536	1.09651	1.28606e-05	0.796743	0.00132051
ZNF594	ZNF594	ENSG00000180626	zinc finger protein 594 [Source:HGNC Symbol;Acc:HGNC:29392]	4	0	1.1	1.8	1.41	4.27	3.64	3.63	2.16	2.52	3.18	3.49	3.81	4.56	2.39	2.53	2.88	1.27954	2.10482e-09	0.72785	0.000642292	1.29904	8.2461e-10	0.812688	0.000152451
ZNF738	ZNF738	ENSG00000172687	zinc finger protein 738 [Source:HGNC Symbol;Acc:HGNC:32469]	4	0	1.67	2.16	1.57	4.6	4.52	5.02	3	4.82	3.2	7.87	6.05	5.36	2.98	3.65	3.98	1.19595	8.50513e-06	0.87426	0.000955242	1.66723	1.28979e-10	0.881003	0.000905991
ZNF747	ZNF747	ENSG00000169955	zinc finger protein 747 [Source:HGNC Symbol;Acc:HGNC:28350]	4	0	0.54	0.68	0.55	1.64	2.17	1.69	1.68	1.81	1.39	1.39	1.59	1.14	2.04	2.01	2	1.42749	8.67701e-07	1.31114	5.57606e-06	0.99046	0.000555313	1.70624	2.55181e-09
ZNF780B	ZNF780B	ENSG00000128000	zinc finger protein 780B [Source:HGNC Symbol;Acc:HGNC:33109]	4	0	1.62	1.59	1.31	6.03	4.32	3.28	2.94	3.35	2.7	5.04	4.05	5.13	2.85	3.16	3.89	1.42351	4.97851e-11	0.854352	7.60464e-05	1.48386	4.02199e-12	1.07765	6.62635e-07
ZWINT	ZWINT	ENSG00000122952	ZW10 interacting kinetochore protein [Source:HGNC Symbol;Acc:HGNC:13195]	4	0	26.44	30.05	22.35	73.19	53.04	58.59	50.7	63.1	42.63	112.47	91.35	101.19	44.1	47.82	51.48	1.08715	2.39886e-12	0.899701	9.43686e-09	1.81953	5.14854e-33	0.847668	5.49259e-08
	#N/A	ENSG00000099977	D-dopachrome tautomerase [Source:HGNC Symbol;Acc:HGNC:2732]	4	0	49.32	43.7	48.07	73.75	73.93	90.42	97.41	81.64	88.2	97.46	107.6	122.21	76.37	98	95.44	0.615746	3.60343e-05	0.840771	9.39257e-09	1.07665	5.6233e-14	0.937045	1.13965e-10
	#N/A	ENSG00000111671	splA/ryanodine receptor domain and SOCS box containing 2 [Source:HGNC Symbol;Acc:HGNC:29522]	4	0	2.95	3.08	4.45	6.66	7.47	6.89	8.64	7.5	7.2	6.43	6.24	6.8	5.97	7	6.34	0.853278	0.000292003	1.07133	3.78295e-06	0.740587	0.00134643	0.853421	0.000188814
	#N/A	ENSG00000144455	sulfatase modifying factor 1 [Source:HGNC Symbol;Acc:HGNC:20376]	4	0	8.27	8.3	9.85	19.08	20.41	21.56	20.69	18.57	18.58	21.32	20.06	19.5	14.09	15.83	16.15	1.10411	2.38852e-19	1.08136	7.93328e-19	1.0959	1.14381e-19	0.824116	2.45486e-11
	#N/A	ENSG00000168802	chromosome transmission fidelity factor 8 [Source:HGNC Symbol;Acc:HGNC:24353]	4	0	25.87	39.01	31.19	64.78	63.61	67.83	60.95	61.03	54.46	64.35	67.15	71.19	63.92	62.08	63.73	0.914782	3.57375e-17	0.812712	9.49045e-14	0.951419	7.80517e-19	0.991822	3.9306e-20
	#N/A	ENSG00000196810	CTBP1 divergent transcript [Source:HGNC Symbol;Acc:HGNC:28307]	4	0	2.51	2.68	3.25	5.16	5.81	6.7	4.75	5.35	4.52	6.41	5.48	6.73	5.31	4.37	5.31	0.926167	5.24252e-07	0.708109	0.000113424	1.00466	2.28272e-08	0.813348	9.01973e-06
	#N/A	ENSG00000213888	long intergenic non-protein coding RNA 1521 [Source:HGNC Symbol;Acc:HGNC:26029]	4	0	0.31	0.05	0.08	1.01	1.11	0.82	0.49	0.87	0.67	0.71	0.71	0.75	0.3	0.74	0.62	2.7932	0.00158231	2.20454	0.00728612	2.2934	0.00458283	1.95928	0.011347
	#N/A	ENSG00000214026	mitochondrial ribosomal protein L23 [Source:HGNC Symbol;Acc:HGNC:10322]	4	0	20.67	22.79	23.65	56.08	48.21	58.79	36.63	46.18	42.64	67.78	81.89	75.63	43.52	52.75	47.99	1.15573	1.14404e-13	0.820208	1.70898e-07	1.61695	4.52236e-27	1.11126	7.20476e-13
	#N/A	ENSG00000224819	novel transcript	4	0	0.25	0.28	0.17	1.18	1.19	1.5	0.25	1.28	1.34	0.91	0.81	0.38	0.65	0.61	0.93	2.04437	0.000143132	1.5064	0.00290728	0.970805	0.0293715	1.17163	0.0123318
	#N/A	ENSG00000227036	long intergenic non-protein coding RNA 511 [Source:HGNC Symbol;Acc:HGNC:43564]	4	0	15.45	14.14	14.43	26.37	30.21	28.27	26.26	22.06	23.98	35.39	39.05	40.47	28.32	28.99	36.19	0.824874	2.15208e-11	0.63983	2.4009e-07	1.25608	4.46397e-26	1.09517	1.21657e-19
	#N/A	ENSG00000235381	novel transcript	4	0	0	0.19	0.24	0.51	0.5	0.42	0.35	0.49	0.56	0.48	0.66	0.82	0.45	0.4	0.53	1.14098	0.0201072	1.149	0.0184691	1.76256	0.00136897	1.24161	0.0133909
	#N/A	ENSG00000253669	growth arrest associated lncRNA 1 [Source:HGNC Symbol;Acc:HGNC:53461]	4	0	0.11	0.43	0	1.76	2.11	1.33	1.1	0.69	0.79	1.36	1.31	2.06	2.66	1.65	0.78	2.78981	0.000143917	1.53842	0.0144078	2.61213	0.000221641	2.84396	9.68928e-05
	#N/A	ENSG00000258168	novel transcript	4	0	4.33	4.65	4.13	9.4	7.92	7.87	7.67	6.7	7.87	8.1	9.61	8.35	9.47	9.14	8.8	0.810219	8.87409e-09	0.667626	1.65703e-06	0.847389	6.07938e-10	1.05643	1.90239e-14
	#N/A	ENSG00000258744	novel transcript	4	0	0.71	0.41	0.39	2.55	1.54	1.63	0.87	1.8	1.19	1.75	1.92	1.48	1.05	0.92	1.43	1.60638	8.32282e-05	1.0058	0.00732861	1.46378	0.000216544	0.872096	0.0152681
	#N/A	ENSG00000259316	novel protein	4	0	6.91	14.86	15.78	30.28	34.9	33.52	24.67	25.34	22.32	86	52.54	54.28	20.09	27.02	25.69	1.19814	9.76056e-05	0.731624	0.0101419	2.23411	9.87195e-14	0.857542	0.00326776
	#N/A	ENSG00000259781	high mobility group box 1 pseudogene 6 [Source:HGNC Symbol;Acc:HGNC:4998]	4	0	97.07	116.55	107.78	219.07	175.17	215.52	162.93	193.3	150.69	333.11	287.1	284.91	179.08	183.03	181.5	0.805377	4.95109e-12	0.588636	5.73732e-07	1.374	5.46842e-34	0.76435	5.00926e-11
	#N/A	ENSG00000259985	novel transcript	4	0	0.39	0.17	0.44	0.54	2.09	1.12	1.23	1.1	1.22	0.96	1.49	0.99	1.33	0.95	1.28	1.15362	0.0262704	1.12122	0.0266284	1.11434	0.0324526	1.27938	0.018432
	#N/A	ENSG00000261167	novel transcript	4	0	1.09	1.72	1.5	2.55	2.96	2.4	2.83	2.28	2.34	3.11	3.6	2.96	2.77	2.8	2.77	0.686749	0.00155811	0.643176	0.00255326	0.995397	2.92734e-06	0.901251	2.61344e-05
	#N/A	ENSG00000261338	novel transcript	4	0	0.3	0.17	0.08	0.75	0.84	0.78	0.6	0.57	0.64	0.87	1.28	1.35	0.74	0.45	0.67	1.49978	0.00578006	0.96974	0.0305943	2.18456	0.000103577	1.17713	0.0167818
	#N/A	ENSG00000262049	novel transcript	4	0	0.26	0.49	0.55	1.8	1.62	2.16	1.14	1.3	0.9	1.47	1.71	2.14	1.37	1.16	1.22	1.83736	1.47443e-05	1.05038	0.00757666	1.74898	2.42527e-05	1.32229	0.00122778
	#N/A	ENSG00000263072	ZNF213 antisense RNA 1 (head to head) [Source:HGNC Symbol;Acc:HGNC:50505]	4	0	1.57	1.71	2.48	6.2	4.99	5.09	5.01	3.88	3.51	5.29	6.42	3.76	3.87	3.8	3.82	1.35217	9.17234e-07	0.973139	0.000312512	1.26895	2.37784e-06	0.93352	0.000529022
	#N/A	ENSG00000264207	novel transcript	4	0	0.27	0.23	0.55	1.6	0.54	1.52	1.15	1.03	1.35	1.87	2.78	1.86	1.24	1.41	1.55	1.26677	0.0157976	1.23648	0.0163747	2.32687	7.75731e-05	1.72941	0.00250246
	#N/A	ENSG00000266680	novel transcript	4	0	0.39	1.13	0.47	1.95	1.21	2.6	1.84	1.46	1.7	1.54	2.3	2.78	1.42	1.66	2.06	0.981723	0.0174963	0.745039	0.0382631	1.26368	0.00398748	0.952693	0.0180361
	#N/A	ENSG00000267106	ZNF561 antisense RNA 1 (head to head) [Source:HGNC Symbol;Acc:HGNC:27613]	4	0	1.22	1.64	0.99	2.26	4.49	2.21	3.27	2.87	4.14	4.31	3.75	4.28	4.38	2.92	3.28	0.830276	0.0110548	1.12899	0.00104999	1.39582	4.84188e-05	1.26671	0.000241356
	#N/A	ENSG00000268573	novel transcript	4	0	0.07	0.08	0.33	0.66	0.58	0.48	0.48	0.35	0.51	0.8	0.97	0.73	0.48	0.67	0.64	1.67582	0.000487487	1.26564	0.0052807	2.28217	1.79578e-06	1.88942	8.63065e-05
	#N/A	ENSG00000269473	ZNF132 divergent transcript [Source:HGNC Symbol;Acc:HGNC:55273]	4	0	0.14	0.11	0.11	0.51	0.74	0.59	0.4	0.27	0.35	0.37	0.63	0.39	0.48	0.45	0.46	2.06408	9.62304e-06	1.08248	0.00992822	1.60291	0.00036819	1.7494	0.000137779
	#N/A	ENSG00000269983	novel transcript	4	0	7.63	6.39	7.46	12.16	17.68	16.63	16.15	10.46	15.6	13.18	18.79	18.8	11.62	14.08	12.02	0.885932	0.000948089	0.772854	0.00317274	1.02087	0.000124282	0.706324	0.00636448
	#N/A	ENSG00000272189	novel transcript	4	0	0	0	0	0.2	0.26	0.49	0.2	0.21	0.44	0.45	0.5	0.56	0.25	0.27	0.34	4.11052	0.0024052	3.89856	0.00347722	5.16405	0.000217408	4.14349	0.00210423
	#N/A	ENSG00000272763	novel transcript	4	0	3.89	3.97	3.83	8.85	7.12	5.3	7.73	7.2	7.25	7.74	7.17	8.85	7.99	7.12	7.91	0.676097	0.00286034	0.77667	0.000531286	0.833017	0.000207241	0.913505	4.83914e-05
	#N/A	ENSG00000276672	novel transcript	4	0	0.29	0.09	0.28	0.99	0.79	0.94	0.87	0.71	0.77	1.41	1.44	1.38	0.83	0.63	0.79	1.87049	7.09573e-07	1.68836	6.94566e-06	2.53843	3.506e-12	1.70112	5.25305e-06
	#N/A	ENSG00000278291	novel transcript	4	0	0.75	0.49	0.66	1.12	1.72	1.35	1.16	1.32	1.28	1.29	1.38	1.85	1.47	1.24	1.64	0.910446	0.00115526	0.794003	0.00367983	1.02853	0.000213345	1.10897	7.15016e-05
	#N/A	ENSG00000279348	TEC	4	0	0.83	1.45	1.54	5.64	4.45	5.31	3.49	2.96	3.45	7.1	7.71	7.87	4.31	4.25	5.02	1.87871	1.32834e-14	1.25551	4.18518e-07	2.43424	3.8054e-25	1.81937	5.99751e-14
	#N/A	ENSG00000279453	TEC	4	0	0.5	0.32	0.5	1.08	1.33	1.39	1.25	1.25	1.67	1.24	0.68	1.01	1.09	1.29	1.16	1.20365	0.00222568	1.41728	0.00038502	0.817559	0.0266447	1.24961	0.0013741
	#N/A	ENSG00000280120	novel transcript	4	0	3.51	2.9	3.65	6.07	8.2	7.25	7.42	5.41	8.11	5.69	7.83	9.46	7.04	5.71	7.3	0.851917	0.0024389	0.849788	0.00222572	0.946042	0.000735916	0.875373	0.00161955
	#N/A	ENSG00000280145	novel transcript	4	0	0.64	0.33	0.22	0.6	0.92	1.1	0.9	1.16	1.79	1.36	1.82	1.41	0.97	0.84	0.9	0.711089	0.0370253	1.52007	0.000322329	1.79369	1.80952e-05	1.05045	0.00661974
	#N/A	ENSG00000280734	long intergenic non-protein coding RNA 1232 [Source:HGNC Symbol;Acc:HGNC:49755]	4	0	0.79	0.57	0.6	2.05	1.28	2.55	1.88	1.27	1.23	1.64	1.78	1.28	2.13	2.4	1.78	1.19688	0.00356898	0.648467	0.0464803	0.865825	0.0245985	1.46645	0.000476612
	#N/A	ENSG00000281332	long intergenic non-protein coding RNA 997 [Source:HGNC Symbol;Acc:HGNC:48952]	4	0	0.5	0.91	0.57	1.66	1.71	1.8	1.66	1.6	1.65	1.82	1.58	1.31	1.34	0.68	1.68	1.04935	0.00268234	1.01865	0.00319033	0.940698	0.00633494	0.616622	0.0435615
	#N/A	ENSG00000286388	novel transcript	4	0	0.69	0.77	1.04	1.95	1.81	2.3	1.85	2.16	1.64	1.6	1.76	2.36	1.56	1.69	1.83	1.09873	5.72715e-05	1.06633	8.9747e-05	1.00078	0.000182362	0.976525	0.00030611
ACAD9	#N/A	ENSG00000177646	acyl-CoA dehydrogenase family member 9 [Source:HGNC Symbol;Acc:HGNC:21497]	3	0	13.92	19.71	15.87	31.74	25.22	33.14	25.26	29.15	23.9	34.28	29.53	29.81	24.84	24.99	25.01	0.73436	5.15817e-08	0.581382	1.66887e-05	0.789125	2.62368e-09	0.590181	1.15867e-05
ACOT11	#N/A	ENSG00000162390	acyl-CoA thioesterase 11 [Source:HGNC Symbol;Acc:HGNC:18156]	3	0	4.39	4.25	5.15	7.71	7.33	8	7.54	6.88	6.84	9.56	8.79	9.3	9.12	7.84	8.4	0.626644	2.26252e-06	0.559915	1.98556e-05	0.889451	2.78065e-12	0.888486	4.49355e-12
ACOT7	#N/A	ENSG00000097021	acyl-CoA thioesterase 7 [Source:HGNC Symbol;Acc:HGNC:24157]	3	0	44.35	49.08	51.74	75.86	79.84	84.05	76.57	73.56	72.36	90.7	93.59	100.59	75.76	86.89	75.31	0.61593	2.7673e-11	0.560102	1.49836e-09	0.855699	1.84737e-21	0.734128	7.90931e-16
AKR1B1	#N/A	ENSG00000085662	aldo-keto reductase family 1 member B [Source:HGNC Symbol;Acc:HGNC:381]	3	0	36.76	33.24	36.43	54.84	70.23	62.08	52.65	46.23	53.92	60.4	65.34	76.46	54.92	56.69	58.91	0.692792	2.04116e-08	0.444522	0.000379747	0.794983	5.53466e-11	0.682706	2.47872e-08
AKR1C3	#N/A	ENSG00000196139	aldo-keto reductase family 1 member C3 [Source:HGNC Symbol;Acc:HGNC:386]	3	0	0.29	1.02	0.66	2.75	3.12	2.45	1.73	0.92	1.15	1.8	1.43	2.25	1.94	1.79	1.7	1.713	0.000723529	0.263675	0.197653	0.977918	0.026612	1.06469	0.0157101
ALDH7A1	#N/A	ENSG00000164904	aldehyde dehydrogenase 7 family member A1 [Source:HGNC Symbol;Acc:HGNC:877]	3	0	47.04	48.41	42.36	74.05	75.16	80.43	64.23	67.52	63.32	103.58	105.84	115.08	74.49	73.84	76.69	0.622819	1.1654e-17	0.440907	2.66312e-09	1.11175	1.01324e-56	0.720543	9.07295e-24
AMDHD1	#N/A	ENSG00000139344	amidohydrolase domain containing 1 [Source:HGNC Symbol;Acc:HGNC:28577]	3	0	0.69	1.53	2.1	3.42	2.23	3.22	2.21	3.3	2.68	2.25	3.15	5.18	2.68	1.97	2.21	0.727179	0.0263966	0.622675	0.0394207	1.02254	0.00399836	0.420885	0.116146
ATAD2	#N/A	ENSG00000156802	ATPase family AAA domain containing 2 [Source:HGNC Symbol;Acc:HGNC:30123]	3	0	31.36	35.86	33.27	54.67	54.08	59.57	49.74	50.36	49.94	78.68	82.73	76.43	53.48	46.11	51.76	0.640532	1.84093e-21	0.523922	9.28568e-15	1.1293	9.25535e-67	0.607617	1.2256e-19
ATP6V1H	#N/A	ENSG00000047249	ATPase H+ transporting V1 subunit H [Source:HGNC Symbol;Acc:HGNC:18303]	3	0	12.65	14.52	11.44	25.86	23.29	26.7	19.17	20.82	20.62	25.61	25.93	29.51	18.88	22.58	20.28	0.843167	4.516e-11	0.565051	1.15026e-05	0.929438	1.29623e-13	0.672866	1.29042e-07
BDH2	#N/A	ENSG00000164039	3-hydroxybutyrate dehydrogenase 2 [Source:HGNC Symbol;Acc:HGNC:32389]	3	0	5.37	5.6	5.09	11.47	12.25	9.29	10.21	9.83	9.69	11.43	10.07	12.09	7.77	5.5	9.76	0.856459	9.46617e-05	0.748541	0.000541753	0.882011	4.53434e-05	0.42881	0.0403471
DGKG	#N/A	ENSG00000058866	diacylglycerol kinase gamma [Source:HGNC Symbol;Acc:HGNC:2853]	3	0	3.37	3.88	2.3	6.22	8.38	8.87	5.26	5.45	5.46	8.74	12.08	6.09	5.26	5.77	6.82	1.08934	4.16308e-05	0.554204	0.0236592	1.3016	6.13046e-07	0.806129	0.00182551
EXOG	#N/A	ENSG00000157036	exo/endonuclease G [Source:HGNC Symbol;Acc:HGNC:3347]	3	0	4.39	3.02	2.72	8.26	4.32	11.99	3.78	5.28	18.65	6.47	8.82	11.76	3.54	3.55	3.54	0.730278	0.0401612	0.981628	0.0132741	0.989754	0.0151568	0.0277239	0.903209
FECH	#N/A	ENSG00000066926	ferrochelatase [Source:HGNC Symbol;Acc:HGNC:3647]	3	0	21.67	20.66	26.02	36.57	38.64	40.59	31.15	31.54	32.7	39.87	44.58	41.06	30.93	36.43	34.06	0.659906	2.11425e-11	0.4295	1.86651e-05	0.768399	1.62737e-15	0.595877	1.39183e-09
FKBP3	#N/A	ENSG00000100442	FKBP prolyl isomerase 3 [Source:HGNC Symbol;Acc:HGNC:3719]	3	0	43.8	50.62	42.22	78.69	73.04	72.4	63.19	76.5	66.82	93.8	94.45	91.51	65.98	64.49	74.19	0.59422	4.10911e-10	0.527708	3.00422e-08	0.906586	5.23568e-23	0.586731	5.02217e-10
FOXRED1	#N/A	ENSG00000110074	FAD dependent oxidoreductase domain containing 1 [Source:HGNC Symbol;Acc:HGNC:26927]	3	0	15.54	11.13	13.5	22.31	23.57	22.79	20.67	20.35	20.66	24.71	29.91	29.72	22.11	21.13	20.36	0.658735	1.12565e-06	0.551813	3.97926e-05	0.947885	3.31444e-13	0.672145	4.35825e-07
GATM	#N/A	ENSG00000171766	glycine amidinotransferase [Source:HGNC Symbol;Acc:HGNC:4175]	3	0	0.66	1.19	1.59	3.83	3.2	2.31	1.94	2.31	2.52	1.93	2.54	1.69	2.12	2.42	2.12	1.13473	0.00152636	0.602084	0.0439682	0.524008	0.109859	0.702094	0.0269347
GLYCTK	#N/A	ENSG00000168237	glycerate kinase [Source:HGNC Symbol;Acc:HGNC:24247]	3	0	0.79	0.72	1.37	2.69	2.04	2.52	2.15	2.31	2.56	1.81	1.77	2.46	0.95	2.1	1.44	1.10828	0.00179253	1.1034	0.00168646	0.809897	0.0168653	0.430501	0.110401
HMOX1	#N/A	ENSG00000100292	heme oxygenase 1 [Source:HGNC Symbol;Acc:HGNC:5013]	3	0	16.8	15.26	14.17	44.81	44.07	38.04	25.01	23.83	24.47	35.49	40.19	39.04	23.33	22.88	27.46	1.3422	1.98546e-32	0.583492	7.69627e-07	1.17535	1.68345e-25	0.66712	1.24709e-08
LPCAT3	#N/A	ENSG00000111684	lysophosphatidylcholine acyltransferase 3 [Source:HGNC Symbol;Acc:HGNC:30244]	3	0	10.61	15.43	14.5	20.67	19.75	20.82	23.3	22.09	22.59	26.68	25.67	25.28	20.53	22.16	23.26	0.476328	8.36879e-05	0.680178	8.07707e-09	0.817381	1.60139e-12	0.712972	1.19666e-09
ND2	#N/A	ENSG00000198763	mitochondrially encoded NADH:ubiquinone oxidoreductase core subunit 2 [Source:HGNC Symbol;Acc:HGNC:7456]	3	0	2876.38	3535.2	3233.75	5811.62	5503.14	5465.79	5206.69	6214.39	5018.42	7237.92	6172.69	5881.2	4621.64	4514.37	4975.81	0.689521	3.22075e-13	0.710722	6.89304e-14	0.883553	2.76979e-21	0.561761	3.65184e-09
ND6	#N/A	ENSG00000198695	mitochondrially encoded NADH:ubiquinone oxidoreductase core subunit 6 [Source:HGNC Symbol;Acc:HGNC:7462]	3	0	485.09	467.35	502.27	674.02	891.55	857.53	693.11	671.28	755.89	1380.21	1322.83	1403.98	885.6	807.75	885.99	0.624706	6.34625e-10	0.479468	2.66434e-06	1.38007	4.13031e-45	0.839177	4.39507e-17
NDOR1	#N/A	ENSG00000188566	NADPH dependent diflavin oxidoreductase 1 [Source:HGNC Symbol;Acc:HGNC:29838]	3	0	3.72	3.92	3.58	7.57	6.55	6.78	7.45	7.47	5.18	6.52	8.56	5.7	5.65	5.58	4.53	0.73998	5.09342e-05	0.735514	5.33802e-05	0.731001	5.51095e-05	0.444321	0.0146941
NDUFB10	#N/A	ENSG00000140990	NADH:ubiquinone oxidoreductase subunit B10 [Source:HGNC Symbol;Acc:HGNC:7696]	3	0	80.45	95.46	81.4	143.05	114.32	134.24	131.2	151.96	129.07	181.33	153.72	161.4	115.97	141.03	132.16	0.476768	0.000127665	0.602794	8.13673e-07	0.819165	7.99541e-12	0.595928	1.01192e-06
NUDT1	#N/A	ENSG00000106268	nudix hydrolase 1 [Source:HGNC Symbol;Acc:HGNC:8048]	3	0	13.12	13.65	11.97	19.1	24.04	27.54	15.59	21.63	17.15	37.57	31.61	39.07	25.51	25.73	23.93	0.665206	0.00148534	0.33738	0.090055	1.31518	9.75294e-11	0.902015	1.27357e-05
PARS2	#N/A	ENSG00000162396	prolyl-tRNA synthetase 2	3	0	3.74	3.94	4.1	7.13	7.13	6.65	6.94	6.19	6.38	5.55	6.98	6.76	7.5	6.81	6.97	0.687629	2.13382e-05	0.633678	7.53738e-05	0.560762	0.000533394	0.838302	1.13962e-07
PCK2	#N/A	ENSG00000100889	phosphoenolpyruvate carboxykinase 2	3	0	40.5	41.39	49.61	95.6	97.07	89.57	85.26	87.98	83.73	37.89	38.59	38.48	73.41	82.81	76.7	1.01219	1.74919e-36	0.926359	7.36523e-31	-0.284419	0.00137008	0.858425	1.20396e-26
PGD	#N/A	ENSG00000142657	phosphogluconate dehydrogenase [Source:HGNC Symbol;Acc:HGNC:8891]	3	0	65.68	65.15	61.64	122	110.84	111.02	99.19	104.01	91.34	186.98	153.91	163.29	87.14	98.71	107.22	0.725083	8.76271e-15	0.551707	5.55166e-09	1.27207	2.61494e-44	0.618505	4.33233e-11
POLE2	#N/A	ENSG00000100479	DNA polymerase epsilon 2	3	0	8.86	8.09	8.16	11.34	16.3	15.74	13.16	15.93	12.56	25.04	26.5	25.63	13.44	11.79	13.31	0.617462	0.000450221	0.626444	0.000317967	1.48001	1.2559e-18	0.582296	0.000779429
POLE3	#N/A	ENSG00000148229	DNA polymerase epsilon 3	3	0	31.27	31.5	30.19	46.77	54.83	56.05	47.28	46.54	47.78	74.59	76.44	76.08	43.97	47	51.47	0.650468	2.18434e-13	0.545795	8.74919e-10	1.16521	4.66202e-43	0.630248	8.38565e-13
PPIF	#N/A	ENSG00000108179	peptidylprolyl isomerase F [Source:HGNC Symbol;Acc:HGNC:9259]	3	0	33.91	31.97	34.43	53.72	50.83	58.75	55.69	50.51	55.22	83.74	77.72	81.84	50	47.37	50.89	0.596212	2.125e-13	0.63089	4.82992e-15	1.16669	6.29224e-51	0.581498	5.49607e-13
PSPH	#N/A	ENSG00000146733	phosphoserine phosphatase [Source:HGNC Symbol;Acc:HGNC:9577]	3	0	23.13	24.27	31.59	67.54	61.48	62.95	58.96	53.66	60.72	40.74	43.99	41.93	40.9	51.77	56.52	1.18341	8.53335e-22	1.08469	1.55371e-18	0.568985	5.84544e-06	0.941451	2.58086e-14
RRM1	#N/A	ENSG00000167325	ribonucleotide reductase catalytic subunit M1 [Source:HGNC Symbol;Acc:HGNC:10451]	3	0	35.22	37.12	33.06	58.86	56.59	62.59	51.89	53.96	51.24	107.93	104.98	113.3	58.85	57.96	64.02	0.648371	3.02143e-22	0.52058	1.32587e-14	1.51238	3.12944e-124	0.796601	9.15013e-34
SOD1	#N/A	ENSG00000142168	superoxide dismutase 1 [Source:HGNC Symbol;Acc:HGNC:11179]	3	0	253.72	249.64	250.97	399.24	397.74	444.7	358.57	366.76	367.07	604.25	602.04	596.97	384.09	426.3	452.59	0.616387	9.31299e-21	0.483338	4.24041e-13	1.14524	8.6598e-72	0.767888	4.33894e-32
STS	#N/A	ENSG00000101846	steroid sulfatase [Source:HGNC Symbol;Acc:HGNC:11425]	3	0	0.15	0.2	0.14	0.46	0.3	0.35	0.33	0.34	0.24	0.48	0.58	0.51	0.31	0.42	0.33	0.773022	0.0263869	0.430323	0.102161	1.3772	0.000290162	0.819284	0.0182121
THEM6	#N/A	ENSG00000130193	thioesterase superfamily member 6 [Source:HGNC Symbol;Acc:HGNC:29656]	3	0	9.2	9.11	9.98	15.19	15.57	13.94	15.25	15.5	15.74	15.2	16.28	17.14	13.17	15.43	14.02	0.54589	4.2933e-06	0.652562	1.95033e-08	0.657414	1.24749e-08	0.605989	1.87141e-07
TPH1	#N/A	ENSG00000129167	tryptophan hydroxylase 1 [Source:HGNC Symbol;Acc:HGNC:12008]	3	0	0.06	0.1	0.16	0.32	0.6	0.28	0.48	0.37	0.27	0.51	0.62	1	0.3	0.22	0.2	1.35097	0.00836708	1.28548	0.0105762	2.29957	4.1571e-05	0.438107	0.0960371
TXNDC9	#N/A	ENSG00000115514	thioredoxin domain containing 9 [Source:HGNC Symbol;Acc:HGNC:24110]	3	0	14.08	15.5	17.97	30.99	27.35	24.74	22.48	23.77	26.4	29.03	33.66	30.11	24.05	23.29	25.33	0.693253	4.87684e-07	0.537195	9.79419e-05	0.845645	2.76107e-10	0.618772	5.93421e-06
TXNRD3	#N/A	ENSG00000197763	thioredoxin reductase 3 [Source:HGNC Symbol;Acc:HGNC:20667]	3	0	7.17	6.48	6.96	10.77	10.13	11.61	11.95	10.62	12.46	12.68	17	14.11	12.32	11.96	13	0.527224	0.000125747	0.687362	3.01388e-07	0.954581	3.48925e-13	0.860228	9.81289e-11
UROS	#N/A	ENSG00000188690	uroporphyrinogen III synthase [Source:HGNC Symbol;Acc:HGNC:12592]	3	0	22.75	25.78	22.9	40.44	41.36	37.57	37.91	35.29	35.1	53.08	55.72	58.14	37.15	45.73	46.92	0.614916	5.81145e-08	0.52277	3.86918e-06	1.09254	5.32945e-24	0.867826	3.33332e-15
XYLB	#N/A	ENSG00000093217	xylulokinase [Source:HGNC Symbol;Acc:HGNC:12839]	3	0	2.01	2.28	2.65	4.42	4.22	6.7	3.28	3.43	4.11	3.29	5.71	5.45	4.6	3.8	3.22	0.927759	0.000325555	0.436252	0.0594657	0.849634	0.000774341	0.630291	0.0105799
CCDC71	#N/A	ENSG00000177352	coiled-coil domain containing 71 [Source:HGNC Symbol;Acc:HGNC:25760]	3	0	8.69	10.72	9.82	15.72	15.36	17.33	18.01	15.13	17.95	14.51	16.43	17.35	16.01	19.67	17.58	0.587423	5.85981e-05	0.715959	5.86122e-07	0.579042	6.25745e-05	0.862954	1.19666e-09
AXIN2	#N/A	ENSG00000168646	axin 2 [Source:HGNC Symbol;Acc:HGNC:904]	3	0	2.52	3.72	2.95	6.89	7.34	8.15	7.03	6.64	7.19	12.37	11.53	12.12	4.13	4.44	4.73	1.16125	1.11637e-13	1.11207	8.39595e-13	1.85396	2.77862e-35	0.528206	0.00100273
BLM	#N/A	ENSG00000197299	BLM RecQ like helicase [Source:HGNC Symbol;Acc:HGNC:1058]	3	0	6.27	8.42	5.68	11.81	10.85	12.24	9.69	10.75	8.49	19.19	20.15	17.86	12.36	9.28	11.68	0.6295	2.34614e-05	0.404964	0.00684878	1.34972	4.67622e-21	0.682821	3.93343e-06
BRCA2	#N/A	ENSG00000139618	BRCA2 DNA repair associated [Source:HGNC Symbol;Acc:HGNC:1101]	3	0	2.1	3.03	1.22	7.6	5.44	3.81	3.93	5.52	3.29	7.21	5.82	9.79	2.6	2.39	3.3	1.1212	0.00108785	0.695122	0.0228521	1.60807	4.08075e-06	0.202201	0.393035
CDC7	#N/A	ENSG00000097046	cell division cycle 7 [Source:HGNC Symbol;Acc:HGNC:1745]	3	0	7.35	9.92	7.16	16.21	16.11	15.26	11.68	14.1	12.89	24.38	24.59	22.68	16.12	12.96	17.08	0.825039	1.23396e-09	0.57035	2.94351e-05	1.41765	2.74108e-27	0.902493	2.1397e-11
CDK1	#N/A	ENSG00000170312	cyclin dependent kinase 1 [Source:HGNC Symbol;Acc:HGNC:1722]	3	0	59.52	70.18	65.53	108.35	121.65	116.69	93.34	85.58	93.39	168.61	184.25	190.49	131.28	112.91	129.96	0.721511	2.30341e-17	0.420523	1.40535e-06	1.3598	4.58845e-61	0.955403	4.18141e-30
CDK5	#N/A	ENSG00000164885	cyclin dependent kinase 5 [Source:HGNC Symbol;Acc:HGNC:1774]	3	0	8.88	9.1	7.37	13.64	15.63	14.09	11.92	13.86	13.05	22.88	19.77	27.44	13.32	16.54	16.6	0.590844	0.00184041	0.475129	0.0104565	1.30082	8.18431e-13	0.834299	7.28252e-06
CENPX	#N/A	ENSG00000169689	centromere protein X [Source:HGNC Symbol;Acc:HGNC:11422]	3	0	66.32	66.1	74.79	101.44	111.03	102.68	114.45	102.27	119.99	138.89	147.46	165.6	99.36	101.11	115.1	0.493916	3.35644e-06	0.639696	8.34276e-10	1.00583	2.08599e-23	0.623267	2.00555e-09
CIRBP	#N/A	ENSG00000099622	cold inducible RNA binding protein [Source:HGNC Symbol;Acc:HGNC:1982]	3	0	268.22	292.4	261.24	454.37	526.91	494.9	453.61	398.56	471	375.6	363.51	370.3	416.67	432.65	452.39	0.737413	5.4254e-18	0.628329	2.50731e-13	0.316208	0.000373358	0.678704	1.88637e-15
DCLRE1B	#N/A	ENSG00000118655	DNA cross-link repair 1B [Source:HGNC Symbol;Acc:HGNC:17641]	3	0	5.06	4.27	4.17	8.13	7.74	7.99	8.08	8.14	8.08	10.03	10.06	10.26	6.61	6.13	6.77	0.688791	1.50914e-07	0.768935	2.70331e-09	1.0344	1.34346e-16	0.519459	7.75378e-05
ECT2	#N/A	ENSG00000114346	epithelial cell transforming 2 [Source:HGNC Symbol;Acc:HGNC:3155]	3	0	29.58	33.62	33.4	51.67	51.36	60.62	46.18	43.37	47.43	63.76	68.61	65.9	50.95	44.87	54.48	0.65307	1.06789e-14	0.446348	2.0433e-07	0.921394	5.26759e-29	0.653876	7.78754e-15
FANCA	#N/A	ENSG00000187741	FA complementation group A [Source:HGNC Symbol;Acc:HGNC:3582]	3	0	22.8	21.9	24.83	44.46	47.45	46.84	33.85	38.87	34.67	55.49	66.29	60.49	38.34	35.87	40.69	0.895713	6.10225e-23	0.576769	3.83897e-10	1.2786	1.09662e-47	0.746172	2.47716e-16
FANCG	#N/A	ENSG00000221829	FA complementation group G [Source:HGNC Symbol;Acc:HGNC:3588]	3	0	17.16	11.57	19.74	24.59	35.12	24.74	19.48	19.7	26.56	29.28	35.97	36.69	28.18	21.16	25.73	0.637665	0.00165214	0.313641	0.105064	0.921554	4.89855e-06	0.586394	0.00340027
H2AZ2	#N/A	ENSG00000105968	H2A.Z variant histone 2 [Source:HGNC Symbol;Acc:HGNC:20664]	3	0	86.62	81.17	80.47	135.53	130.98	139.2	119.76	122.32	115.89	136.87	146.87	162.09	125.7	133.21	140.17	0.603912	3.75752e-18	0.475155	1.41317e-11	0.726496	1.69551e-26	0.706231	1.21271e-24
HROB	#N/A	ENSG00000125319	homologous recombination factor with OB-fold [Source:HGNC Symbol;Acc:HGNC:28460]	3	0	2.99	3.12	1.65	4.42	4.08	3.87	5.18	3.96	4.44	5.98	6.46	6.18	4.66	5.24	4.86	0.460047	0.0328607	0.642324	0.00273515	1.07896	4.71124e-07	0.864769	5.59297e-05
IKBKG	#N/A	ENSG00000269335	inhibitor of nuclear factor kappa B kinase regulatory subunit gamma [Source:HGNC Symbol;Acc:HGNC:5961]	3	0	6.01	5.38	6.17	10.13	10.47	10.43	9.59	9.79	9.41	9.42	8.04	10.29	7.55	9.18	10.67	0.67771	4.2338e-05	0.617032	0.000160756	0.515112	0.00210542	0.6341	0.00011968
MMS22L	#N/A	ENSG00000146263	MMS22 like	3	0	7.27	7.49	6.02	11.34	11.26	14.3	9.37	9.62	10.21	14.83	16.78	14.68	12.73	9.14	12.53	0.686669	8.35731e-07	0.395286	0.00500337	1.01607	5.77952e-14	0.706835	3.55564e-07
MSH6	#N/A	ENSG00000116062	mutS homolog 6 [Source:HGNC Symbol;Acc:HGNC:7329]	3	0	17.83	18.64	18.71	31.09	30.8	29.66	29.15	30.11	27.43	42.48	39.76	39.59	25.68	22.32	26.21	0.625823	2.04276e-17	0.600434	2.91485e-16	1.03058	8.64457e-48	0.443543	2.85938e-09
NEIL3	#N/A	ENSG00000109674	nei like DNA glycosylase 3 [Source:HGNC Symbol;Acc:HGNC:24573]	3	0	4.01	5.68	5.71	9.23	10.52	11.21	7.81	7.59	6.85	14.3	15.99	15	9.68	9.21	10.26	0.875584	6.85104e-09	0.444796	0.00375511	1.43018	4.13053e-23	0.919302	7.05618e-10
NMU	#N/A	ENSG00000109255	neuromedin U [Source:HGNC Symbol;Acc:HGNC:7859]	3	0	10.91	14.52	13.97	20.32	23.13	31.18	25.06	20	19.04	37.32	42.91	42.99	26.64	27.88	31.62	0.749792	0.000145294	0.579057	0.002887	1.49888	3.50268e-15	1.11094	1.13499e-08
PARPBP	#N/A	ENSG00000185480	PARP1 binding protein [Source:HGNC Symbol;Acc:HGNC:26074]	3	0	9.67	8.35	8.78	15.02	16.89	15.04	10.83	10.77	10.46	17.57	24.69	23.03	15.61	14.02	13.26	0.668833	8.74696e-06	0.177168	0.273559	1.14142	3.31964e-15	0.657618	1.03084e-05
PRIMPOL	#N/A	ENSG00000164306	primase and DNA directed polymerase [Source:HGNC Symbol;Acc:HGNC:26575]	3	0	3.37	4.81	3.17	7.23	7.89	7.55	6.44	4.98	5.74	8.07	6.83	7.27	7.78	6.32	6.63	0.800292	0.000109532	0.420739	0.034574	0.77464	0.000138333	0.790638	0.000105402
RAD51C	#N/A	ENSG00000108384	RAD51 paralog C [Source:HGNC Symbol;Acc:HGNC:9820]	3	0	43.59	47.57	43.32	72.5	85.46	83.41	66.16	67.14	68.15	101.73	112.43	111.85	68.6	66.72	74.36	0.721234	7.3801e-13	0.511192	5.55046e-07	1.14923	7.86124e-33	0.645345	1.26432e-10
REEP6	#N/A	ENSG00000115255	receptor accessory protein 6 [Source:HGNC Symbol;Acc:HGNC:30078]	3	0	14.82	16.27	14.23	25.86	23.25	25.36	28.19	32.34	26.95	23.98	24.33	28.77	18.77	26.42	23.62	0.572082	0.000122786	0.865015	2.82622e-09	0.616111	2.74554e-05	0.591071	5.75358e-05
RPA3	#N/A	ENSG00000106399	replication protein A3 [Source:HGNC Symbol;Acc:HGNC:10291]	3	0	23.75	22.38	24.34	39.97	50.27	50.94	36.95	35.43	39.95	64.07	90.57	90.09	44.06	47.58	47.95	0.867798	2.54783e-08	0.577789	0.000215425	1.66084	1.39325e-28	0.982841	1.67124e-10
TONSL	#N/A	ENSG00000160949	tonsoku like	3	0	4.83	6.51	6.46	11.62	9.72	11.4	10.67	12.67	11.31	16.26	15.49	15.49	8	9.3	9.05	0.761737	3.71233e-10	0.898371	6.9834e-14	1.29144	3.15167e-28	0.574413	2.53781e-06
TRAIP	#N/A	ENSG00000183763	TRAF interacting protein [Source:HGNC Symbol;Acc:HGNC:30764]	3	0	5.39	7.18	9.04	17.37	13.09	12.78	10.71	10.54	10.93	14.69	17.92	15	11.48	10.88	11	0.893631	6.20687e-07	0.495562	0.00499097	1.02641	4.35558e-09	0.629476	0.000364371
C1orf112	#N/A	ENSG00000000460	chromosome 1 open reading frame 112 [Source:HGNC Symbol;Acc:HGNC:25565]	3	0	5.14	4.7	5.05	9.43	12.08	12.21	7.36	8.65	7.32	17.05	14.42	18.37	8.71	8.2	11.35	1.02928	1.1442e-08	0.53382	0.00286321	1.60269	2.02861e-20	0.900844	4.35825e-07
REXO5	#N/A	ENSG00000005189	RNA exonuclease 5 [Source:HGNC Symbol;Acc:HGNC:24661]	3	0	3.55	3.03	3.68	6.68	6.59	5.27	3.12	4.27	4.23	8.07	6.53	4.75	6.11	4.42	5.94	0.644996	0.00732033	0.0812944	0.721536	0.739282	0.00204347	0.585221	0.0117708
CRLF1	#N/A	ENSG00000006016	cytokine receptor like factor 1 [Source:HGNC Symbol;Acc:HGNC:2364]	3	0	10.83	14.92	14.74	23.63	25.98	21.58	23.42	23.67	21.01	17.94	30.04	22.29	22.68	20.55	18.06	0.655918	0.000450221	0.645337	0.000455482	0.63065	0.000717009	0.560934	0.00222837
TMEM98	#N/A	ENSG00000006042	transmembrane protein 98 [Source:HGNC Symbol;Acc:HGNC:24529]	3	0	13.33	11.53	14.91	20.1	21.6	23.11	20.1	17.03	18.81	25.53	26.91	26.16	23.38	23.23	20.7	0.585169	2.14896e-05	0.421086	0.0022072	0.866673	5.32754e-11	0.770776	9.42846e-09
FARP2	#N/A	ENSG00000006607	FERM	3	0	8.76	8.94	7.87	13.49	12.78	13.92	12.39	14.61	14.53	16.88	19.59	15.59	10.42	12.45	17.2	0.507496	0.00112777	0.603382	9.12586e-05	0.884719	4.76238e-09	0.627129	4.34542e-05
PIGQ	#N/A	ENSG00000007541	phosphatidylinositol glycan anchor biosynthesis class Q [Source:HGNC Symbol;Acc:HGNC:14135]	3	0	2.63	2.59	4.89	7.28	6.43	5.45	6.34	4.46	5.54	5.44	5.81	6.14	5.43	6.69	5.06	0.770155	0.00154159	0.556186	0.0165599	0.627966	0.0101989	0.733562	0.00233609
ANGEL1	#N/A	ENSG00000013523	angel homolog 1 [Source:HGNC Symbol;Acc:HGNC:19961]	3	0	6.67	8.13	8.24	13.12	11.7	13.2	11.82	10.61	10.54	10.7	13.39	15.35	12.2	11.15	12.86	0.604945	2.32623e-06	0.446146	0.000518338	0.643638	3.16142e-07	0.658782	1.72989e-07
ABCC2	#N/A	ENSG00000023839	ATP binding cassette subfamily C member 2 [Source:HGNC Symbol;Acc:HGNC:53]	3	0	29.07	21.43	25.9	61.43	56.27	53.95	39.07	41.3	45.26	62.02	64.55	70.64	33.9	28.86	37.44	1.05673	1.55522e-21	0.649925	7.87875e-09	1.24509	4.28756e-30	0.393871	0.000601015
PSMA4	#N/A	ENSG00000041357	proteasome 20S subunit alpha 4 [Source:HGNC Symbol;Acc:HGNC:9533]	3	0	168.75	175.86	183.98	276.48	297.74	288.37	256.13	257.14	252.3	425.91	442.12	419.27	252.51	252.98	298.04	0.606006	9.42903e-20	0.487253	4.9693e-13	1.17116	8.41689e-75	0.629747	1.90613e-21
XK	#N/A	ENSG00000047597	X-linked Kx blood group [Source:HGNC Symbol;Acc:HGNC:12811]	3	0	1.73	1.57	2.36	2.96	4.06	3.77	2.87	2.36	3.09	2.59	3.4	3.7	3.13	2.82	3.09	0.780567	0.000112482	0.432794	0.0269071	0.620612	0.0021129	0.643082	0.00122778
NDC1	#N/A	ENSG00000058804	NDC1 transmembrane nucleoporin [Source:HGNC Symbol;Acc:HGNC:25525]	3	0	23.37	21.9	22.88	35.12	37.88	37.51	31.22	30.22	32.01	42.61	53.68	48.17	33.12	33.88	34.85	0.590129	1.02519e-12	0.397146	2.47278e-06	0.965323	1.77351e-33	0.597375	3.69761e-13
STYK1	#N/A	ENSG00000060140	serine/threonine/tyrosine kinase 1 [Source:HGNC Symbol;Acc:HGNC:18889]	3	0	3.59	4.06	3.94	8.37	9.77	8.13	7.79	7.16	11.11	8.88	9.48	7.41	6.18	5.48	6.39	1.02145	3.61059e-07	1.04275	1.98392e-07	0.993485	5.45114e-07	0.582057	0.00322569
	#N/A	ENSG00000063438	aryl-hydrocarbon receptor repressor [Source:HGNC Symbol;Acc:HGNC:346]	3	0	1.37	1.94	0.07	5.37	4.59	4.55	2.52	2.04	2.4	11.59	13.19	11.56	6.39	6.27	6.66	1.68453	0.000138432	0.398971	0.118173	3.09201	4.73285e-12	2.27159	4.36499e-07
SLC9A3	#N/A	ENSG00000066230	solute carrier family 9 member A3 [Source:HGNC Symbol;Acc:HGNC:11073]	3	0	0.44	0.41	0.34	0.95	0.78	1.05	0.75	1.06	0.82	1.41	1.22	0.94	0.79	0.52	0.58	0.914644	0.00280374	0.898114	0.0029903	1.35573	1.11827e-05	0.403841	0.114558
HMMR	#N/A	ENSG00000072571	hyaluronan mediated motility receptor [Source:HGNC Symbol;Acc:HGNC:5012]	3	0	14.72	21.46	18.38	41.7	36.32	36.86	27.6	30.88	27.05	44.75	47.53	40.98	31.71	31.34	35.96	0.960704	3.63488e-17	0.581954	5.92353e-07	1.16769	1.97492e-25	0.868917	2.85725e-14
SNRPA	#N/A	ENSG00000077312	small nuclear ribonucleoprotein polypeptide A [Source:HGNC Symbol;Acc:HGNC:11151]	3	0	45.83	44.12	46.25	76.8	73.12	87.91	55.92	72.63	52.43	99.56	89.27	100.98	71.78	85.43	83.12	0.679434	7.69135e-08	0.336198	0.00981638	0.963126	5.49829e-15	0.825799	3.68393e-11
HOXA9	#N/A	ENSG00000078399	homeobox A9 [Source:HGNC Symbol;Acc:HGNC:5109]	3	0	51.71	55.22	43.74	93.31	81.99	79.57	82.31	89.05	76.67	104.11	108	102.09	68.01	63.16	67.27	0.639993	5.62484e-12	0.653116	1.72223e-12	0.934051	4.43447e-25	0.399645	2.62573e-05
DNAJA1	#N/A	ENSG00000086061	DnaJ heat shock protein family (Hsp40) member A1 [Source:HGNC Symbol;Acc:HGNC:5229]	3	0	62.98	68.36	63.78	110.16	108.1	113.47	113.61	121.9	105.06	158.01	159.87	159.02	88.84	84.78	94.83	0.662622	1.35774e-27	0.754939	4.32816e-36	1.17601	9.06543e-89	0.480524	6.12762e-15
TPX2	#N/A	ENSG00000088325	TPX2 microtubule nucleation factor [Source:HGNC Symbol;Acc:HGNC:1249]	3	0	34.53	43.24	40.97	70.79	68.51	75.58	60.62	65.93	58.35	89.3	83.94	85.12	69.89	72.56	80.36	0.750322	3.40527e-20	0.583398	1.22483e-12	1.00402	1.92585e-36	0.925189	1.12889e-30
PEBP1	#N/A	ENSG00000089220	phosphatidylethanolamine binding protein 1 [Source:HGNC Symbol;Acc:HGNC:8630]	3	0	96.48	103.22	103.4	168.64	152.52	168.15	136.33	151.26	144.48	221.63	216.18	230.14	164.11	177.27	178.53	0.588948	2.26322e-20	0.461699	7.04667e-13	1.02754	1.33281e-62	0.804154	7.04669e-38
ZNF302	#N/A	ENSG00000089335	zinc finger protein 302 [Source:HGNC Symbol;Acc:HGNC:13848]	3	0	6.24	6.03	5.43	14.02	11.62	10.36	8.81	9.71	10.19	12.19	14.56	11.07	8.92	8.14	9.11	0.88892	4.14555e-09	0.59658	8.74044e-05	0.950771	1.51448e-10	0.538636	0.000425667
MCOLN1	#N/A	ENSG00000090674	mucolipin TRP cation channel 1 [Source:HGNC Symbol;Acc:HGNC:13356]	3	0	2.95	3.87	4.09	6.07	5.3	6.53	6.72	6.16	7.1	7.46	6.11	8.68	4.81	6.85	6.96	0.527892	0.016606	0.741583	0.000781153	0.860465	9.48575e-05	0.727864	0.00093133
HNRNPM	#N/A	ENSG00000099783	heterogeneous nuclear ribonucleoprotein M [Source:HGNC Symbol;Acc:HGNC:5046]	3	0	88.84	124.49	113.43	246.97	201.49	226.28	163.7	181.98	165.17	324.03	250.21	256.56	172.94	197.57	216.17	0.924987	2.1246e-13	0.566461	8.1792e-06	1.22276	7.19832e-23	0.852771	1.92208e-11
PES1	#N/A	ENSG00000100029	pescadillo ribosomal biogenesis factor 1 [Source:HGNC Symbol;Acc:HGNC:8848]	3	0	57.24	60.07	55.53	98.35	92.99	94.48	88.3	84.81	86.23	113.29	108.71	106.78	84.82	85.76	92.52	0.620985	5.90257e-26	0.531576	1.95843e-19	0.812248	1.44107e-45	0.626086	7.05744e-27
SAMD15	#N/A	ENSG00000100583	sterile alpha motif domain containing 15 [Source:HGNC Symbol;Acc:HGNC:18631]	3	0	0.08	0.07	0	0.54	1.71	0.77	0.43	1.82	0.84	0.55	0.64	0.5	0.13	0.47	0.33	3.32798	0.000441561	3.47125	0.000271897	2.43507	0.00445376	0.439217	0.0479654
SRSF5	#N/A	ENSG00000100650	serine and arginine rich splicing factor 5 [Source:HGNC Symbol;Acc:HGNC:10787]	3	0	173.13	202.52	148.02	347.95	327.76	268.37	277.41	308.81	294.13	421.33	319.42	330.62	247.65	200.41	259.77	0.7196	1.88083e-07	0.667399	1.40133e-06	0.900771	3.49609e-11	0.421065	0.00251035
GINS1	#N/A	ENSG00000101003	GINS complex subunit 1 [Source:HGNC Symbol;Acc:HGNC:28980]	3	0	8.51	8.41	10.33	14.5	14.61	15.95	13.19	13.3	12.36	21.02	24.93	22.71	14.51	13.7	14.31	0.627414	2.41421e-09	0.466897	1.00225e-05	1.23072	2.61585e-35	0.669154	9.61099e-11
ARFRP1	#N/A	ENSG00000101246	ADP ribosylation factor related protein 1 [Source:HGNC Symbol;Acc:HGNC:662]	3	0	10.98	12.69	14.35	26.75	23.56	23.72	21.5	22.68	20.51	18.88	15.04	18.54	18.99	23.29	17.19	0.837742	4.90524e-08	0.688148	6.92536e-06	0.340134	0.0358436	0.640622	2.81149e-05
FERMT1	#N/A	ENSG00000101311	fermitin family member 1 [Source:HGNC Symbol;Acc:HGNC:15889]	3	0	10.09	11.36	11.45	16.34	16.99	17.24	19.99	16.74	17.6	17.89	19.68	17.88	19.68	19.42	22.7	0.508111	1.09259e-07	0.664272	1.41662e-12	0.63508	9.10934e-12	0.927953	6.36909e-24
RBBP7	#N/A	ENSG00000102054	RB binding protein 7	3	0	60.41	65.15	62.83	104.49	105.1	113.69	99	99.56	91.73	130.97	137.81	145.58	107.52	99.18	101.51	0.675326	1.02996e-24	0.572784	3.58659e-18	1.02158	1.77557e-57	0.729505	3.26171e-29
SUPT20H	#N/A	ENSG00000102710	SPT20 homolog	3	0	16.12	17.28	14.36	25.61	30.37	26.87	22.96	30.29	23.44	34.46	27.64	30.35	23.56	17.9	19.56	0.651088	1.35164e-05	0.58685	8.54424e-05	0.809141	4.05988e-08	0.326936	0.0320251
SLC38A7	#N/A	ENSG00000103042	solute carrier family 38 member 7 [Source:HGNC Symbol;Acc:HGNC:25582]	3	0	2.79	2.79	3.37	5.09	6.42	5.52	7.28	6.04	5.88	8.12	7.05	7.39	4.95	3.79	3.64	0.777223	2.88789e-05	1.01869	3.41268e-08	1.20356	2.98044e-11	0.415578	0.0230986
ZNF500	#N/A	ENSG00000103199	zinc finger protein 500 [Source:HGNC Symbol;Acc:HGNC:23716]	3	0	2.95	4.12	3.03	7.01	5.47	5.89	5.51	5.8	5.22	5.87	5.63	6.09	4.24	5.21	6.98	0.683398	0.000699418	0.574654	0.00368483	0.626008	0.00176695	0.646198	0.00107639
CLUAP1	#N/A	ENSG00000103351	clusterin associated protein 1 [Source:HGNC Symbol;Acc:HGNC:19009]	3	0	14.65	22.03	17.63	38.7	31.16	36.27	30.96	38.35	28.09	32.17	28.16	30.44	25.59	20.85	21.93	0.828233	2.25861e-07	0.755497	2.18224e-06	0.599554	0.000179084	0.306419	0.0599652
HNRNPL	#N/A	ENSG00000104824	heterogeneous nuclear ribonucleoprotein L [Source:HGNC Symbol;Acc:HGNC:5045]	3	0	170.35	146.26	156.66	243.21	292.15	303.39	236.7	217.91	232.67	356.61	414.73	360.55	268.96	280.94	294.28	0.715299	1.49354e-13	0.475163	1.40425e-06	1.13787	2.96831e-33	0.849148	1.06179e-18
TUBB4A	#N/A	ENSG00000104833	tubulin beta 4A class IVa [Source:HGNC Symbol;Acc:HGNC:20774]	3	0	5.99	6.59	9.15	9.18	8.99	10.45	12.16	13.31	12.98	14.57	14.12	14.47	9.47	14.68	13.79	0.264736	0.156034	0.742804	3.25463e-05	0.863249	1.1065e-06	0.806914	5.8517e-06
PEX11G	#N/A	ENSG00000104883	peroxisomal biogenesis factor 11 gamma [Source:HGNC Symbol;Acc:HGNC:20208]	3	0	0.25	0.92	1.29	2.49	2.06	1.71	3.86	1.46	2.71	1.44	1.67	1.51	2.26	2.73	1.59	0.781671	0.0424364	1.36683	0.00533982	0.451183	0.198403	1.08905	0.0150151
MINDY4	#N/A	ENSG00000106125	MINDY lysine 48 deubiquitinase 4 [Source:HGNC Symbol;Acc:HGNC:21916]	3	0	0.96	1.6	1.78	3.09	2.53	2.24	1.99	2.63	1.95	3.08	3.01	2.72	2.66	2.43	2.9	0.655419	0.00797093	0.423102	0.0630595	0.843366	0.000678451	0.806467	0.00106639
STIM2	#N/A	ENSG00000109689	stromal interaction molecule 2 [Source:HGNC Symbol;Acc:HGNC:19205]	3	0	17.69	15.69	13.66	31.26	26.04	30.29	25.47	29.84	25.97	25.39	29.68	29.15	21.2	21.07	25.16	0.770609	4.44403e-11	0.714266	1.03243e-09	0.704999	1.28937e-09	0.51544	1.28111e-05
HSPA8	#N/A	ENSG00000109971	heat shock protein family A (Hsp70) member 8 [Source:HGNC Symbol;Acc:HGNC:5241]	3	0	426.87	450.43	412.33	753.55	672.24	769.25	799.08	878.51	756.4	1634.96	1571.17	1555.44	599.44	593.3	710.05	0.663574	8.65541e-20	0.864647	5.03211e-33	1.77301	9.02011e-138	0.578464	2.33831e-15
SIAE	#N/A	ENSG00000110013	sialic acid acetylesterase [Source:HGNC Symbol;Acc:HGNC:18187]	3	0	18.59	20.35	20.71	34.17	34.02	32.32	27.32	26.83	27.21	33.97	37.57	36.16	27.82	29.06	31.81	0.650648	1.50305e-18	0.394913	1.87717e-07	0.737708	1.6604e-24	0.596414	5.2949e-16
ACCS	#N/A	ENSG00000110455	1-aminocyclopropane-1-carboxylate synthase homolog (inactive) [Source:HGNC Symbol;Acc:HGNC:23989]	3	0	2.59	3.58	3.6	9.73	8.44	5.53	6.55	6.28	8.53	4.57	6.02	4.67	8.12	5.1	6.15	1.08133	3.75873e-05	0.969008	0.000180013	0.441819	0.086207	0.894706	0.000470989
GLI1	#N/A	ENSG00000111087	GLI family zinc finger 1 [Source:HGNC Symbol;Acc:HGNC:4317]	3	0	0.82	0.82	0.44	1.97	1.31	1.23	2.51	2.05	3.04	2.05	1.15	1.93	1.44	1.16	1	0.759139	0.0196788	1.65931	6.00182e-06	0.97844	0.00480662	0.501611	0.0759411
MAGOHB	#N/A	ENSG00000111196	mago homolog B	3	0	21.55	31.42	22.88	50.55	55.12	47.85	36.16	44.94	38.04	61.7	58.88	60.79	35.9	39.83	48.63	0.882874	1.15561e-08	0.556052	0.00034556	1.11978	1.53371e-13	0.697749	6.46106e-06
CHD4	#N/A	ENSG00000111642	chromodomain helicase DNA binding protein 4 [Source:HGNC Symbol;Acc:HGNC:1919]	3	0	62.64	76.87	76.51	115.69	112.48	120.95	104.4	96.88	106.75	119.65	123.56	126.17	104.41	106.62	118.06	0.590471	4.0276e-16	0.462338	3.74517e-10	0.660587	2.82251e-20	0.630117	3.25114e-18
MAN1A1	#N/A	ENSG00000111885	mannosidase alpha class 1A member 1 [Source:HGNC Symbol;Acc:HGNC:6821]	3	0	21.39	20.71	22.58	43.97	44.14	47.82	37.29	37.93	37.1	46.54	52.68	50.39	29.32	26.11	30.14	0.973404	2.98707e-50	0.749928	4.30658e-30	1.09873	2.86548e-65	0.426341	3.23741e-10
TTK	#N/A	ENSG00000112742	TTK protein kinase [Source:HGNC Symbol;Acc:HGNC:12401]	3	0	13.68	13.66	12.2	24.61	29.76	25.61	20.61	19.45	19.5	37.25	40.89	37.61	22.69	18.86	25.17	0.89385	3.92519e-15	0.514205	9.57409e-06	1.41982	3.11631e-38	0.749749	4.08164e-11
IQCG	#N/A	ENSG00000114473	IQ motif containing G [Source:HGNC Symbol;Acc:HGNC:25251]	3	0	3	3.56	2.63	7.89	6.76	9.38	8.9	6.86	7.52	9.69	12.34	9.07	4.71	4.18	5.7	1.19694	7.36013e-08	1.20667	6.14973e-08	1.58032	2.62109e-13	0.570953	0.0087913
EFCC1	#N/A	ENSG00000114654	EF-hand and coiled-coil domain containing 1 [Source:HGNC Symbol;Acc:HGNC:25692]	3	0	0.72	0.98	2.1	3.41	2.67	2.58	2.02	2.09	2.53	1.45	1.13	1.01	1.99	2.4	2.45	1.00555	0.00139997	0.590956	0.0335095	-0.0578563	0.868955	0.758083	0.0109252
ABCC5	#N/A	ENSG00000114770	ATP binding cassette subfamily C member 5 [Source:HGNC Symbol;Acc:HGNC:56]	3	0	6.33	5.84	6.16	11.73	10.15	9.82	8.55	9	10.76	12.95	12.32	11.37	9.35	8.76	9.44	0.674398	9.47423e-09	0.547836	3.13817e-06	0.877896	1.06544e-14	0.589986	4.67717e-07
VIPR1	#N/A	ENSG00000114812	vasoactive intestinal peptide receptor 1 [Source:HGNC Symbol;Acc:HGNC:12694]	3	0	2.13	2.49	3.36	5.19	5.38	4.32	3.18	4.13	3.32	6.16	5.72	4.59	5.29	3.73	4.28	0.743978	0.00129693	0.286375	0.169177	0.910633	5.30135e-05	0.680247	0.00241695
CLCN2	#N/A	ENSG00000114859	chloride voltage-gated channel 2 [Source:HGNC Symbol;Acc:HGNC:2020]	3	0	6.6	6.29	6.05	10.44	9.81	12.01	9.6	9.66	8.65	11.13	12.16	10.59	11.31	9.1	9.12	0.627755	6.16404e-06	0.472393	0.000636591	0.703589	2.06658e-07	0.618642	6.17996e-06
TP53I3	#N/A	ENSG00000115129	tumor protein p53 inducible protein 3 [Source:HGNC Symbol;Acc:HGNC:19373]	3	0	9.12	9.45	8.65	16.43	13.69	16.44	13.45	15.26	14.64	25.95	24.92	25.57	18.19	24.7	22.54	0.617442	0.000139171	0.562692	0.00045169	1.34607	1.10615e-18	1.26117	4.44404e-16
LOXL3	#N/A	ENSG00000115318	lysyl oxidase like 3 [Source:HGNC Symbol;Acc:HGNC:13869]	3	0	1.47	0.9	1.4	2.18	3.2	3.07	1.65	2.18	1.7	2.32	3.9	3	1.64	2.17	3.28	0.866624	0.0091551	0.263273	0.243033	1.04301	0.00214232	0.708745	0.0218938
CACYBP	#N/A	ENSG00000116161	calcyclin binding protein [Source:HGNC Symbol;Acc:HGNC:30423]	3	0	67.36	75.51	70.66	119.14	118.67	118.08	110.67	113.67	104.88	231.98	192.26	188.34	103.3	110.17	113.94	0.625725	1.46567e-11	0.564497	1.35502e-09	1.40621	4.31226e-56	0.630836	8.50906e-12
OSCP1	#N/A	ENSG00000116885	organic solute carrier partner 1 [Source:HGNC Symbol;Acc:HGNC:29971]	3	0	1.2	1.41	1.01	1.93	3.69	2.36	2.27	4.3	1.65	3.26	3.64	2.85	2.92	3.06	3.09	0.631394	0.0539461	0.81017	0.0228808	1.07279	0.00608339	1.06748	0.00592628
CDC20	#N/A	ENSG00000117399	cell division cycle 20 [Source:HGNC Symbol;Acc:HGNC:1723]	3	0	64.35	75.61	72.17	112.79	113.51	128.03	112.22	98	112.54	158.68	158.65	169.32	154.27	155.12	155.65	0.630818	4.01765e-14	0.549242	7.61469e-11	1.0821	1.22664e-40	1.15143	1.4455e-45
STMN1	#N/A	ENSG00000117632	stathmin 1 [Source:HGNC Symbol;Acc:HGNC:6510]	3	0	189.21	249.37	205.71	383.69	376.72	397.16	310.32	332.41	297.68	558.4	519.49	529.95	357.04	379.57	394.29	0.738905	8.49368e-18	0.486968	2.57145e-08	1.20458	1.61078e-46	0.829552	2.61839e-22
NEK2	#N/A	ENSG00000117650	NIMA related kinase 2 [Source:HGNC Symbol;Acc:HGNC:7745]	3	0	18.31	28.04	23.85	42.33	40.64	39.65	32.54	31.18	31.09	53.4	50.67	50.36	39.71	32.69	45.94	0.67882	6.17066e-07	0.350541	0.0114411	1.01083	2.61213e-14	0.747236	2.76578e-08
CENPF	#N/A	ENSG00000117724	centromere protein F [Source:HGNC Symbol;Acc:HGNC:1857]	3	0	19.97	21.15	22.99	45.36	42.86	46.33	35.08	32.52	29.52	60.34	64.16	48.47	35.17	34.68	35.31	0.96398	2.1961e-24	0.540335	2.33848e-08	1.31785	1.40368e-45	0.730685	1.77705e-14
CENPL	#N/A	ENSG00000120334	centromere protein L [Source:HGNC Symbol;Acc:HGNC:17879]	3	0	7.33	5.94	6.41	10.85	11.44	10.52	8.07	9.69	8.69	10.46	14.34	12.03	9.22	9.71	12.99	0.592538	0.000387015	0.326247	0.0498957	0.753913	4.43046e-06	0.677842	3.62944e-05
CDKN2C	#N/A	ENSG00000123080	cyclin dependent kinase inhibitor 2C [Source:HGNC Symbol;Acc:HGNC:1789]	3	0	1.93	1.8	1.46	3.39	4.29	4.12	2.94	2.1	2.43	4.29	4.71	6.07	2.97	3.92	4.06	0.931214	0.000926696	0.274825	0.221419	1.30778	2.48322e-06	0.972901	0.000457397
NFE2	#N/A	ENSG00000123405	nuclear factor	3	0	0.28	0.4	0.58	1.3	0.84	1.32	0.82	1.54	1.58	1.43	1.24	1.31	0.8	0.73	1.05	0.911633	0.0297848	1.25114	0.00782179	1.25622	0.00777296	0.484416	0.0950327
CKS2	#N/A	ENSG00000123975	CDC28 protein kinase regulatory subunit 2 [Source:HGNC Symbol;Acc:HGNC:2000]	3	0	150.47	163.77	163.48	289.24	256.35	271.64	236.86	245.52	229.35	356.92	363.87	354.33	246.62	254.1	283.12	0.673952	7.94183e-23	0.524146	2.64531e-14	1.05585	3.91984e-58	0.739817	6.48938e-28
RRP36	#N/A	ENSG00000124541	ribosomal RNA processing 36 [Source:HGNC Symbol;Acc:HGNC:21374]	3	0	29.17	32.24	30.41	53.71	51.45	56.02	50.55	47.35	48.42	66.66	58.86	62.9	41.25	43.48	49.35	0.694056	9.10793e-12	0.604906	2.78234e-09	0.916166	1.44381e-20	0.555968	5.06554e-08
BMP4	#N/A	ENSG00000125378	bone morphogenetic protein 4 [Source:HGNC Symbol;Acc:HGNC:1071]	3	0	25.47	26.39	24.49	44.29	47.04	45.82	42.33	47.5	46.45	62.22	65.23	71.43	34.8	32.36	36.36	0.730229	4.75528e-16	0.776858	3.15002e-18	1.25279	2.14787e-48	0.444556	1.18305e-06
PSD4	#N/A	ENSG00000125637	pleckstrin and Sec7 domain containing 4 [Source:HGNC Symbol;Acc:HGNC:19096]	3	0	3.31	4.04	3.89	7.07	5.48	6.66	8.38	6.67	7.28	4.59	5.57	5.56	5.53	6.47	6.3	0.632682	2.09088e-05	0.904459	7.32951e-10	0.340848	0.0291729	0.691206	2.47475e-06
IGFLR1	#N/A	ENSG00000126246	IGF like family receptor 1 [Source:HGNC Symbol;Acc:HGNC:23620]	3	0	0.39	1.64	0.37	2.21	1.87	0.91	2.37	2.65	2.36	2.14	2.68	4.41	1.37	3.06	2.38	0.215057	0.300261	0.959496	0.0267909	1.3974	0.00616509	0.962801	0.0259079
HSPA2	#N/A	ENSG00000126803	heat shock protein family A (Hsp70) member 2 [Source:HGNC Symbol;Acc:HGNC:5235]	3	0	0.33	0.31	0.49	0.79	0.86	1.19	0.81	0.67	0.52	1.05	0.91	1.45	1.07	0.8	1.91	0.882531	0.0239228	0.286469	0.187699	1.2449	0.00362317	1.49594	0.000823843
LRRC61	#N/A	ENSG00000127399	leucine rich repeat containing 61 [Source:HGNC Symbol;Acc:HGNC:21704]	3	0	2.8	2.42	3.11	4.77	4.49	5.77	4.8	4.95	5.29	2.97	3.53	4.66	4.14	5.5	4.38	0.648481	0.00569795	0.705565	0.00241085	0.251808	0.322734	0.688791	0.00288282
ADGRE2	#N/A	ENSG00000127507	adhesion G protein-coupled receptor E2 [Source:HGNC Symbol;Acc:HGNC:3337]	3	0	2.91	4.11	3.22	7.87	5.21	5.6	5.53	6.16	5	5.43	5.15	5.93	4.84	6.14	5.85	0.701551	9.27249e-05	0.594996	0.000917181	0.528791	0.00328824	0.686054	0.000107994
KLF2	#N/A	ENSG00000127528	Kruppel like factor 2 [Source:HGNC Symbol;Acc:HGNC:6347]	3	0	2.54	3.86	3.73	13.31	9.53	14.89	9.53	14.65	11.59	3.16	3.42	2.89	7.5	8.46	6.11	1.74402	2.69981e-14	1.72749	4.3406e-14	-0.159224	0.542282	1.07975	2.1172e-06
IFT22	#N/A	ENSG00000128581	intraflagellar transport 22 [Source:HGNC Symbol;Acc:HGNC:21895]	3	0	10.41	9.93	12.48	17.63	18.77	17.45	15.79	16.23	13.47	23.52	20.99	22.69	15.99	19.07	19.96	0.593148	0.00012166	0.398113	0.00949492	0.917535	6.8321e-10	0.758712	4.35825e-07
ELL3	#N/A	ENSG00000128886	elongation factor for RNA polymerase II 3 [Source:HGNC Symbol;Acc:HGNC:23113]	3	0	4.56	10	7.77	14.52	12.26	14.28	11.43	12.4	11.59	12.53	11.86	14.84	12.56	11.96	17.72	0.705163	0.00180861	0.527297	0.0153397	0.648954	0.0038931	0.881	9.0902e-05
EGLN3	#N/A	ENSG00000129521	egl-9 family hypoxia inducible factor 3 [Source:HGNC Symbol;Acc:HGNC:14661]	3	0	1.89	1.61	1.22	4.37	3.27	3.27	3.46	2.78	1.5	2.79	5.35	5.19	3.58	3.07	4.27	0.912263	0.00478425	0.379663	0.123192	1.21799	0.000219037	1.04807	0.00133803
TMEM160	#N/A	ENSG00000130748	transmembrane protein 160 [Source:HGNC Symbol;Acc:HGNC:26042]	3	0	1.49	1.26	3.79	4.26	4.86	5.2	3.07	3.51	2.43	4.18	5.46	5.69	3.87	4.18	4.45	0.726579	0.0401858	0.162084	0.408666	0.924243	0.0190887	0.651826	0.0490729
HAUS8	#N/A	ENSG00000131351	HAUS augmin like complex subunit 8 [Source:HGNC Symbol;Acc:HGNC:30532]	3	0	8.03	9.44	8.19	14.92	12.74	15.23	14.91	14.95	13.82	18.81	16.28	17.12	12.26	12.83	12.77	0.586396	0.000130064	0.670646	8.20807e-06	0.880629	2.28688e-09	0.533783	0.000424951
TOP2A	#N/A	ENSG00000131747	DNA topoisomerase II alpha [Source:HGNC Symbol;Acc:HGNC:11989]	3	0	27.4	29.34	31.39	55.97	55.83	60.94	40.46	41.69	40.35	86.52	88.15	91.01	55.41	46.01	55.79	0.870169	1.78384e-35	0.425701	4.29302e-09	1.48143	1.51992e-103	0.859063	1.47719e-34
RTBDN	#N/A	ENSG00000132026	retbindin [Source:HGNC Symbol;Acc:HGNC:30310]	3	0	7.15	7.09	7.18	11.01	14.77	14.09	9.73	10.72	11.11	15.9	17.23	16.41	11.15	10.04	17.33	0.687207	0.00256389	0.385549	0.0686889	1.03222	4.9008e-06	0.775172	0.000607963
RAN	#N/A	ENSG00000132341	RAN	3	0	495.63	477.84	504.27	783.3	811.98	811.24	735.76	693.1	720.22	994.87	1029.88	1013.61	741.43	737.55	792.47	0.60803	2.65963e-40	0.494486	4.55893e-27	0.931404	5.45178e-96	0.646199	4.92549e-46
H3-3B	#N/A	ENSG00000132475	H3.3 histone B [Source:HGNC Symbol;Acc:HGNC:4765]	3	0	689.71	774.34	763.76	1347.76	1307.8	1298.75	1276.57	1181.67	1271.24	1112.53	1129.59	1261.06	1179.85	1272.45	1329.35	0.729065	3.83317e-31	0.695959	1.95974e-28	0.541282	7.97357e-18	0.788501	2.08067e-36
MORC4	#N/A	ENSG00000133131	MORC family CW-type zinc finger 4 [Source:HGNC Symbol;Acc:HGNC:23485]	3	0	13.55	14.21	15.31	25.75	26.52	23.9	24.13	22.39	23.36	25.01	28.77	26.01	18.62	20.13	22.8	0.717897	1.97527e-14	0.642058	8.28846e-12	0.773964	4.74472e-17	0.535264	1.48138e-08
LRRCC1	#N/A	ENSG00000133739	leucine rich repeat and coiled-coil centrosomal protein 1 [Source:HGNC Symbol;Acc:HGNC:29373]	3	0	3.19	4.04	2.9	7.02	8.39	6.24	4.75	7.07	5.69	12.82	10.67	11.4	5.12	4.29	5.13	0.927175	1.34774e-06	0.659572	0.000535842	1.63141	1.45799e-18	0.456361	0.0158546
ARMC9	#N/A	ENSG00000135931	armadillo repeat containing 9 [Source:HGNC Symbol;Acc:HGNC:20730]	3	0	5.06	4.82	4	8.8	6.09	6.04	6.77	9.13	7.25	8.65	8.1	7.34	8.2	6.57	7.22	0.420825	0.0245788	0.620915	0.000844616	0.640957	0.000560397	0.616511	0.000907264
CKAP2	#N/A	ENSG00000136108	cytoskeleton associated protein 2 [Source:HGNC Symbol;Acc:HGNC:1990]	3	0	26.87	29.71	27.53	44.46	51.11	49.46	38.91	38.66	37.63	66.89	61.46	58.4	47.59	40.93	48.29	0.67354	1.18665e-13	0.391237	2.68121e-05	1.03306	1.24031e-31	0.712598	2.85026e-15
BORA	#N/A	ENSG00000136122	BORA aurora kinase A activator [Source:HGNC Symbol;Acc:HGNC:24724]	3	0	11.4	12.71	13.67	21.57	22.42	23.46	19.15	17.65	16.97	19.84	26.92	25.47	21.48	19.62	23.23	0.719666	5.9559e-09	0.439267	0.000483584	0.805874	2.48002e-11	0.776722	1.89797e-10
RCBTB2	#N/A	ENSG00000136161	RCC1 and BTB domain containing protein 2 [Source:HGNC Symbol;Acc:HGNC:1914]	3	0	0.68	0.59	0.79	1.59	2.01	2.18	1.09	1.19	0.98	1.88	2.41	2.04	1.24	1.45	1.28	1.23893	0.000243185	0.354994	0.145242	1.40914	1.99402e-05	0.785182	0.0121251
DBNL	#N/A	ENSG00000136279	drebrin like [Source:HGNC Symbol;Acc:HGNC:2696]	3	0	14.98	16.64	15.78	27.74	23.46	35.9	31.01	26.27	27.99	25.64	24.98	22.81	22.78	26.76	25.86	0.740173	7.57473e-08	0.767868	2.06313e-08	0.499314	0.0003253	0.665658	1.12822e-06
SMC2	#N/A	ENSG00000136824	structural maintenance of chromosomes 2 [Source:HGNC Symbol;Acc:HGNC:14011]	3	0	5.07	5.59	5.24	11.21	9.61	10.33	8.07	9.05	6.82	15.98	15.52	16.64	9.5	6.81	8.44	0.846755	3.87506e-11	0.512404	8.15458e-05	1.47113	9.19091e-33	0.627416	1.05365e-06
CTSV	#N/A	ENSG00000136943	cathepsin V [Source:HGNC Symbol;Acc:HGNC:2538]	3	0	6.93	8.44	10.87	13.81	16.05	15.57	13.16	13.08	12.31	23.62	23.73	26.91	17.11	17.44	16.91	0.683788	5.96234e-06	0.49472	0.00103056	1.39887	1.5734e-22	1.00039	1.04848e-11
CCN3	#N/A	ENSG00000136999	cellular communication network factor 3 [Source:HGNC Symbol;Acc:HGNC:7885]	3	0	0.46	0.56	0.43	0.88	0.59	1.16	0.93	1.2	1.13	2.06	2.17	1.62	0.84	1.41	1.34	0.363538	0.175561	0.794525	0.020469	1.73951	6.16028e-06	1.09329	0.00322699
HINT2	#N/A	ENSG00000137133	histidine triad nucleotide binding protein 2 [Source:HGNC Symbol;Acc:HGNC:18344]	3	0	18.46	19.55	24.13	42.43	48.15	42.66	40.84	36.25	43.02	27.12	30.48	29.83	36.69	36.88	36.09	0.988386	2.5142e-10	0.881045	1.64511e-08	0.369501	0.0266105	0.827061	1.05309e-07
KIAA0319	#N/A	ENSG00000137261	KIAA0319 [Source:HGNC Symbol;Acc:HGNC:21580]	3	0	0.1	0.05	0.11	0.32	0.3	0.44	0.28	0.22	0.15	0.58	0.51	0.55	0.16	0.15	0.17	1.67794	0.000884722	0.789149	0.0393161	2.42248	1.5682e-06	0.363444	0.150951
RNF144B	#N/A	ENSG00000137393	ring finger protein 144B [Source:HGNC Symbol;Acc:HGNC:21578]	3	0	0.52	0.49	0.52	2.5	1.23	2.18	1.28	1.05	1.15	0.96	1.09	2.68	0.74	0.86	1.17	1.66925	1.5745e-05	0.851507	0.0133586	1.25402	0.000705404	0.563996	0.0590722
NUSAP1	#N/A	ENSG00000137804	nucleolar and spindle associated protein 1 [Source:HGNC Symbol;Acc:HGNC:18538]	3	0	70.77	90.82	77.5	144.7	134.87	147.67	110.19	123.06	109.13	198.35	173.35	153.03	123.54	116.45	131.5	0.720551	1.80262e-11	0.449053	3.89826e-05	1.01165	4.415e-22	0.641797	2.07336e-09
CEP55	#N/A	ENSG00000138180	centrosomal protein 55 [Source:HGNC Symbol;Acc:HGNC:1161]	3	0	16.04	21	21.3	42.64	36.04	35.95	29.7	31.32	25.69	60.27	48.24	45.16	39.64	36.23	39.1	0.855544	6.58917e-11	0.496548	0.000182251	1.27789	1.71234e-23	0.985737	3.25832e-14
MDH1B	#N/A	ENSG00000138400	malate dehydrogenase 1B [Source:HGNC Symbol;Acc:HGNC:17836]	3	0	1.17	1.05	1.43	3.62	2.43	3.42	1.71	4.64	2.15	4.29	4.52	4.05	1.6	2.42	2.07	1.06936	0.00330903	0.935278	0.00758481	1.57716	2.44883e-05	0.462768	0.0932455
CENPE	#N/A	ENSG00000138778	centromere protein E [Source:HGNC Symbol;Acc:HGNC:1856]	3	0	3.59	4.01	3.76	9.44	6.74	7.22	5.34	7.63	6.11	12.92	10.39	10.85	6.62	4.71	5.82	0.901809	3.18909e-08	0.647948	7.57324e-05	1.45457	8.03181e-20	0.564051	0.000550723
GSTCD	#N/A	ENSG00000138780	glutathione S-transferase C-terminal domain containing [Source:HGNC Symbol;Acc:HGNC:25806]	3	0	4.75	4.79	4.88	9.63	7.83	8.71	7.17	6.63	7.35	10.1	11.86	13.28	7.43	7.16	9.69	0.725133	1.131e-06	0.458093	0.00225143	1.14787	1.38624e-15	0.739722	5.69742e-07
CLBA1	#N/A	ENSG00000140104	clathrin binding box of aftiphilin containing 1 [Source:HGNC Symbol;Acc:HGNC:20126]	3	0	5.44	6.71	6.24	11.09	11.28	12.08	9.11	10.62	11.16	8.94	7.79	10.33	9.92	8.54	10.09	0.757391	2.55876e-06	0.644204	5.78089e-05	0.403913	0.0154848	0.606266	0.000148091
KATNB1	#N/A	ENSG00000140854	katanin regulatory subunit B1 [Source:HGNC Symbol;Acc:HGNC:6217]	3	0	11	11.83	11.36	19.78	26.12	21.37	16.46	18.66	19.25	21.48	23.95	22.71	21.73	21.53	21.6	0.84588	2.05415e-10	0.584438	1.15889e-05	0.85908	5.36612e-11	0.922634	2.32891e-12
TBCD	#N/A	ENSG00000141556	tubulin folding cofactor D [Source:HGNC Symbol;Acc:HGNC:11581]	3	0	32.45	24.97	31.79	54.16	52.09	49.39	43.65	42.48	45.82	63.63	74.41	76.1	44.52	60.78	56.48	0.685711	4.90986e-08	0.493271	9.80392e-05	1.14156	1.12526e-20	0.871808	2.59867e-12
CACNA1A	#N/A	ENSG00000141837	calcium voltage-gated channel subunit alpha1 A [Source:HGNC Symbol;Acc:HGNC:1388]	3	0	1.27	1.19	1.1	2.71	2.43	3.41	1.4	2.83	1.98	2.38	2.72	2.61	1.79	3.55	2.19	0.964675	0.00269676	0.466483	0.0758796	0.831561	0.00863509	0.894395	0.00415989
IL22RA1	#N/A	ENSG00000142677	interleukin 22 receptor subunit alpha 1 [Source:HGNC Symbol;Acc:HGNC:13700]	3	0	0.29	0.39	0.59	1.25	0.76	1.14	0.9	0.75	0.65	1.32	1.3	1.54	0.85	0.81	0.96	1.02436	0.00532872	0.491695	0.0786366	1.48383	7.68728e-05	0.84964	0.0140209
ITGB3BP	#N/A	ENSG00000142856	integrin subunit beta 3 binding protein [Source:HGNC Symbol;Acc:HGNC:6157]	3	0	20.34	21.33	21.6	37.95	33.43	35.37	29.98	31.05	26.62	52.74	53.28	48.81	36.84	29.11	34.1	0.631836	9.28349e-07	0.3965	0.00238799	1.169	6.67616e-22	0.653432	2.37924e-07
NUF2	#N/A	ENSG00000143228	NUF2 component of NDC80 kinetochore complex [Source:HGNC Symbol;Acc:HGNC:14621]	3	0	15.34	17.45	16.57	24.48	26.9	29.83	20.04	21.88	23.19	35	36.37	33.19	28.42	23.27	27.46	0.589506	9.72761e-07	0.321052	0.0098984	0.956817	1.26195e-16	0.677787	9.78724e-09
ENSA	#N/A	ENSG00000143420	endosulfine alpha [Source:HGNC Symbol;Acc:HGNC:3360]	3	0	87.76	92.05	94.48	155.92	158.4	167.21	131.11	134.65	137.11	167.75	173.63	179.81	163.04	166	183.02	0.711272	5.14249e-33	0.505841	4.0916e-17	0.813955	5.28283e-44	0.928098	7.27243e-57
GABPB2	#N/A	ENSG00000143458	GA binding protein transcription factor subunit beta 2 [Source:HGNC Symbol;Acc:HGNC:28441]	3	0	1.76	3.03	2.01	4.79	4.12	5.06	3.7	3.88	2.99	4.68	5.14	4.96	3.61	4.94	4.11	0.881324	4.14209e-06	0.514858	0.00658706	0.963048	3.68265e-07	0.867608	4.85236e-06
TEX261	#N/A	ENSG00000144043	testis expressed 261 [Source:HGNC Symbol;Acc:HGNC:30712]	3	0	14.03	17.2	17.95	29.07	27.39	32.22	23.23	28.26	20.23	36.42	38.58	37.43	24.43	27.83	24.14	0.732175	6.68263e-09	0.474041	0.000206798	1.07196	2.91553e-18	0.643673	3.28121e-07
TMEM177	#N/A	ENSG00000144120	transmembrane protein 177 [Source:HGNC Symbol;Acc:HGNC:28143]	3	0	10.12	9.13	9.81	14.35	16.01	16.85	15.89	15.8	16.14	19.43	25.56	19.86	18.63	18.63	18.17	0.550493	0.000536665	0.626106	6.01972e-05	1.01954	1.79549e-11	0.923605	1.8795e-09
ABCA12	#N/A	ENSG00000144452	ATP binding cassette subfamily A member 12 [Source:HGNC Symbol;Acc:HGNC:14637]	3	0	0.23	0.31	0.29	0.54	0.82	1.16	0.46	0.54	0.37	0.67	0.77	0.54	0.54	0.69	0.55	1.31112	7.43263e-05	0.391867	0.114569	0.986521	0.0017174	0.931516	0.00271502
NXPE3	#N/A	ENSG00000144815	neurexophilin and PC-esterase domain family member 3 [Source:HGNC Symbol;Acc:HGNC:28238]	3	0	3.13	3.06	2.42	4.76	6.29	5.93	3.37	3.8	3.57	6.86	6.73	6.14	5.04	4.69	4.34	0.825108	2.30642e-07	0.220853	0.181763	1.05323	1.02916e-11	0.68027	1.67104e-05
OTULINL	#N/A	ENSG00000145569	OTU deubiquitinase with linear linkage specificity like [Source:HGNC Symbol;Acc:HGNC:25629]	3	0	1.35	1.75	1.41	3.75	2.03	2.06	2.57	2.84	2.31	3.65	3.44	3.79	4.07	3.86	2.85	0.572935	0.0106815	0.616333	0.00557433	1.09372	1.36932e-06	1.20746	1.58662e-07
GIN1	#N/A	ENSG00000145723	gypsy retrotransposon integrase 1 [Source:HGNC Symbol;Acc:HGNC:25959]	3	0	6.52	6.1	4.66	11.24	11.96	9.62	13.68	10.29	10.46	9.77	16.37	10.06	8.61	6.67	8.81	0.728773	0.00117144	0.854234	0.000151076	0.875427	9.09904e-05	0.395081	0.06478
TRIM7	#N/A	ENSG00000146054	tripartite motif containing 7 [Source:HGNC Symbol;Acc:HGNC:16278]	3	0	12.32	12.13	12.55	21.23	18.93	24.07	21.18	15.11	20.88	27.15	26.77	28.33	17.59	22.61	24.25	0.643187	0.000115559	0.51601	0.00171487	1.00907	8.49168e-10	0.784557	1.88031e-06
NCAPG2	#N/A	ENSG00000146918	non-SMC condensin II complex subunit G2 [Source:HGNC Symbol;Acc:HGNC:21904]	3	0	16.74	18.17	18.42	30.39	28.26	31.58	26.7	26.69	23.52	42.19	41.45	41.59	29.42	28.59	30.24	0.655701	2.02831e-20	0.480297	2.1696e-11	1.12134	1.84717e-61	0.749407	4.60712e-27
SYTL5	#N/A	ENSG00000147041	synaptotagmin like 5 [Source:HGNC Symbol;Acc:HGNC:15589]	3	0	0.1	0.09	0.09	0.28	0.27	0.29	0.19	0.18	0.09	0.34	0.41	0.26	0.21	0.23	0.28	0.861446	0.0400914	0.137824	0.421051	1.3541	0.00772454	0.753287	0.0477611
GTF3C5	#N/A	ENSG00000148308	general transcription factor IIIC subunit 5 [Source:HGNC Symbol;Acc:HGNC:4668]	3	0	31.05	32.5	40.76	57.63	53.51	59.25	58.69	55.89	56.54	62.37	57.91	61.75	47.08	52.55	49.79	0.609658	2.29182e-10	0.668786	2.38932e-12	0.69955	1.28204e-13	0.547773	1.16386e-08
MTG1	#N/A	ENSG00000148824	mitochondrial ribosome associated GTPase 1 [Source:HGNC Symbol;Acc:HGNC:32159]	3	0	8.91	9.06	5.9	13	16.67	15.19	13.23	13.44	12.96	17.44	14.84	17	11.73	14.06	9.88	0.727843	0.00020353	0.595098	0.00215344	0.876622	6.32848e-06	0.515761	0.00782354
KLHL35	#N/A	ENSG00000149243	kelch like family member 35 [Source:HGNC Symbol;Acc:HGNC:26597]	3	0	0.52	0.43	0.84	1.39	1.96	1.38	1.71	1.58	1.13	0.84	1.13	1.3	2.02	1.81	2.02	1.08135	0.00671747	1.04	0.00775609	0.516574	0.138355	1.6037	0.000123256
INCENP	#N/A	ENSG00000149503	inner centromere protein [Source:HGNC Symbol;Acc:HGNC:6058]	3	0	11.63	11.19	13.23	22.36	18.48	19.88	21.05	18.75	16.22	32.89	28.91	30.02	24.2	26.6	22.05	0.633716	3.33707e-07	0.566388	5.49969e-06	1.23305	1.75955e-24	1.02926	4.03411e-17
EDNRA	#N/A	ENSG00000151617	endothelin receptor type A [Source:HGNC Symbol;Acc:HGNC:3179]	3	0	0.99	0.92	1.49	2.05	2	2.58	1.83	1.59	2.32	1.76	2.68	1.91	2.13	1.92	1.99	0.770473	0.00269657	0.574894	0.0179612	0.708027	0.00601316	0.762497	0.00261852
CENPU	#N/A	ENSG00000151725	centromere protein U [Source:HGNC Symbol;Acc:HGNC:21348]	3	0	10.03	9.34	10.72	18.55	19.22	21.3	16.91	16.77	16.94	24.54	26.25	26.66	13.86	13.69	16	0.863643	3.45024e-13	0.693281	6.26696e-09	1.25134	5.2424e-28	0.548886	5.2854e-06
BCL2L11	#N/A	ENSG00000153094	BCL2 like 11 [Source:HGNC Symbol;Acc:HGNC:994]	3	0	4.97	5.06	4.53	8.8	7.74	8.52	9.17	8.44	7.8	8.26	9.06	8.14	6.79	7.03	7.51	0.659591	6.75028e-10	0.734211	2.8846e-12	0.675667	1.37164e-10	0.551838	2.31686e-07
C16orf74	#N/A	ENSG00000154102	chromosome 16 open reading frame 74 [Source:HGNC Symbol;Acc:HGNC:23362]	3	0	15.1	14.2	13.69	22.35	24	21.25	25.28	25	23.53	21.12	23.76	30.72	28.79	29.6	23.64	0.479553	0.00966511	0.66369	0.000250534	0.638638	0.000461553	0.898949	6.40335e-07
SKA1	#N/A	ENSG00000154839	spindle and kinetochore associated complex subunit 1 [Source:HGNC Symbol;Acc:HGNC:28109]	3	0	11.74	9.78	13.03	21.19	17.93	21.87	16.31	16.74	15.45	20.21	22.4	21.41	19.08	19.15	21.26	0.715329	9.31396e-10	0.434926	0.000245751	0.77953	9.78046e-12	0.808735	2.0455e-12
KLF10	#N/A	ENSG00000155090	Kruppel like factor 10 [Source:HGNC Symbol;Acc:HGNC:11810]	3	0	31.37	30.07	29.52	66.46	63.83	56.6	58.87	64.14	59.91	44.33	49.27	46.11	53.81	51.84	53.31	0.936933	5.13392e-39	0.955544	3.99389e-41	0.499878	7.32726e-12	0.826322	1.42763e-30
RBM45	#N/A	ENSG00000155636	RNA binding motif protein 45 [Source:HGNC Symbol;Acc:HGNC:24468]	3	0	3.8	3.82	3.22	6.98	9.18	8.26	7.66	6.59	6.22	9.56	9.59	8.36	4.77	5.28	6.2	0.994196	5.05197e-07	0.784258	7.10212e-05	1.17963	9.26179e-10	0.520687	0.00793813
ZNF618	#N/A	ENSG00000157657	zinc finger protein 618 [Source:HGNC Symbol;Acc:HGNC:29416]	3	0	3.51	4.25	4.01	6.69	5.69	7.65	5.65	5.66	5.84	8.82	8.98	8.44	5.78	5.95	6.36	0.645465	3.14417e-09	0.474189	1.55309e-05	1.03699	3.98323e-23	0.629455	5.4937e-09
SNF8	#N/A	ENSG00000159210	SNF8 subunit of ESCRT-II [Source:HGNC Symbol;Acc:HGNC:17028]	3	0	61.35	75.13	75.16	120.28	123.15	127.17	123.26	96.03	108.1	138.3	142.41	151.96	108.63	127.72	127.98	0.690314	1.24199e-09	0.557844	1.04854e-06	0.910561	2.82213e-16	0.794525	1.60498e-12
ZNF714	#N/A	ENSG00000160352	zinc finger protein 714 [Source:HGNC Symbol;Acc:HGNC:27124]	3	0	4.31	7.03	6.11	11.64	10.28	11.1	8.55	9.22	7.82	12.68	15.39	15.52	11.09	9.66	9.76	0.790149	2.91278e-07	0.462783	0.00280536	1.18445	2.61849e-15	0.793758	2.3261e-07
GBAP1	#N/A	ENSG00000160766	glucosylceramidase beta pseudogene 1 [Source:HGNC Symbol;Acc:HGNC:4178]	3	0	1.36	1.38	1.43	2.5	3.01	2.71	1.58	2.28	1.73	2.99	2.5	3.17	2.54	1.72	3.09	0.665787	0.0190683	0.18581	0.392794	0.796554	0.00566427	0.622551	0.022171
SRSF2	#N/A	ENSG00000161547	serine and arginine rich splicing factor 2 [Source:HGNC Symbol;Acc:HGNC:10783]	3	0	136.88	117.59	137.94	215.07	226.76	216.36	201.65	207.3	207.23	250.21	292.01	272.1	184.43	156.94	182.43	0.643725	1.95469e-16	0.599011	2.59842e-14	0.938915	1.79407e-34	0.43476	4.69833e-08
DBF4B	#N/A	ENSG00000161692	DBF4 zinc finger B [Source:HGNC Symbol;Acc:HGNC:17883]	3	0	5.51	5.57	4.02	11.73	7.85	10.47	6.89	7.89	6.67	11.23	13.1	12.15	12.54	10.81	9.73	0.815884	1.20025e-05	0.367438	0.0453192	1.10135	1.54984e-09	1.08699	3.92121e-09
TPCN2	#N/A	ENSG00000162341	two pore segment channel 2 [Source:HGNC Symbol;Acc:HGNC:20820]	3	0	1.31	2	1.37	2.83	3.86	3.04	2.3	2.36	2.16	2.88	3.08	3.93	3.04	3.49	2.93	0.838284	0.000330928	0.35384	0.0969772	0.866647	0.000169146	0.941724	5.47476e-05
CCDC138	#N/A	ENSG00000163006	coiled-coil domain containing 138 [Source:HGNC Symbol;Acc:HGNC:26531]	3	0	5.74	8.08	6.17	12.59	10.98	11.54	10.53	11.22	12.19	14.25	15.2	14.92	9.89	7.19	8.73	0.657855	4.64741e-05	0.655548	4.24803e-05	0.999223	1.37601e-10	0.324733	0.0472104
KBTBD8	#N/A	ENSG00000163376	kelch repeat and BTB domain containing 8 [Source:HGNC Symbol;Acc:HGNC:30691]	3	0	0.66	1.34	0.97	1.98	2.2	1.82	1.24	2.07	1.89	2.23	3.54	2.74	2.41	1.65	1.46	0.729402	0.0123858	0.518101	0.0493582	1.29566	1.94448e-05	0.703535	0.0134092
CIP2A	#N/A	ENSG00000163507	cellular inhibitor of PP2A [Source:HGNC Symbol;Acc:HGNC:29302]	3	0	9.98	10.07	9.69	20.36	20.7	19.99	14.54	15.11	15.18	28.36	32.11	26.16	20.07	15.58	18.79	0.920066	1.38215e-16	0.518056	5.53208e-06	1.41972	5.38617e-40	0.87335	3.12725e-15
GLB1L	#N/A	ENSG00000163521	galactosidase beta 1 like [Source:HGNC Symbol;Acc:HGNC:28129]	3	0	0.94	2.1	2.37	3.55	4.41	2.23	4.53	2.14	4.05	5.24	4.37	4.87	4.05	5.18	2.96	0.519403	0.0805319	0.606902	0.046418	1.1801	0.00204347	0.993373	0.00680528
CCDC51	#N/A	ENSG00000164051	coiled-coil domain containing 51 [Source:HGNC Symbol;Acc:HGNC:25714]	3	0	16.69	20.43	21.22	30.27	28.48	32.32	33.49	28.18	30.67	34.23	34.01	39.01	29.4	31.04	30.7	0.525639	9.85893e-06	0.596357	3.43227e-07	0.756051	4.32748e-11	0.655944	1.51311e-08
MYORG	#N/A	ENSG00000164976	myogenesis regulating glycosidase (putative) [Source:HGNC Symbol;Acc:HGNC:19918]	3	0	2.05	2.58	2.06	3.68	3.12	3.87	3.62	3.78	3.63	3.66	4.04	4.67	3.29	3.71	3.97	0.515394	0.000607992	0.616707	2.83419e-05	0.722532	6.66391e-07	0.690636	2.37698e-06
CYBB	#N/A	ENSG00000165168	cytochrome b-245 beta chain [Source:HGNC Symbol;Acc:HGNC:2578]	3	0	0.41	0.27	0.24	0.59	0.78	0.67	0.58	0.58	0.55	0.56	1.02	0.83	0.75	0.74	0.78	0.739973	0.0253504	0.468759	0.0850374	1.04718	0.00306049	1.08738	0.00210639
CLDN2	#N/A	ENSG00000165376	claudin 2 [Source:HGNC Symbol;Acc:HGNC:2041]	3	0	0.11	0.12	0.05	0.73	0.49	0.69	0.51	0.44	0.47	0.76	0.97	0.78	0.16	0.33	0.35	2.24213	0.000408673	1.75973	0.00390859	2.69375	1.72877e-05	0.667545	0.0613794
GJB2	#N/A	ENSG00000165474	gap junction protein beta 2 [Source:HGNC Symbol;Acc:HGNC:4284]	3	0	24.01	22.85	23.89	35.85	44.46	41.65	42.01	35.36	42.35	31.21	40.93	37.35	40.44	36.81	40.29	0.665428	2.74785e-08	0.687942	8.25224e-09	0.499703	3.30201e-05	0.73579	5.37568e-10
RPUSD2	#N/A	ENSG00000166133	RNA pseudouridine synthase domain containing 2 [Source:HGNC Symbol;Acc:HGNC:24180]	3	0	6.71	8.3	6.57	11.14	13.93	14.06	12.48	11.77	12.17	15.46	13.1	17.36	9.24	11.66	10.88	0.696755	3.61941e-05	0.645004	0.000122597	0.932509	1.78483e-08	0.525601	0.00174096
RCCD1	#N/A	ENSG00000166965	RCC1 domain containing 1 [Source:HGNC Symbol;Acc:HGNC:30457]	3	0	10.97	10.16	10.31	20.54	17.1	15.45	14.22	15.83	15.89	20.21	20.62	17.6	17.28	16.02	18.41	0.629608	8.59497e-07	0.464524	0.000308444	0.76682	7.59065e-10	0.715652	1.268e-08
TRAPPC2L	#N/A	ENSG00000167515	trafficking protein particle complex 2 like [Source:HGNC Symbol;Acc:HGNC:30887]	3	0	75.03	62.02	67.96	104.35	98.91	124.14	110.12	103.56	130.18	160.41	158.23	159.97	108.52	116.1	118.23	0.547568	1.23619e-05	0.669835	7.19959e-08	1.10215	4.99894e-20	0.749918	1.19959e-09
MFSD3	#N/A	ENSG00000167700	major facilitator superfamily domain containing 3 [Source:HGNC Symbol;Acc:HGNC:25157]	3	0	8.24	8.42	10.01	16.72	13.34	14.11	14.63	16.36	14.65	14.24	13.17	12.87	14.51	18.65	16.78	0.603031	0.00014101	0.701389	6.61275e-06	0.47254	0.00319007	0.916852	2.62086e-09
	#N/A	ENSG00000167774	novel transcript	3	0	14.56	15.33	15	29.78	34.31	29.86	32.37	29.87	26.36	52.97	25.73	43.98	27.35	32.31	14.24	0.796003	0.006284	0.750048	0.00858324	1.23213	3.93051e-05	0.550601	0.039769
MGAT2	#N/A	ENSG00000168282	alpha-1	3	0	7.39	8.54	8.48	14.63	13.95	13.45	12.68	11.58	12.22	14.17	14.83	15.02	10.8	12.87	13.16	0.668779	5.99522e-09	0.508428	1.06723e-05	0.72597	1.09209e-10	0.606374	1.05479e-07
MLKL	#N/A	ENSG00000168404	mixed lineage kinase domain like pseudokinase [Source:HGNC Symbol;Acc:HGNC:26617]	3	0	2.89	4.11	3.76	6.84	5.27	7.33	5.41	5.7	7.05	7.12	7.6	8.83	4.13	5.28	5.64	0.677221	0.0014578	0.613563	0.00332733	0.967971	3.33506e-06	0.434981	0.0335616
GPRIN1	#N/A	ENSG00000169258	G protein regulated inducer of neurite outgrowth 1 [Source:HGNC Symbol;Acc:HGNC:24835]	3	0	3.45	3.94	4.55	6.58	5.72	7.04	7.76	6.9	7.58	7.29	8.16	7.9	5.92	6.3	5.88	0.579776	1.2303e-05	0.837108	7.65372e-11	0.850223	2.57981e-11	0.612602	2.56073e-06
PTAFR	#N/A	ENSG00000169403	platelet activating factor receptor [Source:HGNC Symbol;Acc:HGNC:9582]	3	0	0.86	1.11	0.84	1	1.2	1.03	1.33	1.83	1.81	2.73	2.71	2.13	1.99	2.85	2.09	0.0492966	0.856696	0.585516	0.0214089	1.22356	5.95728e-06	1.21762	7.31994e-06
SPNS1	#N/A	ENSG00000169682	sphingolipid transporter 1 (putative) [Source:HGNC Symbol;Acc:HGNC:30621]	3	0	4.25	5.49	6.45	8.48	8.3	9.75	9.45	8.75	8.36	10.07	11.68	12.57	6.78	8.61	9.01	0.571172	0.00151025	0.632567	0.00036894	0.949331	7.47391e-08	0.588326	0.000970588
LRRC45	#N/A	ENSG00000169683	leucine rich repeat containing 45 [Source:HGNC Symbol;Acc:HGNC:28302]	3	0	6.31	7.94	6.93	13.75	8.78	11.04	11.21	12.48	10.78	21.63	17.85	18.97	9.99	12.82	12.55	0.500879	0.00532342	0.591397	0.000843411	1.32278	2.34642e-14	0.712971	5.85799e-05
FAM161A	#N/A	ENSG00000170264	FAM161 centrosomal protein A [Source:HGNC Symbol;Acc:HGNC:25808]	3	0	3.3	3.17	2.96	6.88	5.8	5.85	5.18	6.06	5.44	6.92	6.89	6.76	4.95	3.78	4.32	0.833816	1.55712e-07	0.727815	4.14485e-06	0.981759	1.80386e-10	0.427961	0.00757226
TMEM126B	#N/A	ENSG00000171204	transmembrane protein 126B [Source:HGNC Symbol;Acc:HGNC:30883]	3	0	30.18	34.25	34.67	52.29	53.95	55.06	55.45	47.68	50.95	63.93	67.35	74.15	50.36	49.88	48.28	0.588846	8.09687e-08	0.572117	1.38248e-07	0.92928	6.59427e-19	0.593849	3.42905e-08
COPRS	#N/A	ENSG00000172301	coordinator of PRMT5 and differentiation stimulator [Source:HGNC Symbol;Acc:HGNC:28848]	3	0	28.96	21.9	24.77	37.07	47.47	41.73	38.66	35.74	38.4	45.82	55.29	51.42	37.59	41.92	46.32	0.598856	7.7269e-05	0.483662	0.00138452	0.872781	3.0488e-09	0.727899	1.03842e-06
TP53RK	#N/A	ENSG00000172315	TP53 regulating kinase [Source:HGNC Symbol;Acc:HGNC:16197]	3	0	5.37	4.62	5.55	8.39	8.22	9.78	8.55	6.68	8.22	8.52	11.04	9.11	8.21	8.71	8.05	0.622759	8.6003e-05	0.497931	0.00156196	0.746318	1.47197e-06	0.674717	1.48414e-05
MRPL57	#N/A	ENSG00000173141	mitochondrial ribosomal protein L57 [Source:HGNC Symbol;Acc:HGNC:14514]	3	0	6.78	7.35	8.23	12.87	11.48	12.28	11.27	12.21	11.91	12.01	13.6	10.97	8.58	11.3	9.31	0.586048	6.36461e-05	0.585876	5.40784e-05	0.58631	5.49028e-05	0.388651	0.00864395
GPR137	#N/A	ENSG00000173264	G protein-coupled receptor 137 [Source:HGNC Symbol;Acc:HGNC:24300]	3	0	4.28	3.95	3.39	9.47	6.34	5.85	5.18	7.17	5.85	6.48	7.1	10.39	8.29	7.41	6.92	0.652775	0.0102151	0.430768	0.0636469	0.798562	0.00190277	0.851887	0.000931576
SFT2D3	#N/A	ENSG00000173349	SFT2 domain containing 3 [Source:HGNC Symbol;Acc:HGNC:28767]	3	0	1.05	1.18	1.58	2.58	2.48	2.18	2.26	2.26	2.61	1.75	2.52	1.53	2.02	2.33	2.17	0.753168	0.00123998	0.770723	0.00081315	0.448417	0.0593914	0.72532	0.00152732
EIF1AX	#N/A	ENSG00000173674	eukaryotic translation initiation factor 1A X-linked [Source:HGNC Symbol;Acc:HGNC:3250]	3	0	40.31	32.91	38.13	64.26	70.79	76.18	60.39	56.55	56.92	64.53	83.7	79.08	55.49	52.54	59.31	0.813228	4.93187e-15	0.579764	3.47527e-08	0.90686	8.65192e-19	0.59757	1.11888e-08
SLC16A13	#N/A	ENSG00000174327	solute carrier family 16 member 13 [Source:HGNC Symbol;Acc:HGNC:31037]	3	0	0.94	1.66	1.23	2.4	2.07	2.61	3.04	2.84	2.86	2.22	2.74	2.52	2	2.21	2.69	0.573363	0.040144	0.979639	0.000954452	0.697722	0.0174406	0.685322	0.0150232
ZWILCH	#N/A	ENSG00000174442	zwilch kinetochore protein [Source:HGNC Symbol;Acc:HGNC:25468]	3	0	9.77	10.54	11.58	21.58	19.17	22.5	17.81	15.05	17.63	23.36	32.31	24.72	17.18	16.13	20.38	0.867279	1.41424e-10	0.583907	1.86338e-05	1.20735	5.06067e-20	0.752957	2.54763e-08
MRPL11	#N/A	ENSG00000174547	mitochondrial ribosomal protein L11 [Source:HGNC Symbol;Acc:HGNC:14042]	3	0	42.75	37.31	44.9	63.38	70.8	70.32	62.73	65.32	65.09	79.17	79.11	87	69.56	67.4	68.91	0.605269	8.59032e-10	0.575426	4.68092e-09	0.857324	1.21569e-19	0.745201	1.21791e-14
FGFBP3	#N/A	ENSG00000174721	fibroblast growth factor binding protein 3 [Source:HGNC Symbol;Acc:HGNC:23428]	3	0	0.28	0.17	0.24	0.84	0.52	0.76	0.93	0.56	0.36	0.94	1.12	1.21	0.49	0.29	0.71	1.06283	0.0203242	0.832329	0.0360359	1.87931	0.000310267	0.46033	0.0983753
LINC00476	#N/A	ENSG00000175611	long intergenic non-protein coding RNA 476 [Source:HGNC Symbol;Acc:HGNC:27858]	3	0	0.98	1.42	1.39	3.58	3.15	3.29	3.05	2.9	2.49	3.38	2.37	1.49	2.95	2.54	3.83	1.07135	0.00397682	0.823348	0.0169575	0.618213	0.0726291	1.08371	0.00332862
SLC35G1	#N/A	ENSG00000176273	solute carrier family 35 member G1 [Source:HGNC Symbol;Acc:HGNC:26607]	3	0	3.83	3.97	4.38	7.06	6.66	6.85	5.94	6.49	6.16	8.28	9.67	9.44	7.02	6	6.1	0.633417	4.76427e-06	0.535675	0.000100684	1.04176	2.24481e-15	0.644423	2.16736e-06
PRR15	#N/A	ENSG00000176532	proline rich 15 [Source:HGNC Symbol;Acc:HGNC:22310]	3	0	0.65	0.82	0.1	1.84	2.11	0.91	1.64	2.14	2.37	1.7	1.99	2.92	1.18	1.27	0.85	0.92998	0.0284112	1.50337	0.00267744	1.51023	0.00250382	0.363307	0.143481
NINJ2-AS1	#N/A	ENSG00000177406	NINJ2 antisense RNA 1 [Source:HGNC Symbol;Acc:HGNC:40405]	3	0	0.59	0.66	0.56	1.66	1.4	0.9	0.59	1.11	1.26	1.72	1.43	1.77	1.43	1.05	1.39	0.697669	0.0385927	0.256526	0.247857	1.10153	0.00356275	0.796102	0.0211524
HASPIN	#N/A	ENSG00000177602	histone H3 associated protein kinase [Source:HGNC Symbol;Acc:HGNC:19682]	3	0	4.18	5.68	4.48	7.81	8.32	8.22	5.85	7.71	7.46	11.71	10.72	11.98	7.64	7.33	8.05	0.606226	0.000101618	0.440461	0.00464274	1.11379	8.62977e-14	0.653036	2.13207e-05
ZNF114	#N/A	ENSG00000178150	zinc finger protein 114 [Source:HGNC Symbol;Acc:HGNC:12894]	3	0	0.98	2.12	2.38	3.15	4.11	2.74	3.35	4.33	4.23	4.67	3.31	2.25	3.65	3.48	3.51	0.547781	0.053648	0.90776	0.0037266	0.664829	0.0300842	0.806892	0.00773812
GATA2	#N/A	ENSG00000179348	GATA binding protein 2 [Source:HGNC Symbol;Acc:HGNC:4171]	3	0	2.24	2.02	2.09	3.68	3.03	3.24	4.1	4.67	4.46	6.04	6.01	5.69	2.75	4.93	4.56	0.445876	0.0436093	0.93132	3.39066e-05	1.32128	1.71905e-09	0.901388	5.10466e-05
GEMIN4	#N/A	ENSG00000179409	gem nuclear organelle associated protein 4 [Source:HGNC Symbol;Acc:HGNC:15717]	3	0	15.35	17.36	17.46	23.96	24.26	24.31	29.09	24	25.88	30.36	30.8	30.84	24.15	24.85	25.93	0.424729	8.54002e-07	0.599838	1.18546e-12	0.762392	2.6636e-20	0.599808	8.75485e-13
DCTPP1	#N/A	ENSG00000179958	dCTP pyrophosphatase 1 [Source:HGNC Symbol;Acc:HGNC:28777]	3	0	56.79	45.47	55.68	73.28	87.57	97.02	86.59	73.06	95.44	93.14	113.15	130.17	87.23	92.51	88.57	0.575557	0.000115599	0.607078	4.16681e-05	0.956787	4.52968e-11	0.761165	2.26581e-07
MTURN	#N/A	ENSG00000180354	maturin	3	0	3.34	3.46	2.97	5.59	6.43	6.18	5.32	5.81	4.52	5.82	6.53	6.34	6	4.6	5.75	0.747813	3.87001e-07	0.582683	6.89425e-05	0.785001	5.3492e-08	0.713042	1.01746e-06
FKRP	#N/A	ENSG00000181027	fukutin related protein [Source:HGNC Symbol;Acc:HGNC:17997]	3	0	2.54	4.18	5.8	8.25	9.32	8.21	7.42	7.14	6.25	6.86	7.98	7.33	5.51	5.57	7.11	0.939548	1.48343e-05	0.666313	0.00168778	0.71899	0.000800034	0.540802	0.00985763
ZFP41	#N/A	ENSG00000181638	ZFP41 zinc finger protein [Source:HGNC Symbol;Acc:HGNC:26786]	3	0	3.39	4.13	4.55	6.58	9.5	7.44	6.92	8	5.79	7.54	5.56	8.76	4.86	5.83	6.08	0.797008	0.000223753	0.652704	0.00225614	0.684502	0.00147409	0.425866	0.0401478
LIMK2	#N/A	ENSG00000182541	LIM domain kinase 2 [Source:HGNC Symbol;Acc:HGNC:6614]	3	0	7.5	7.11	8.32	12.56	14.6	15.03	11.84	13.82	11.91	15.67	15.25	17.06	11.39	10.73	11.99	0.76554	4.71688e-10	0.653658	9.71137e-08	0.949362	1.66632e-15	0.583996	1.89469e-06
BRICD5	#N/A	ENSG00000182685	BRICHOS domain containing 5 [Source:HGNC Symbol;Acc:HGNC:28309]	3	0	1.38	1.9	2.14	5.98	5.41	4.67	5.21	5.54	4.4	5.95	2.15	5.05	3.97	4.39	4.15	1.13574	0.00937022	1.08474	0.0109562	0.689342	0.0721735	0.814206	0.0305891
NAA38	#N/A	ENSG00000183011	N-alpha-acetyltransferase 38	3	0	47.01	40.79	55.82	78.9	79.25	84.31	83.74	68.78	72.77	100.68	110.89	109.2	79.89	101.99	99.43	0.638819	1.57019e-05	0.581656	7.31485e-05	1.04466	2.06116e-13	0.99526	4.43368e-12
EPHA10	#N/A	ENSG00000183317	EPH receptor A10 [Source:HGNC Symbol;Acc:HGNC:19987]	3	0	2.87	2.54	1.81	5.01	6.71	4.17	3.87	6.57	4.59	4.08	4.36	4.01	3.04	4.11	6.54	0.911325	0.000685229	0.870312	0.00109396	0.564898	0.0327444	0.799685	0.00230399
BCOR	#N/A	ENSG00000183337	BCL6 corepressor [Source:HGNC Symbol;Acc:HGNC:20893]	3	0	5.21	7.59	5.82	12.75	11.99	13.21	10.09	10.54	10.54	11.89	13.31	11.37	7.21	7.85	8.74	0.904622	1.09345e-13	0.667406	5.11539e-08	0.842331	2.16235e-12	0.35222	0.0052255
IQGAP3	#N/A	ENSG00000183856	IQ motif containing GTPase activating protein 3 [Source:HGNC Symbol;Acc:HGNC:20669]	3	0	7.22	7.72	9.23	16.02	15.76	16.58	10.56	13.18	14.15	13.41	15	14.75	16.11	15.53	18.44	0.895859	1.38952e-14	0.58469	7.03406e-07	0.71921	6.26972e-10	1.07286	9.47571e-21
ACTRT3	#N/A	ENSG00000184378	actin related protein T3 [Source:HGNC Symbol;Acc:HGNC:24022]	3	0	0.58	0.33	0.48	1.35	0.91	1.14	0.81	0.81	1.09	1.89	1.23	1.94	1.52	0.94	0.94	0.745844	0.0453436	0.319405	0.152589	1.5272	0.000941517	0.883003	0.0252985
RBM43	#N/A	ENSG00000184898	RNA binding motif protein 43 [Source:HGNC Symbol;Acc:HGNC:24790]	3	0	1.22	2.07	1.34	3.5	3.18	2.42	2.54	2.66	2.56	3.19	2.89	3.74	2.86	2.78	2.73	0.782774	0.000320135	0.581992	0.00610663	0.890985	3.17473e-05	0.77911	0.000287945
METTL7A	#N/A	ENSG00000185432	methyltransferase like 7A [Source:HGNC Symbol;Acc:HGNC:24550]	3	0	0.22	0.78	0.32	2.32	1.15	0.7	0.75	1.22	0.78	1.46	1.22	1.61	0.85	1.86	1.22	1.24468	0.00949747	0.377673	0.09993	1.35048	0.00545445	1.28824	0.00741121
	#N/A	ENSG00000185986	succinate dehydrogenase complex flavoprotein subunit A pseudogene 3 [Source:HGNC Symbol;Acc:HGNC:18781]	3	0	1.2	2.08	2.24	3.01	2.87	3.9	3.54	3.53	3.57	2.93	3.39	2.93	3.43	3.58	2.72	0.594692	0.0136454	0.801884	0.000913868	0.559378	0.0224065	0.729382	0.00260958
TOR3A	#N/A	ENSG00000186283	torsin family 3 member A [Source:HGNC Symbol;Acc:HGNC:11997]	3	0	12.2	14.7	15.94	23.58	22.78	22.96	21.44	19.32	22.62	25.72	26.55	26	21.5	21.2	21.32	0.588343	7.84054e-08	0.502766	3.88378e-06	0.757453	8.07671e-13	0.59714	3.03578e-08
DHRS4L2	#N/A	ENSG00000187630	dehydrogenase/reductase 4 like 2 [Source:HGNC Symbol;Acc:HGNC:19731]	3	0	9.29	9.78	9.6	16.99	15.56	18.97	14.04	15.8	13.96	17.85	18.35	15.32	13.05	19.42	15.18	0.684455	0.000196509	0.495109	0.00620334	0.692755	0.000134566	0.707558	9.68259e-05
TMPPE	#N/A	ENSG00000188167	transmembrane protein with metallophosphoesterase domain [Source:HGNC Symbol;Acc:HGNC:33865]	3	0	0.66	0.76	0.78	1.32	1.25	1.62	1.69	1.39	1.29	1.92	2.06	1.62	1.3	0.83	1.45	0.667894	0.0140675	0.80148	0.0034589	1.15109	3.67393e-05	0.553662	0.0323896
CLN3	#N/A	ENSG00000188603	CLN3 lysosomal/endosomal transmembrane protein	3	0	7.92	12.56	10.25	17.68	16.86	17.25	16.3	17.87	15.12	25.05	20.87	20.76	12.43	15.25	15.49	0.61216	0.00027852	0.588915	0.000421505	0.984302	1.84717e-09	0.475404	0.00451213
H1-0	#N/A	ENSG00000189060	H1.0 linker histone [Source:HGNC Symbol;Acc:HGNC:4714]	3	0	220.64	271.9	251.68	427.04	430.11	417.36	461.99	430.54	453.41	239.69	240.79	257.16	405.75	377.28	402.11	0.676147	1.29788e-24	0.806875	9.99493e-35	-0.117339	0.130153	0.69367	5.31962e-26
GREB1	#N/A	ENSG00000196208	growth regulating estrogen receptor binding 1 [Source:HGNC Symbol;Acc:HGNC:24885]	3	0	0.97	1.16	1.74	2.98	2.52	4.3	2.45	1.66	1.62	2.1	4.01	2.22	2.37	2.17	2.29	1.14219	4.73929e-05	0.359375	0.118173	0.897671	0.00102034	0.720381	0.00651309
TTC30B	#N/A	ENSG00000196659	tetratricopeptide repeat domain 30B [Source:HGNC Symbol;Acc:HGNC:26425]	3	0	0.06	0.2	0.12	0.46	0.38	0.5	0.29	0.31	0.38	0.36	0.43	0.54	0.36	0.48	0.43	1.33292	0.00769584	0.616882	0.0597118	1.29331	0.00840062	1.3879	0.00540797
TFDP1	#N/A	ENSG00000198176	transcription factor Dp-1 [Source:HGNC Symbol;Acc:HGNC:11749]	3	0	55.86	67.82	61.99	102.08	109.41	107.02	95.59	93.37	94.9	117.81	121.47	135.32	108.19	100.67	108.61	0.674112	7.38593e-19	0.558165	2.81597e-13	0.89424	1.77351e-33	0.792683	5.05198e-26
FLVCR1-DT	#N/A	ENSG00000198468	FLVCR1 divergent transcript [Source:HGNC Symbol;Acc:HGNC:39077]	3	0	2.87	5.01	5.7	8.8	7.17	9.11	8.33	6.88	5.7	9.51	8.47	9.03	10.14	6.74	7.85	0.660775	0.0111941	0.425471	0.070159	0.803432	0.00232057	0.762508	0.00330618
CALM1	#N/A	ENSG00000198668	calmodulin 1 [Source:HGNC Symbol;Acc:HGNC:1442]	3	0	103.27	124.34	123.09	200.35	170.77	201.42	188.74	177.64	181.33	258.16	220.53	228.03	155.03	153.17	179.39	0.598151	9.43869e-11	0.586337	2.36081e-10	0.896487	2.3139e-23	0.490113	1.25324e-07
ARHGAP11A	#N/A	ENSG00000198826	Rho GTPase activating protein 11A [Source:HGNC Symbol;Acc:HGNC:15783]	3	0	23.42	29.86	22.98	55.52	41.69	49.5	34.39	37.96	39.44	81.31	58.63	59.72	51.53	38.87	51.42	0.805945	1.25248e-07	0.45577	0.0029568	1.25696	4.5282e-17	0.882397	6.3276e-09
PRC1	#N/A	ENSG00000198901	protein regulator of cytokinesis 1 [Source:HGNC Symbol;Acc:HGNC:9341]	3	0	49.05	59.93	53.88	105.23	90.63	109.17	78.84	91.64	72.29	143.21	117.34	114.36	90.66	83.7	95.03	0.787817	4.14821e-12	0.505149	1.17277e-05	1.08075	2.75667e-22	0.731401	1.13965e-10
EFCAB2	#N/A	ENSG00000203666	EF-hand calcium binding domain 2 [Source:HGNC Symbol;Acc:HGNC:28166]	3	0	3.56	4.25	5.14	10.31	8.32	9.07	9.09	10.58	7.18	9.6	7.54	8.93	8.01	5.58	5.51	0.917493	0.000372162	0.922618	0.000311137	0.832004	0.00106201	0.448081	0.0587064
CENPW	#N/A	ENSG00000203760	centromere protein W [Source:HGNC Symbol;Acc:HGNC:21488]	3	0	14.66	16.16	14.32	29.89	32.69	29.88	22.67	22.8	23.27	39.15	35.7	41.36	28.75	33.92	35.1	0.883071	2.38337e-08	0.493756	0.00200908	1.21568	1.50045e-15	1.10538	8.85813e-13
OXLD1	#N/A	ENSG00000204237	oxidoreductase like domain containing 1 [Source:HGNC Symbol;Acc:HGNC:27901]	3	0	20.45	22.85	19.76	37.34	35.36	34.81	34.53	39.58	35.39	24.69	31.14	25.45	29.77	36.42	29.41	0.633579	2.8128e-06	0.713066	1.09017e-07	0.231767	0.117714	0.589489	1.09511e-05
ZNF551	#N/A	ENSG00000204519	zinc finger protein 551 [Source:HGNC Symbol;Acc:HGNC:25108]	3	0	3.94	3.69	3.02	7.09	5.69	7.54	5.95	4.76	6.31	8.24	7.77	9.93	5.94	5.43	6.34	0.773649	6.47495e-06	0.553266	0.00121209	1.12764	1.51975e-11	0.701753	3.83536e-05
LOC389602	#N/A	ENSG00000204876	novel transcript	3	0	0.44	0.96	0.87	1.68	1.22	2.18	0.88	1.1	0.96	1.76	2.24	1.61	3.01	2.21	2.77	0.924421	0.00275257	0.185843	0.418726	1.09991	0.000319622	1.77862	1.38485e-08
SLC35B4	#N/A	ENSG00000205060	solute carrier family 35 member B4 [Source:HGNC Symbol;Acc:HGNC:20584]	3	0	5.34	5.31	5.69	6.47	7.47	9.14	6.53	8.74	12.29	8.63	10.46	8.6	7	10.49	8.42	0.314289	0.12515	0.607458	0.00300379	0.589445	0.00453935	0.608633	0.00284094
C4orf46	#N/A	ENSG00000205208	chromosome 4 open reading frame 46 [Source:HGNC Symbol;Acc:HGNC:27320]	3	0	7.78	7.8	7.84	14.72	14.26	13.05	12.51	13.8	11.7	15.46	18.29	15.53	10.75	10.25	13.72	0.718414	3.64729e-08	0.623825	1.64217e-06	0.942492	7.9035e-14	0.56268	1.65231e-05
FOXL2NB	#N/A	ENSG00000206262	FOXL2 neighbor [Source:HGNC Symbol;Acc:HGNC:34428]	3	0	0.14	0.3	0.07	0.86	0.47	0.59	0.5	0.42	0.29	0.69	0.69	0.82	0.38	0.44	0.7	1.41141	0.00326936	0.479246	0.0849757	1.65411	0.000549613	1.11791	0.0119656
HAUS7	#N/A	ENSG00000213397	HAUS augmin like complex subunit 7 [Source:HGNC Symbol;Acc:HGNC:32979]	3	0	7.74	6.15	8.46	11.31	13.85	12.98	11.98	10.55	12.26	16.12	17.47	21.23	15.08	13.09	11.37	0.608743	0.00257783	0.514652	0.00915716	1.14205	7.93696e-09	0.786117	8.37437e-05
NUTM2D	#N/A	ENSG00000214562	NUT family member 2D [Source:HGNC Symbol;Acc:HGNC:23447]	3	0	0.63	0.98	1.12	1.89	2.16	2.09	2.37	2.2	1.42	1.45	0.95	1.14	1.55	1.69	1.71	0.939921	0.00160445	0.967522	0.00107424	0.228831	0.44485	0.750431	0.00855602
	#N/A	ENSG00000214654	beta-1	3	0	4.54	3.11	4.12	6.75	7.6	5.15	8.02	6.09	6.44	8.31	7.9	9.72	5.53	7.1	7.11	0.502831	0.0405986	0.633956	0.0101419	0.959793	0.00019309	0.672713	0.00673742
	#N/A	ENSG00000215492	heterogeneous nuclear ribonucleoprotein A1 pseudogene 7 [Source:HGNC Symbol;Acc:HGNC:31015]	3	0	9.57	8.16	9.98	15.52	17.44	14.86	11.4	13.01	14.66	22.29	17.9	17.93	15.49	14.89	15.22	0.625163	0.00108947	0.364187	0.0503644	0.928414	6.44067e-07	0.684514	0.000275717
LOC100506100	#N/A	ENSG00000223478	novel transcript	3	0	10.58	7.92	8.42	12.64	17.61	26.43	14.37	11.13	16.62	14	20.57	26.91	17.51	18.27	17.88	0.754254	0.0131469	0.314858	0.169591	0.909312	0.00369439	0.823988	0.00688788
MRPL20-AS1	#N/A	ENSG00000224870	MRPL20 antisense RNA 1 [Source:HGNC Symbol;Acc:HGNC:27125]	3	0	11.75	13.53	12.28	20.73	18.38	23.07	22.18	21.3	20.61	17.19	18.54	20.17	19.06	19.61	18.73	0.595794	6.52297e-07	0.695863	3.42209e-09	0.435117	0.000327285	0.60832	2.66319e-07
LINC00863	#N/A	ENSG00000224914	long intergenic non-protein coding RNA 863 [Source:HGNC Symbol;Acc:HGNC:45162]	3	0	1.2	1.46	1.46	2.6	2.83	3.33	2.53	2.9	2.35	1.96	2.21	2.53	2.06	2.58	2.38	0.891701	0.00041711	0.765651	0.00229174	0.491174	0.0519907	0.676485	0.00656555
	#N/A	ENSG00000226380	novel transcript	3	0	0.79	0.33	0.35	1.29	2.49	1.28	0.74	1.79	1.32	0.55	0.82	1.72	1.51	1.23	2.32	1.38718	0.00218664	0.956969	0.0160874	0.583459	0.105631	1.55635	0.000785312
YY2	#N/A	ENSG00000230797	YY2 transcription factor [Source:HGNC Symbol;Acc:HGNC:31684]	3	0	0.84	0.78	0.49	1.26	1.86	1.74	1.67	1.07	1.4	1.26	1.76	1.2	1.28	1.13	1.09	0.835151	0.00936338	0.626294	0.0327973	0.676071	0.0334445	0.449422	0.0959241
LINC00326	#N/A	ENSG00000231023	long intergenic non-protein coding RNA 326 [Source:HGNC Symbol;Acc:HGNC:41926]	3	0	2.35	1.84	2.67	6.97	4.35	4.73	4.34	4.23	7.01	5.95	7.41	6.48	4.5	2.54	5.23	0.912263	0.00853897	0.846906	0.0116806	1.26968	0.000432559	0.550028	0.0606263
LOC101927136	#N/A	ENSG00000231683	novel transcript	3	0	0.08	0.13	0.1	0.82	0.45	0.41	0.28	0.59	0.45	0.26	0.33	0.43	1.04	0.59	0.5	1.85908	0.00276818	1.33554	0.0162838	0.926065	0.0503146	2.36252	0.000281946
LOC100996842	#N/A	ENSG00000233223	novel transcript	3	0	4.92	3.13	3.97	6.79	9.22	8.84	5.34	9.28	6.27	12.37	11.63	13.48	5.4	10.4	11.02	0.634937	0.0458011	0.416411	0.106185	1.38319	0.000175258	0.988237	0.00516559
ZNF37BP	#N/A	ENSG00000234420	zinc finger protein 37B	3	0	2.07	2.9	2.43	6.81	5.55	6.54	4.02	6.54	4.77	6.21	7.23	7.19	4.13	2.84	4.25	1.20294	1.47801e-09	0.944397	2.18629e-06	1.32231	1.27405e-11	0.540885	0.00571173
	#N/A	ENSG00000234964	fatty acid binding protein 5 pseudogene 7 [Source:HGNC Symbol;Acc:HGNC:31070]	3	0	3.95	3.09	3.8	6.86	10.57	13.91	9.38	6.52	4.1	15.3	10.56	18.95	8.64	8.32	8.79	1.04182	0.0154715	0.262614	0.207092	1.69777	0.000307449	0.855824	0.0284353
ZSCAN31	#N/A	ENSG00000235109	zinc finger and SCAN domain containing 31 [Source:HGNC Symbol;Acc:HGNC:14097]	3	0	7.14	6.17	5.13	15.48	12.67	12.2	8.14	8.09	12.42	14.58	17.3	15.28	9.38	9.04	13.44	0.954737	9.09842e-06	0.456544	0.0269071	1.1836	2.98346e-08	0.720794	0.000704971
NIFK-AS1	#N/A	ENSG00000236859	NIFK antisense RNA 1 [Source:HGNC Symbol;Acc:HGNC:27385]	3	0	1.14	1.4	1.1	2.65	3.31	3.12	2.35	2.78	1.99	3.25	1.64	2.83	3.74	1.95	2.77	0.954815	0.00781572	0.56406	0.0558378	0.738131	0.0339086	0.944019	0.0068232
TMEM250	#N/A	ENSG00000238227	transmembrane protein 250 [Source:HGNC Symbol;Acc:HGNC:31009]	3	0	10.59	9.9	12.46	18.01	17.49	17.96	18.64	17.43	18.19	13.17	14.63	14.94	14.4	17.88	16.69	0.591594	2.29629e-07	0.664757	4.00626e-09	0.263966	0.032219	0.594375	1.41368e-07
	#N/A	ENSG00000241990	PRR34 antisense RNA 1 [Source:HGNC Symbol;Acc:HGNC:50499]	3	0	4.14	6.81	7.73	15.65	10.37	10.99	10.37	11.37	15.29	10.56	18.79	12.15	8.42	14.05	11.46	0.612679	0.0531165	0.628413	0.0419246	0.849991	0.0167331	0.613995	0.0475967
LOC100507053	#N/A	ENSG00000246090	novel transcript	3	0	0.61	0.28	0.61	0.97	0.57	1.55	1.74	0.79	0.95	1.35	1.36	1.43	1.35	1.19	0.84	0.476026	0.101705	0.704977	0.0382545	1.16059	0.00585375	0.854903	0.0235845
	#N/A	ENSG00000246465	novel transcript LOC100506705	3	0	0.7	0.59	0.68	1.63	1.5	1.31	1	1.01	0.93	1.38	1.74	1.71	1.76	1.77	1.46	0.894714	0.00505088	0.27764	0.226786	1.03772	0.00120706	1.22517	0.000163776
LOC257396	#N/A	ENSG00000247796	novel transcript	3	0	1.57	0.78	2.41	2.94	3.71	3.53	1.86	3.2	2.42	4.01	3.14	2.88	4.46	3.33	3.56	0.903068	0.00528079	0.428552	0.0912164	0.919102	0.00449263	1.22001	0.000277059
PCDHAC1	#N/A	ENSG00000248383	protocadherin alpha subfamily C	3	0	0.51	0.52	0.43	0.79	1.25	1.02	1.22	1.04	1.36	0.82	0.58	0.94	1	0.84	0.84	0.728415	0.0146537	1.07987	0.000532823	0.404049	0.176878	0.666035	0.020474
PDCD6	#N/A	ENSG00000249915	programmed cell death 6 [Source:HGNC Symbol;Acc:HGNC:8765]	3	0	54.13	55.78	52.63	88.44	89.11	88.15	81.73	82.87	79.19	103.88	116.73	113.53	80.01	78.06	87.79	0.600315	3.02398e-16	0.528791	5.5209e-13	0.919162	7.64955e-39	0.613906	2.67521e-17
	#N/A	ENSG00000251141	MRPS30 divergent transcript [Source:HGNC Symbol;Acc:HGNC:53420]	3	0	3.41	1.78	1.02	4.22	3.46	5.81	2.56	2.7	3.54	5.97	5.56	6.49	5.43	3.51	4.1	0.708141	0.0295754	0.199031	0.350347	1.30191	0.000409971	0.86669	0.0112684
FAM86EP	#N/A	ENSG00000251669	family with sequence similarity 86 member E	3	0	3.4	3.56	2.8	5.96	6.78	7.58	5.85	5.33	6.39	5.12	4.89	6.75	6.23	4.8	5.8	0.863962	0.000213513	0.681832	0.00281035	0.568342	0.0155469	0.690828	0.00246911
HOXA10-AS	#N/A	ENSG00000253187	HOXA10 antisense RNA [Source:HGNC Symbol;Acc:HGNC:40281]	3	0	7.21	9.49	7.92	16.5	15.05	15.56	12.91	14.94	14.2	13.91	14.1	15.17	8.11	8.62	7.85	0.779657	9.42042e-06	0.658986	0.000152104	0.646095	0.000217415	0.0154686	0.948687
CCDC71L	#N/A	ENSG00000253276	coiled-coil domain containing 71 like [Source:HGNC Symbol;Acc:HGNC:26685]	3	0	4.72	4.8	4.71	8.49	11.49	9.07	8.02	8.78	7.39	5.65	6.3	7.27	8.72	9.88	7.75	0.874688	7.00922e-07	0.659564	0.000158872	0.281433	0.1478	0.865532	7.16414e-07
ZBTB11-AS1	#N/A	ENSG00000256628	ZBTB11 antisense RNA 1 [Source:HGNC Symbol;Acc:HGNC:48573]	3	0	0.66	0.72	0.55	1.29	1.08	1.45	1	1.18	1.3	1.3	1.41	1.16	1.08	1.07	1.25	0.636799	0.0308237	0.512835	0.0561481	0.712803	0.0206761	0.595259	0.0359592
	#N/A	ENSG00000257303	novel transcript	3	0	0.38	0.09	0.62	1.35	2.29	1.47	0.72	1.39	2.92	1.03	2.24	2	1.77	0.96	1	2.04813	0.0049187	1.95883	0.00574264	2.11364	0.00342777	0.513133	0.0135423
TUBB3	#N/A	ENSG00000258947	tubulin beta 3 class III [Source:HGNC Symbol;Acc:HGNC:20772]	3	0	32.01	31.78	34.69	52.64	52.04	52.75	55.88	57	56.44	86.63	80.84	87.52	57.07	71.33	65.62	0.568472	1.73054e-09	0.726647	4.51808e-15	1.26035	1.79824e-44	1.00333	3.6263e-28
	#N/A	ENSG00000260328	novel transcript	3	0	1.61	1.43	1.07	2.53	2.71	3.01	2.33	2.39	2.31	2.15	2.02	2.02	2.74	2.28	2.67	0.775368	0.000531554	0.592281	0.00652676	0.385847	0.0966886	0.807026	0.00025286
	#N/A	ENSG00000261659	novel transcript	3	0	0.17	0.3	0.17	1.21	0.65	0.78	0.55	0.5	0.95	0.64	1.27	0.7	0.43	0.52	0.54	1.52601	0.00167101	1.00954	0.0173734	1.56028	0.000957603	0.682473	0.0519799
	#N/A	ENSG00000261754	novel transcript	3	0	0.37	0.25	0.05	0.78	0.69	0.51	0.4	0.55	1.04	0.57	0.59	0.79	0.5	0.5	0.51	0.822267	0.0415714	0.823551	0.0362394	0.890075	0.0421598	0.427688	0.112822
	#N/A	ENSG00000262560	novel protein	3	0	0	0	0	0.39	0.37	0.36	0.17	0.21	0.1	0.15	0.49	0.27	0.34	0.08	0.36	4.92195	0.000751328	0.22098	0.0152851	4.46953	0.00121536	4.23013	0.00228541
ILF3-DT	#N/A	ENSG00000267100	ILF3 divergent transcript [Source:HGNC Symbol;Acc:HGNC:27115]	3	0	2.37	1.96	2.52	4.7	3.54	4.3	3.42	3.73	3.3	4.18	5	5.2	4.1	4.02	4.02	0.70047	0.00158695	0.468013	0.027491	0.901008	3.74347e-05	0.778352	0.000365581
CARD8-AS1	#N/A	ENSG00000268001	CARD8 antisense RNA 1 [Source:HGNC Symbol;Acc:HGNC:51408]	3	0	0.11	0.22	0.24	0.44	0.5	0.54	0.72	0.71	0.42	0.56	0.97	0.47	0.72	0.39	0.57	0.348885	0.137049	0.962102	0.0343345	1.18368	0.0239413	0.76852	0.0476743
GABRQ	#N/A	ENSG00000268089	gamma-aminobutyric acid type A receptor subunit theta [Source:HGNC Symbol;Acc:HGNC:14454]	3	0	0.95	1	1.05	1.7	1.82	1.78	1.64	1.63	1.27	2.95	3.49	2.99	1.79	2.15	1.71	0.656324	0.000597326	0.481964	0.0101347	1.51161	8.85916e-17	0.893805	1.89577e-06
ZNF587B	#N/A	ENSG00000269343	zinc finger protein 587B [Source:HGNC Symbol;Acc:HGNC:37142]	3	0	3.1	4.41	3.92	7.4	8.82	8.62	6.54	8.31	7.39	8.35	7.06	6.73	5.44	5.58	6.22	0.988612	4.80549e-10	0.87783	2.94074e-08	0.821016	1.83324e-07	0.577394	0.000279895
	#N/A	ENSG00000269352	PTOV1 antisense RNA 2 [Source:HGNC Symbol;Acc:HGNC:51284]	3	0	2.42	1.18	0.92	4.43	3.72	3.66	3.88	3.29	5.32	4.48	6.01	3.98	2.99	4.02	4.02	0.713378	0.0532185	0.845016	0.0321068	1.19477	0.00925695	0.770591	0.0410671
	#N/A	ENSG00000270207	novel transcript	3	0	0.12	0.14	0.03	0.38	0.5	0.3	0.27	0.38	0.26	0.38	0.39	0.26	0.26	0.21	0.22	1.37064	0.0089837	0.926039	0.0329004	1.20091	0.0162215	0.37953	0.128881
	#N/A	ENSG00000270977	leucine rich repeat containing 37 member A3 (LRRC37A3) pseudogene	3	0	0.17	0.25	0.19	1.26	0.54	1.29	0.42	0.47	0.5	0.86	1.39	2.2	1.52	1.02	0.65	1.96719	7.2529e-05	0.549631	0.0666963	2.53078	2.90952e-07	2.17765	1.09256e-05
	#N/A	ENSG00000272977	novel transcript	3	0	0.16	0.27	0.2	0.48	0.4	0.54	0.52	0.45	0.54	0.84	0.56	0.83	0.56	0.34	0.59	0.605126	0.068346	0.774426	0.0327651	1.47911	0.000675057	0.871442	0.0226071
	#N/A	ENSG00000274425	novel transcript	3	0	0.72	1.31	0.91	1.75	1.35	2.37	1.74	2.43	1.63	2.35	2.2	2.45	1.57	1.92	1.79	0.576518	0.0372126	0.74617	0.00861418	1.00015	0.000675057	0.678442	0.0151058
LOC389831	#N/A	ENSG00000276256		3	0	5.32	6.11	5.28	13.55	11.28	13.31	10.49	12.39	9.73	13.29	15.76	14.07	9.9	7.11	8.7	1.0504	3.59758e-11	0.875579	3.75231e-08	1.22193	3.10007e-15	0.582026	0.000286177
	#N/A	ENSG00000277969	novel transcript	3	0	0.58	0.61	0.4	1.03	1.48	1.42	1.13	1	1.32	0.66	1.4	0.68	1.21	1.16	1.34	0.852549	0.0189642	0.650354	0.0426091	0.394357	0.23982	0.925577	0.0115267
RDM1	#N/A	ENSG00000278023	RAD52 motif containing 1 [Source:HGNC Symbol;Acc:HGNC:19950]	3	0	1.83	3.22	0.74	4.13	5.03	3.72	3.76	4.08	3.38	6.53	6.32	5.97	6.54	4.09	6.22	0.65135	0.0424364	0.470085	0.0895322	1.32487	0.000227999	1.26224	0.000453587
	#N/A	ENSG00000278834	novel transcript	3	0	0.62	1.31	0.93	2.28	2.57	2.77	2.37	1.62	2.11	1.77	2.98	2.25	1.57	1.89	1.79	1.04346	0.00522598	0.68092	0.0348958	0.930499	0.0108465	0.539195	0.0699002
	#N/A	ENSG00000280018	novel transcript	3	0	2.25	2.29	2.82	5.76	5.18	6.87	4.21	4.53	3.39	8.41	13.59	6.59	5.04	4.99	4.43	0.912086	0.0109072	0.330717	0.166775	1.71271	5.86009e-06	0.707273	0.0303427
	#N/A	ENSG00000280187	TEC	3	0	0.42	0.6	0.39	1.19	0.99	0.82	0.79	1.04	0.92	1.24	0.98	0.69	0.98	1.05	0.77	0.676678	0.0370187	0.544458	0.0600528	0.712755	0.0372203	0.69241	0.0296795
	#N/A	ENSG00000280239	TEC	3	0	0.57	1.13	1.15	2.79	2.55	2.69	1.95	1.95	1.93	2.86	3.06	2.8	1.8	1.04	1.62	1.27522	6.18398e-05	0.802064	0.00763753	1.40745	6.58366e-06	0.423216	0.0977065
SH3PXD2A-AS1	#N/A	ENSG00000280693	SH3PXD2A antisense RNA 1 [Source:HGNC Symbol;Acc:HGNC:45242]	3	0	0.21	0.09	0.46	0.54	0.94	0.98	0.37	0.66	0.58	0.59	0.78	0.85	0.87	0.79	1.03	1.18655	0.0176563	0.296698	0.130612	1.07855	0.0258042	1.60208	0.00335338
	#N/A	ENSG00000284428	novel transcript	3	0	1.04	0.7	0.06	2.24	2.07	3.79	1.87	1.33	1.89	1.85	1.9	3.12	1.55	1.72	2.27	1.81092	0.00486491	0.318714	0.0524533	1.48425	0.0108194	0.981418	0.0254264
C2orf27A	#N/A	ENSG00000287151	chromosome 2 open reading frame 27A [Source:HGNC Symbol;Acc:HGNC:25077]	3	0	2.74	2.34	2.64	5.57	5.04	3.49	4.46	4.68	3.95	4.58	5.1	5.15	3.2	4.25	3.86	0.670472	0.00385371	0.610337	0.00687017	0.756996	0.00104805	0.47642	0.0316688
	#N/A	ENSG00000288187	novel transcript	3	0	0.04	0.18	0.32	0.75	0.66	0.76	0.39	0.26	0.68	1.58	1.73	1.24	0.43	0.56	0.49	1.59002	0.00410739	0.376018	0.0961265	2.84381	8.15972e-07	0.988457	0.02829
CHAC1	#N/A	ENSG00000128965	ChaC glutathione specific gamma-glutamylcyclotransferase 1 [Source:HGNC Symbol;Acc:HGNC:28680]	2	1	25.83	22.48	25.32	46.97	39.42	36.44	36.43	46.04	37.86	18.07	14.62	18.26	18.46	23.87	22.13	0.607428	2.91263e-05	0.627017	1.36565e-05	-0.605002	5.83595e-05	-0.130003	0.436205
ABHD5	#N/A	ENSG00000011198	abhydrolase domain containing 5	2	0	8.56	10.92	11.96	13.05	15.84	16.32	14.42	14.47	13.09	20.18	17.75	18.51	15.01	15.61	17.75	0.397839	0.00485556	0.346039	0.0135633	0.724884	7.56809e-08	0.627971	4.35418e-06
ACER2	#N/A	ENSG00000177076	alkaline ceramidase 2 [Source:HGNC Symbol;Acc:HGNC:23675]	2	0	1.53	1.14	1.47	1.81	1.84	1.99	1.77	2.36	1.82	3.19	3.23	2.48	1.93	2.51	2.24	0.238356	0.309845	0.342112	0.121349	0.928399	0.000181242	0.60352	0.0119272
ACOX2	#N/A	ENSG00000168306	acyl-CoA oxidase 2 [Source:HGNC Symbol;Acc:HGNC:120]	2	0	4.47	1.82	6.37	7.03	6.47	8.21	6.67	6.92	6.82	7.69	9.07	11.01	9.36	8.26	7.65	0.521698	0.0549918	0.462809	0.0681377	0.936618	0.00172064	0.910983	0.00202565
ACP2	#N/A	ENSG00000134575	acid phosphatase 2	2	0	6.46	9.25	9.63	14.24	15.77	14.85	15.27	14.68	13.56	12.34	12.49	16.05	9.5	10.27	11.98	0.693975	2.36929e-05	0.702515	1.57059e-05	0.547362	0.000902762	0.320712	0.0536786
ACP6	#N/A	ENSG00000162836	acid phosphatase 6	2	0	13.97	12.21	16.92	24.64	21.78	17.92	25.4	21.5	23.58	21.76	19.46	22.31	23.94	20.88	25.19	0.461431	0.00180679	0.637784	1.21081e-05	0.439308	0.00313875	0.703652	1.02442e-06
ACYP1	#N/A	ENSG00000119640	acylphosphatase 1 [Source:HGNC Symbol;Acc:HGNC:179]	2	0	23.65	23.64	25.52	35.55	39.49	38.82	28.37	31.5	35.18	60.94	59.09	49.68	40.78	32.52	38.67	0.491257	0.0041769	0.277348	0.104377	1.09253	2.17697e-11	0.592382	0.000414803
AK7	#N/A	ENSG00000140057	adenylate kinase 7 [Source:HGNC Symbol;Acc:HGNC:20091]	2	0	1.22	1.22	1.4	2.04	2.62	2.08	2.8	3.16	1.41	3.52	2.6	2.06	1.72	1.54	1.76	0.474538	0.0852786	0.647679	0.0256418	0.832849	0.00842527	0.223964	0.348186
AKR1C2	#N/A	ENSG00000151632	aldo-keto reductase family 1 member C2 [Source:HGNC Symbol;Acc:HGNC:385]	2	0	0.18	0.04	0.42	1.38	0.97	2.09	0.15	0.59	0.38	0.58	0.84	0.83	0.98	0.38	0.17	2.66404	0.0027586	0.0997035	0.304045	1.03707	0.0337169	0.156944	0.178872
ALDH1A3	#N/A	ENSG00000184254	aldehyde dehydrogenase 1 family member A3 [Source:HGNC Symbol;Acc:HGNC:409]	2	0	226.76	273.33	234.21	188.53	163.56	184.48	165.27	175.13	161.97	495.63	436.81	415.56	380.63	387.08	422.1	-0.52851	4.67051e-10	-0.56751	1.95981e-11	0.764784	5.86624e-20	0.72024	2.073e-17
ARSB	#N/A	ENSG00000113273	arylsulfatase B [Source:HGNC Symbol;Acc:HGNC:714]	2	0	1.16	1.6	1.56	2.22	2.05	2.73	2.79	2.13	2.26	3.45	3.07	3.88	2.16	1.75	1.9	0.5058	0.0137243	0.598945	0.00303976	1.10693	4.30567e-08	0.361047	0.071442
ATP6V1E2	#N/A	ENSG00000250565	ATPase H+ transporting V1 subunit E2 [Source:HGNC Symbol;Acc:HGNC:18125]	2	0	5.7	8.11	5.56	11.04	11.43	10.5	10.72	11.54	10.3	10.32	8.76	11.47	11.32	9.15	9.97	0.589564	0.00167448	0.621565	0.000896549	0.481848	0.0117463	0.583774	0.00169978
CASP3	#N/A	ENSG00000164305	caspase 3 [Source:HGNC Symbol;Acc:HGNC:1504]	2	0	9.14	9.15	10.84	13.14	13.69	14.31	12.84	10.99	13.04	16.3	17.74	15.65	14.03	15.99	14.84	0.38107	0.00296418	0.271128	0.0371394	0.65347	8.97148e-08	0.63811	2.18451e-07
CASP6	#N/A	ENSG00000138794	caspase 6 [Source:HGNC Symbol;Acc:HGNC:1507]	2	0	13.48	10.39	14.3	31.89	19.31	23.68	17.32	24.63	17.54	29.52	26.81	24.04	13.32	14.64	15.61	0.804611	0.000145323	0.510056	0.012876	0.925421	9.24805e-06	0.172088	0.412383
COX6B2	#N/A	ENSG00000160471	cytochrome c oxidase subunit 6B2 [Source:HGNC Symbol;Acc:HGNC:24380]	2	0	0.07	0.29	0.56	0.85	1.18	0.47	1.15	1.18	0.58	1.36	0.81	0.73	0.85	0.74	0.54	0.395325	0.100404	0.975705	0.0316425	1.07777	0.0322556	0.369553	0.106476
CYP24A1	#N/A	ENSG00000019186	cytochrome P450 family 24 subfamily A member 1 [Source:HGNC Symbol;Acc:HGNC:2602]	2	0	63.36	65.64	67.3	80.76	80.05	93.98	82.39	86.73	79.78	127.35	134.45	122.56	99.92	99.9	107.13	0.271336	0.000282986	0.292613	7.30237e-05	0.857907	7.17474e-36	0.665934	9.4441e-22
DARS2	#N/A	ENSG00000117593	aspartyl-tRNA synthetase 2	2	0	9.3	8.99	8.65	13.22	14.15	14.33	13.57	12	12.85	20.46	20.84	20.19	13.67	13.37	13.61	0.508675	3.73845e-07	0.439246	1.0804e-05	1.06752	4.19073e-30	0.598882	7.85388e-10
DHRS1	#N/A	ENSG00000157379	dehydrogenase/reductase 1 [Source:HGNC Symbol;Acc:HGNC:16445]	2	0	14.45	13.5	15.59	21.71	20.02	23.16	23.39	22.65	21.77	29.12	28.6	35.01	24.32	27.75	24.19	0.452439	0.00119201	0.571831	3.09926e-05	0.965855	2.94794e-13	0.822264	9.35247e-10
DHRS4	#N/A	ENSG00000157326	dehydrogenase/reductase 4 [Source:HGNC Symbol;Acc:HGNC:16985]	2	0	11.2	10.89	15.3	19.23	19.7	21.12	18.17	19.94	21.42	20.07	20.13	22.05	14.75	16.96	20.97	0.553448	0.00131779	0.590254	0.000485363	0.611857	0.000333204	0.495971	0.00342874
DOLK	#N/A	ENSG00000175283	dolichol kinase [Source:HGNC Symbol;Acc:HGNC:23406]	2	0	4.86	5.26	4.88	7.15	8.04	8.11	8.22	8.41	9.06	9.88	8.14	10.2	5.59	7.88	8.8	0.460524	0.0128148	0.659295	0.000299726	0.752244	3.31748e-05	0.535694	0.00305613
DUT	#N/A	ENSG00000128951	deoxyuridine triphosphatase [Source:HGNC Symbol;Acc:HGNC:3078]	2	0	33.25	29.17	31.19	66.49	51	52.93	47.13	46.12	46.74	61.62	66.97	67.1	37.69	40.92	47.45	0.739509	8.38992e-09	0.500251	0.000107369	0.932705	5.9376e-14	0.42651	0.000985586
EPHX1	#N/A	ENSG00000143819	epoxide hydrolase 1 [Source:HGNC Symbol;Acc:HGNC:3401]	2	0	24.02	24.08	22.68	45.51	44.93	43.11	39.64	38.82	32.13	44.79	40.65	45.14	30.38	33.04	36.56	0.798339	1.30518e-14	0.578054	3.66245e-08	0.756399	1.56113e-13	0.504161	1.7238e-06
FDXR	#N/A	ENSG00000161513	ferredoxin reductase [Source:HGNC Symbol;Acc:HGNC:3642]	2	0	32.03	28.34	30.71	39.27	37.45	44.54	41.91	42.72	42.63	53.14	56.35	54.71	42.54	53.05	44.55	0.294808	0.00823832	0.417166	0.000108046	0.734742	2.28021e-12	0.63518	1.41562e-09
FH	#N/A	ENSG00000091483	fumarate hydratase [Source:HGNC Symbol;Acc:HGNC:3700]	2	0	28.38	28.91	27.59	47.53	44.21	44.55	37.84	40.51	41.4	63.05	62.65	54.42	41.8	47.02	42.16	0.56842	5.03528e-09	0.429325	1.18195e-05	0.966165	2.44109e-25	0.637136	2.75178e-11
FKBP7	#N/A	ENSG00000079150	FKBP prolyl isomerase 7 [Source:HGNC Symbol;Acc:HGNC:3723]	2	0	4.93	2.85	3.58	7.5	6.57	7.48	6.71	6.34	2.81	9.35	8.38	6.18	5.07	5.88	5.53	0.613722	0.0330791	0.219778	0.323285	0.83012	0.00615688	0.344578	0.165857
GAPDH	#N/A	ENSG00000111640	glyceraldehyde-3-phosphate dehydrogenase [Source:HGNC Symbol;Acc:HGNC:4141]	2	0	2102.86	1934.81	2073.23	2723.67	2921.29	3092.18	2402.6	2362.5	2478.84	4131.43	4408.65	4682.96	3148.55	3428.15	3445.53	0.420009	1.95172e-09	0.201398	0.00823002	1.00513	4.87264e-51	0.741737	8.7303e-28
GLDC	#N/A	ENSG00000178445	glycine decarboxylase [Source:HGNC Symbol;Acc:HGNC:4313]	2	0	3.06	2.73	2.05	3.74	3.88	4.4	3.36	4	3.84	4.95	6.59	4.54	4.77	3.6	4.63	0.406854	0.0556818	0.344965	0.0908779	0.841216	8.88036e-05	0.639727	0.00258859
GSTT2B	#N/A	ENSG00000133433	glutathione S-transferase theta 2B [Source:HGNC Symbol;Acc:HGNC:33437]	2	0	12.78	12.27	15.13	17.09	15.49	18	18.17	17.74	19.03	22.16	22.94	26.06	20.33	22.18	20.17	0.220076	0.187893	0.374049	0.01273	0.701994	1.46248e-06	0.649948	8.86015e-06
HIBCH	#N/A	ENSG00000198130	3-hydroxyisobutyryl-CoA hydrolase [Source:HGNC Symbol;Acc:HGNC:4908]	2	0	6.8	8.04	9.95	12.92	18.75	15.46	11.87	13.03	11.4	24.46	26.69	24.73	11.65	10.32	14.03	0.801383	2.50719e-06	0.466912	0.00577061	1.50185	5.69829e-20	0.530222	0.00169394
HPRT1	#N/A	ENSG00000165704	hypoxanthine phosphoribosyltransferase 1 [Source:HGNC Symbol;Acc:HGNC:5157]	2	0	31.76	31.78	30.57	43.62	47.97	48.05	40.28	41.42	42.55	73.3	67.71	69.82	47.71	45.01	53.27	0.450293	5.87737e-06	0.331276	0.000954917	1.04178	1.53997e-29	0.641047	1.8487e-11
HSD17B10	#N/A	ENSG00000072506	hydroxysteroid 17-beta dehydrogenase 10 [Source:HGNC Symbol;Acc:HGNC:4800]	2	0	48.15	49.93	49.62	74.55	75.97	74.15	74.73	70.3	72.7	83.19	83.12	94.27	68.73	79.2	73.19	0.491909	3.01778e-07	0.49711	1.63396e-07	0.696135	4.88016e-14	0.598648	1.69717e-10
HTATIP2	#N/A	ENSG00000109854	HIV-1 Tat interactive protein 2 [Source:HGNC Symbol;Acc:HGNC:16637]	2	0	43.13	47.01	44.38	71.68	78.79	70.48	60.91	59.28	54.93	73.94	83.68	83.91	63.59	57.08	63.58	0.60129	7.90225e-11	0.31799	0.000963078	0.717375	1.50737e-15	0.459857	7.97624e-07
MAOB	#N/A	ENSG00000069535	monoamine oxidase B [Source:HGNC Symbol;Acc:HGNC:6834]	2	0	8.93	9.21	9.6	15.08	13.55	15.96	14.29	13.08	13.26	21.29	22.25	20.54	17.2	17.18	17.75	0.57096	4.74366e-08	0.486908	2.84036e-06	1.09332	5.75395e-29	0.926754	1.17618e-20
MDH1	#N/A	ENSG00000014641	malate dehydrogenase 1 [Source:HGNC Symbol;Acc:HGNC:6970]	2	0	144.45	122.57	135.93	164.55	194.84	189.34	178.73	150.88	167.75	233.29	281.03	289.54	202.23	194.77	211.23	0.33265	0.00207099	0.240338	0.029854	0.872349	6.5313e-18	0.604169	4.9931e-09
ME1	#N/A	ENSG00000065833	malic enzyme 1 [Source:HGNC Symbol;Acc:HGNC:6983]	2	0	26.13	23.39	26.05	41.43	45.16	44.68	33.49	29.64	31.73	44.21	48.97	44.62	31.46	27.88	31.1	0.692451	7.75585e-17	0.273228	0.00202703	0.751869	3.63379e-20	0.277046	0.00165692
MRM2	#N/A	ENSG00000122687	mitochondrial rRNA methyltransferase 2 [Source:HGNC Symbol;Acc:HGNC:16352]	2	0	19.02	21.43	19.48	30.44	31.48	32.29	32.17	32.97	30.21	40.25	37.99	39.48	24.63	27.79	30.75	0.530346	1.93261e-07	0.602864	1.90094e-09	0.847344	3.6139e-18	0.480483	2.14604e-06
NAT1	#N/A	ENSG00000171428	N-acetyltransferase 1 [Source:HGNC Symbol;Acc:HGNC:7645]	2	0	0.93	1.36	1.23	1.96	3.89	2.47	1.79	1.71	2.44	3.46	4.09	3.88	1.99	1.67	2.16	0.897546	0.00624787	0.370314	0.132873	1.4552	1.63696e-05	0.471929	0.0855117
NDUFA11	#N/A	ENSG00000174886	NADH:ubiquinone oxidoreductase subunit A11 [Source:HGNC Symbol;Acc:HGNC:20371]	2	0	146.69	144.66	154.03	226.3	227.54	243.94	240.36	234.57	224.95	232.45	213.93	238.37	212.21	281.25	236.48	0.530766	7.4571e-07	0.589568	3.24696e-08	0.503269	2.74364e-06	0.729289	4.48386e-12
NDUFA2	#N/A	ENSG00000131495	NADH:ubiquinone oxidoreductase subunit A2 [Source:HGNC Symbol;Acc:HGNC:7685]	2	0	55.32	49.03	57.85	66.58	66.35	69.69	60.28	63.25	69.96	102.37	116.06	118.66	72.02	84.28	85.01	0.210901	0.11344	0.190713	0.142055	0.933929	2.10668e-16	0.58895	4.92149e-07
NTHL1	#N/A	ENSG00000065057	nth like DNA glycosylase 1 [Source:HGNC Symbol;Acc:HGNC:8028]	2	0	10.68	10.35	15.06	22.26	17.89	19.75	17.54	16.41	20.51	22.97	23.67	24.55	13.3	21.12	22.52	0.576569	0.00441291	0.474029	0.0164063	0.838273	3.02429e-05	0.64148	0.00136999
NUDT2	#N/A	ENSG00000164978	nudix hydrolase 2 [Source:HGNC Symbol;Acc:HGNC:8049]	2	0	35.96	33.35	35.64	46.46	45.08	51.92	48.45	40.75	49.28	55.16	59.67	58.2	55.36	54.18	51.01	0.330018	0.00653925	0.324666	0.00638805	0.596272	1.60149e-07	0.618997	5.37066e-08
PDK2	#N/A	ENSG00000005882	pyruvate dehydrogenase kinase 2 [Source:HGNC Symbol;Acc:HGNC:8810]	2	0	13.73	19.58	15.06	29.37	20.98	26.15	27.71	24.51	25.56	31.52	29.84	27.61	20.97	21.27	20.94	0.522462	0.000390907	0.599332	3.83892e-05	0.747196	1.88566e-07	0.375696	0.0107014
PFKFB4	#N/A	ENSG00000114268	6-phosphofructo-2-kinase/fructose-2	2	0	4.69	4.54	5.29	6.38	6.67	7.7	6.9	6.26	7.2	9.78	9.6	8.21	7.04	6.76	9.16	0.37239	0.023264	0.390832	0.0140368	0.795004	3.50409e-07	0.649689	3.83885e-05
PGAM1	#N/A	ENSG00000171314	phosphoglycerate mutase 1 [Source:HGNC Symbol;Acc:HGNC:8888]	2	0	160.73	140.9	173	211.93	228.25	253.37	236.56	207.88	227.8	314.8	368.65	386.05	227.27	248.59	256.05	0.436922	1.27536e-05	0.441187	1.00306e-05	1.05282	5.25166e-28	0.639276	7.2333e-11
PHGDH	#N/A	ENSG00000092621	phosphoglycerate dehydrogenase [Source:HGNC Symbol;Acc:HGNC:8923]	2	0	170.36	167.73	183.69	311.72	341.08	350.02	263.62	253.34	292.22	185.67	182.05	193.11	237	299.79	290.11	0.837659	5.4126e-19	0.574267	1.75789e-09	-0.000617911	0.993287	0.681415	5.53107e-13
PHYH	#N/A	ENSG00000107537	phytanoyl-CoA 2-hydroxylase [Source:HGNC Symbol;Acc:HGNC:8940]	2	0	7.09	9.35	9.2	11.98	12.07	13.43	12.39	12.31	10.84	16.45	19.8	22.22	14.68	15.21	14.1	0.394052	0.018482	0.371874	0.0224777	1.04097	3.24428e-11	0.762104	1.95928e-06
POLD1	#N/A	ENSG00000062822	DNA polymerase delta 1	2	0	14.59	12.13	12.38	21.4	18.48	26.25	17.76	20.74	17.4	22.91	25.59	26.06	13.58	19.04	17.26	0.610994	5.19601e-05	0.425868	0.00537903	0.787115	1.19094e-07	0.344384	0.0264139
POLE	#N/A	ENSG00000177084	DNA polymerase epsilon	2	0	22.34	20.74	18.79	36.82	30.11	40.34	33.43	29.09	28.67	44.44	46.12	42.28	24.74	29.49	26.03	0.671115	4.66719e-09	0.484806	2.69921e-05	0.974705	2.65913e-18	0.378617	0.00121448
PPCDC	#N/A	ENSG00000138621	phosphopantothenoylcysteine decarboxylase [Source:HGNC Symbol;Acc:HGNC:28107]	2	0	10.46	13.65	9.91	13.34	18.24	27.29	14.61	18.9	15.9	22.43	19.81	18.72	16.23	21.98	20.66	0.53867	0.0229992	0.34546	0.112754	0.642554	0.00817578	0.704062	0.0031667
PSAT1	#N/A	ENSG00000135069	phosphoserine aminotransferase 1 [Source:HGNC Symbol;Acc:HGNC:19129]	2	0	196.74	187.64	204.07	324.57	342.88	355.9	310.7	294.87	306.82	193.58	224.33	213.43	278.85	300.1	300.46	0.699507	1.11511e-27	0.5835	1.48343e-19	-0.00592089	0.953361	0.603817	6.07954e-21
QDPR	#N/A	ENSG00000151552	quinoid dihydropteridine reductase [Source:HGNC Symbol;Acc:HGNC:9752]	2	0	15.6	15.92	18.47	22.85	27.65	26.73	27.16	22.98	21.25	26.89	30.49	30.03	22.42	26.25	26.11	0.502505	0.000304969	0.440241	0.00148393	0.679714	5.12175e-07	0.587911	1.63954e-05
TRNT1	#N/A	ENSG00000072756	tRNA nucleotidyl transferase 1 [Source:HGNC Symbol;Acc:HGNC:17341]	2	0	12.94	11.34	11.78	23.74	16.57	19.75	17.78	17.78	18.43	22.01	23.37	23.91	15.38	14.78	18.5	0.605694	5.65495e-06	0.498194	0.00018978	0.807952	5.36432e-10	0.425432	0.00155323
TST	#N/A	ENSG00000128311	thiosulfate sulfurtransferase [Source:HGNC Symbol;Acc:HGNC:12388]	2	0	22.15	20.64	20.98	28.25	33.8	34.57	40.1	34.95	38.94	19.64	25.08	28.37	30.77	34.46	32.85	0.457139	0.00212924	0.753472	1.95794e-07	0.0699098	0.719879	0.61106	2.58009e-05
TXNDC17	#N/A	ENSG00000129235	thioredoxin domain containing 17 [Source:HGNC Symbol;Acc:HGNC:28218]	2	0	130.76	129.94	151.24	192.88	209.94	241.13	195.33	180.25	201.72	232.94	268.35	277.01	183.51	228.73	235.65	0.522438	3.71839e-05	0.415798	0.00112663	0.795056	1.09533e-10	0.66273	9.75725e-08
UQCRQ	#N/A	ENSG00000164405	ubiquinol-cytochrome c reductase complex III subunit VII [Source:HGNC Symbol;Acc:HGNC:29594]	2	0	162.52	135.05	203.18	180.17	262.13	245.03	242.51	177.07	273.97	231.89	343.72	385.23	285.61	307.88	302.16	0.29571	0.135209	0.341208	0.0723774	0.776893	7.68728e-05	0.804373	4.49254e-05
DTX4	#N/A	ENSG00000110042	deltex E3 ubiquitin ligase 4 [Source:HGNC Symbol;Acc:HGNC:29151]	2	0	3.29	3.27	3.16	4.73	4.78	4.46	5.41	4.19	6.12	5.56	5.98	6.45	4.25	4.81	5.38	0.379511	0.0143027	0.585857	0.000102025	0.741994	5.77398e-07	0.555374	0.000206275
EMG1	#N/A	ENSG00000126749	EMG1 N1-specific pseudouridine methyltransferase [Source:HGNC Symbol;Acc:HGNC:16912]	2	0	33.86	38.45	30.08	55.84	58.85	56.29	52.6	49.21	55.38	67.47	64.82	69.45	42.49	51.31	51.9	0.618495	6.61814e-09	0.544523	3.59048e-07	0.850274	2.99758e-16	0.512473	1.5921e-06
IKBKE	#N/A	ENSG00000263528	inhibitor of nuclear factor kappa B kinase subunit epsilon [Source:HGNC Symbol;Acc:HGNC:14552]	2	0	0.86	1.28	1.27	2	1.67	1.68	1.97	2.18	2.54	2.93	3.12	3.24	2.02	1.37	1.66	0.411584	0.088563	0.790291	0.00198847	1.25775	9.56951e-07	0.426436	0.0702051
RBL1	#N/A	ENSG00000080839	RB transcriptional corepressor like 1 [Source:HGNC Symbol;Acc:HGNC:9893]	2	0	2.57	4.11	4.71	7.72	6.27	8.36	6.23	5.96	5.37	9.73	11.79	9.04	4.97	5.16	5.4	0.850339	1.44175e-06	0.54116	0.00196481	1.30736	3.13063e-14	0.441388	0.0119569
SGK1	#N/A	ENSG00000118515	serum/glucocorticoid regulated kinase 1 [Source:HGNC Symbol;Acc:HGNC:10810]	2	0	1.66	1	2.37	2.11	2.3	3.76	2.17	1.91	2.62	3.73	5.7	3.85	2.85	3.04	2.82	0.462274	0.0926578	0.250395	0.253818	1.30508	0.000116081	0.753151	0.0148132
SLC37A2	#N/A	ENSG00000134955	solute carrier family 37 member 2 [Source:HGNC Symbol;Acc:HGNC:20644]	2	0	1.3	1.45	0.92	1.44	1.39	1.12	1.03	1.46	1.23	2.42	2.4	2.72	2.6	1.6	2.63	0.00182688	0.99506	-0.0180762	0.944015	0.806384	0.00221548	0.752368	0.00360284
SNRPF	#N/A	ENSG00000139343	small nuclear ribonucleoprotein polypeptide F [Source:HGNC Symbol;Acc:HGNC:11162]	2	0	50.68	49.72	52.5	70.64	68.7	75.12	70.13	62.6	66.11	94.24	98.07	97.39	72.76	80.07	79.99	0.384093	1.84879e-06	0.324894	5.95248e-05	0.809253	5.12038e-27	0.631628	2.18454e-16
SRSF6	#N/A	ENSG00000124193	serine and arginine rich splicing factor 6 [Source:HGNC Symbol;Acc:HGNC:10788]	2	0	78.07	79.2	72.89	126.55	119.35	131.88	113.09	112.85	111.55	144.99	151.28	141.37	102.82	105.1	120.42	0.610486	3.49231e-23	0.499465	9.14938e-16	0.811726	5.00238e-41	0.532048	7.16588e-18
BAX	#N/A	ENSG00000087088	BCL2 associated X	2	0	48.63	63.59	63.24	82.38	82.28	90.01	81.54	75.54	83.2	94.99	122.85	106.94	86.11	98.97	95.87	0.420083	0.000832418	0.384452	0.00209539	0.764773	1.80943e-10	0.692583	1.11096e-08
CDK4	#N/A	ENSG00000135446	cyclin dependent kinase 4 [Source:HGNC Symbol;Acc:HGNC:1773]	2	0	117.74	135.86	149.12	224.83	229.57	218.03	204.57	184.58	205.8	227.99	226.63	243.9	180.03	202.76	195.82	0.638562	2.74139e-14	0.51077	1.70885e-09	0.68214	1.77727e-16	0.546329	8.48245e-11
COPS9	#N/A	ENSG00000172428	COP9 signalosome subunit 9 [Source:HGNC Symbol;Acc:HGNC:21314]	2	0	79.33	90.15	81.08	108.57	136.55	137.53	136.5	95.93	125.88	132.85	181.47	178.66	131.42	159.57	153.87	0.446481	0.0116409	0.395907	0.0226528	0.816101	2.24707e-06	0.802341	3.52884e-06
EME1	#N/A	ENSG00000154920	essential meiotic structure-specific endonuclease 1 [Source:HGNC Symbol;Acc:HGNC:24965]	2	0	9.72	11.53	10.57	18.45	18.39	14.99	14.01	13.93	17.21	28.33	25.29	26.93	19.59	15.97	16.1	0.562503	0.000252988	0.397526	0.00979111	1.2052	3.3893e-16	0.674488	9.0265e-06
FAAP100	#N/A	ENSG00000185504	FA core complex associated protein 100 [Source:HGNC Symbol;Acc:HGNC:26171]	2	0	9.06	10.26	14.36	19	19.51	17.88	17.74	15.51	17.98	13.45	17.76	18.81	17.38	18.39	15.15	0.618819	0.000139894	0.524405	0.00113975	0.439565	0.00801727	0.596454	0.000222022
FANCD2	#N/A	ENSG00000144554	FA complementation group D2 [Source:HGNC Symbol;Acc:HGNC:3585]	2	0	16.48	13.6	12.42	22.06	21.43	22.51	15.61	21.59	15.09	34.82	32.3	31.78	25.38	20.6	22.33	0.498077	0.00048623	0.21601	0.147715	1.08575	3.23692e-15	0.671349	1.87139e-06
GRIN1	#N/A	ENSG00000176884	glutamate ionotropic receptor NMDA type subunit 1 [Source:HGNC Symbol;Acc:HGNC:4584]	2	0	4.38	3.83	4.38	6.76	6.25	6.05	5.14	7.42	7.7	8.44	10.91	9.6	7.24	7.72	9.29	0.422045	0.039076	0.546028	0.00645049	1.04187	2.71012e-07	0.918154	8.71985e-06
OTUB1	#N/A	ENSG00000167770	OTU deubiquitinase	2	0	41.52	37.71	47.65	60.63	59.87	68.48	65.13	59.73	65.68	61.73	74.51	77.48	64.66	65.73	63.67	0.464506	1.47166e-05	0.527162	5.98777e-07	0.632757	1.18936e-09	0.630077	1.67435e-09
OTUB2	#N/A	ENSG00000089723	OTU deubiquitinase	2	0	5.71	5.55	5.81	6.8	7.85	6.69	5.7	5.29	6.01	8.51	10.7	10.03	8.2	8.24	9.39	0.203223	0.155054	-0.0440258	0.805181	0.642213	2.65999e-07	0.598999	1.76683e-06
PALB2	#N/A	ENSG00000083093	partner and localizer of BRCA2 [Source:HGNC Symbol;Acc:HGNC:26144]	2	0	5.8	6.27	5.35	9.98	8.99	10.55	9.68	9.08	7.15	11.98	11	10.67	7.61	7.47	7.68	0.625476	2.0075e-06	0.488011	0.000216936	0.815699	1.92098e-10	0.372945	0.00533618
PPP5C	#N/A	ENSG00000011485	protein phosphatase 5 catalytic subunit [Source:HGNC Symbol;Acc:HGNC:9322]	2	0	37.15	43.63	30.82	60.61	59.73	57.91	54.15	61.93	49.78	85.56	64.27	72.39	55.15	53.89	63	0.540346	7.18967e-05	0.485082	0.000367103	0.85992	9.72271e-11	0.613617	5.40595e-06
RAD54B	#N/A	ENSG00000197275	RAD54 homolog B [Source:HGNC Symbol;Acc:HGNC:17228]	2	0	7.41	6.81	8.56	12.94	12.27	12.74	11.29	9.79	9.81	18.33	22.14	17.11	9.36	7.68	9.72	0.62413	8.01698e-06	0.371398	0.00861635	1.2264	2.74371e-20	0.244933	0.0953941
RECQL	#N/A	ENSG00000004700	RecQ like helicase [Source:HGNC Symbol;Acc:HGNC:9948]	2	0	10.84	12.18	10.5	19.01	19.81	20.52	16.99	16.74	19.19	26.54	31.26	26.97	14.85	14.71	17.49	0.69962	1.055e-09	0.58013	4.2379e-07	1.21084	2.41946e-28	0.488652	2.39115e-05
RFC4	#N/A	ENSG00000163918	replication factor C subunit 4 [Source:HGNC Symbol;Acc:HGNC:9972]	2	0	42.72	44.78	44.92	73.6	71.98	68.8	61.48	60.28	63.19	93.22	102.22	103.61	52.61	49.8	54.27	0.589398	7.84406e-14	0.422479	1.11313e-07	1.0577	1.83324e-45	0.260626	0.00174037
RHOB	#N/A	ENSG00000143878	ras homolog family member B [Source:HGNC Symbol;Acc:HGNC:668]	2	0	41.67	45.54	53.15	73	80.93	75.27	82.99	76.29	78.56	38.59	38.28	40.59	60.97	70.3	67.34	0.605747	3.15919e-11	0.710203	4.17669e-15	-0.347997	0.000269937	0.523864	1.01255e-08
RNASEH2B	#N/A	ENSG00000136104	ribonuclease H2 subunit B [Source:HGNC Symbol;Acc:HGNC:25671]	2	0	15.13	16.29	18.48	28.65	35.11	27.56	25.76	25.14	21.75	32.47	33.91	34.1	25.23	21.6	27.61	0.74862	5.1577e-08	0.465553	0.000785352	0.881741	3.90117e-11	0.573409	2.91972e-05
SFR1	#N/A	ENSG00000156384	SWI5 dependent homologous recombination repair protein 1 [Source:HGNC Symbol;Acc:HGNC:29574]	2	0	13.98	15.29	15.68	20.67	20.18	24.87	22.38	17.61	22.68	21.9	28.51	28.25	24.93	21.14	22.94	0.404916	0.0094097	0.380579	0.0128795	0.662698	1.03731e-05	0.60185	6.55302e-05
SMC1A	#N/A	ENSG00000072501	structural maintenance of chromosomes 1A [Source:HGNC Symbol;Acc:HGNC:11111]	2	0	19.22	32.29	22.23	45.13	40.61	41.51	33.88	39.52	30.9	59.34	43.36	39.17	27.07	30.02	31.63	0.606536	0.00353289	0.355065	0.0733226	0.778891	0.000183818	0.223002	0.270906
SWSAP1	#N/A	ENSG00000173928	SWIM-type zinc finger 7 associated protein 1 [Source:HGNC Symbol;Acc:HGNC:26638]	2	0	0.95	1.12	0.79	2.3	2.08	2.71	1.44	2.23	1.36	3.27	2.84	2.27	1.49	2.37	2.27	0.712473	0.0485922	0.248083	0.238836	1.13359	0.00810637	0.632977	0.0584613
TXN	#N/A	ENSG00000136810	thioredoxin [Source:HGNC Symbol;Acc:HGNC:12435]	2	0	318.32	274.82	317.56	417.71	493.74	490	441.9	393.74	446.01	534.38	688.58	610.93	438.88	473.29	509.21	0.508076	1.89731e-06	0.427102	7.0286e-05	0.886876	1.02731e-17	0.652572	5.52771e-10
UBE2L6	#N/A	ENSG00000156587	ubiquitin conjugating enzyme E2 L6 [Source:HGNC Symbol;Acc:HGNC:12490]	2	0	17.24	16.68	16.13	25.42	25.42	25	25.16	22.8	26.85	27.69	27.55	29.12	25.84	26.66	26.01	0.470494	0.000151909	0.493019	5.22409e-05	0.619641	2.24816e-07	0.648717	5.47635e-08
WRAP53	#N/A	ENSG00000141499	WD repeat containing antisense to TP53 [Source:HGNC Symbol;Acc:HGNC:25522]	2	0	8.02	8.13	8.43	12.1	12.81	11.57	13.58	12.57	12.26	16.93	18.23	20.57	13.15	13.5	15.05	0.440093	0.00116344	0.567474	1.48159e-05	1.046	9.10397e-17	0.767576	2.43502e-09
MYD88	#N/A	ENSG00000172936	MYD88 innate immune signal transduction adaptor [Source:HGNC Symbol;Acc:HGNC:7562]	2	0	5.55	6.68	8.57	9.81	11.26	9.65	11.12	12.02	10.29	12.26	12.59	13.59	8.97	10.73	10.54	0.44334	0.00348213	0.618076	2.84612e-05	0.765169	1.4341e-07	0.549491	0.000196991
SLC25A1	#N/A	ENSG00000100075	solute carrier family 25 member 1 [Source:HGNC Symbol;Acc:HGNC:10979]	2	0	16.72	17.37	22.38	25.58	24.89	28.56	31.37	27.75	30.71	33.49	32.47	37.08	21.76	28.72	23.79	0.362625	0.0127034	0.598855	1.82968e-05	0.745372	6.28822e-08	0.404188	0.00437338
WDR54	#N/A	ENSG00000005448	WD repeat domain 54 [Source:HGNC Symbol;Acc:HGNC:25770]	2	0	13.31	13.5	13.37	22.22	20.57	22.62	20.67	17.97	21.41	22.69	23.32	29.76	26.44	26.33	27	0.562119	0.000183777	0.480509	0.00127354	0.766769	1.44296e-07	0.985367	9.92747e-12
ETV1	#N/A	ENSG00000006468	ETS variant transcription factor 1 [Source:HGNC Symbol;Acc:HGNC:3490]	2	0	5.07	4.82	5.82	7.57	9.95	9.04	6.87	7.84	9.6	9.19	9.39	8.09	5.76	6.45	6.96	0.617503	0.000181977	0.528079	0.00120983	0.631294	0.000108108	0.279795	0.093351
GGCT	#N/A	ENSG00000006625	gamma-glutamylcyclotransferase [Source:HGNC Symbol;Acc:HGNC:21705]	2	0	50.47	52.59	50.94	78.55	78.15	84.97	69.21	67.06	71.59	100.97	107.7	107.33	78.28	74.01	79.76	0.539039	1.86091e-12	0.371946	1.77188e-06	0.917856	1.60518e-36	0.606725	5.93408e-16
SCN4A	#N/A	ENSG00000007314	sodium voltage-gated channel alpha subunit 4 [Source:HGNC Symbol;Acc:HGNC:10591]	2	0	0.45	0.89	0.55	1.29	1.15	0.47	1.93	1.49	2.7	1.07	0.44	1.9	2.06	1.24	1.72	0.17755	0.449887	1.34506	0.00229174	0.349315	0.293349	1.07388	0.00916385
RHOBTB2	#N/A	ENSG00000008853	Rho related BTB domain containing 2 [Source:HGNC Symbol;Acc:HGNC:18756]	2	0	3.04	3.28	4.45	5.53	4.77	5.84	4.99	4.84	4.48	6.25	6.49	6.81	5.15	5.97	5.44	0.480173	0.00102786	0.358739	0.0136226	0.757842	7.72427e-08	0.650599	4.57223e-06
NCAPD2	#N/A	ENSG00000010292	non-SMC condensin I complex subunit D2 [Source:HGNC Symbol;Acc:HGNC:24305]	2	0	47.45	59.79	54.13	86.11	76.41	85.69	63.49	66.21	65.23	102.57	99.54	100.89	80.29	85.57	89	0.515572	6.09036e-12	0.222097	0.00609334	0.795013	8.83696e-28	0.682054	2.90956e-20
SH2D2A	#N/A	ENSG00000027869	SH2 domain containing 2A [Source:HGNC Symbol;Acc:HGNC:10821]	2	0	0.66	0.72	0.5	1.68	0.98	2.24	2.61	1.67	1.02	1.88	0.95	1.69	1.59	4.17	2.69	0.472541	0.0957534	0.671603	0.0495092	0.593561	0.120514	1.85667	0.000849099
IFT88	#N/A	ENSG00000032742	intraflagellar transport 88 [Source:HGNC Symbol;Acc:HGNC:20606]	2	0	3.78	5.63	3.81	7.61	8.48	9.49	6.6	7.75	5.66	8.18	7.73	8.96	6.9	5.32	4.85	0.77231	0.000129414	0.454791	0.0201086	0.733783	0.000252316	0.300061	0.127201
AP2S1	#N/A	ENSG00000042753	adaptor related protein complex 2 subunit sigma 1 [Source:HGNC Symbol;Acc:HGNC:565]	2	0	115.96	95.92	115.76	142.18	167.05	188.72	158.53	154.18	165.55	173.08	209.84	212.03	155.5	178.94	178.64	0.478726	0.000116639	0.472521	0.000139698	0.734089	1.52797e-09	0.652683	9.30181e-08
TSPAN17	#N/A	ENSG00000048140	tetraspanin 17 [Source:HGNC Symbol;Acc:HGNC:13594]	2	0	20.19	19.19	26.72	35.2	34.89	33.79	35.48	31.49	35.08	35.98	37.9	40.15	30.3	33.03	34.15	0.553216	3.56936e-07	0.576841	8.58228e-08	0.678724	1.58357e-10	0.587219	4.5268e-08
EPN3	#N/A	ENSG00000049283	epsin 3 [Source:HGNC Symbol;Acc:HGNC:18235]	2	0	7.24	6.56	8.35	10.27	7.07	11.1	11.4	9.91	11.02	17.08	15.89	13.75	9.24	13.4	11.37	0.214311	0.279077	0.4268	0.0219337	0.935333	6.11373e-07	0.593207	0.00160096
SYNE2	#N/A	ENSG00000054654	spectrin repeat containing nuclear envelope protein 2 [Source:HGNC Symbol;Acc:HGNC:17084]	2	0	10.3	12.1	11.22	22.13	14.26	20.64	16.46	16.06	16.66	19.76	17.94	18.53	10.73	9.97	11.05	0.636567	1.03436e-07	0.474872	8.37462e-05	0.615806	2.03156e-07	-0.0452006	0.774811
ACAA1	#N/A	ENSG00000060971	acetyl-CoA acyltransferase 1 [Source:HGNC Symbol;Acc:HGNC:82]	2	0	16.94	18.22	19.25	28.99	27.79	28.91	23.88	28.95	24.28	36.15	36.89	40.18	25.54	28.01	27.9	0.54285	1.20942e-06	0.443786	7.30237e-05	0.937518	1.38777e-18	0.5985	4.49952e-08
SPA17	#N/A	ENSG00000064199	sperm autoantigenic protein 17 [Source:HGNC Symbol;Acc:HGNC:11210]	2	0	5.43	7.33	4.96	11.33	9.8	5.58	10.71	13.83	8.01	13.24	12.4	12.6	6.21	7.49	4.4	0.315148	0.194265	0.650904	0.0131603	0.885782	0.00129133	0.0249591	0.92865
ASPM	#N/A	ENSG00000066279	assembly factor for spindle microtubules [Source:HGNC Symbol;Acc:HGNC:19048]	2	0	6.4	6.73	6.35	12.53	11.36	11.77	8.62	9.2	9.67	15.31	16.59	15.69	11.5	7.41	9.05	0.751293	4.61454e-10	0.419836	0.000630269	1.15949	3.92008e-23	0.51222	2.3543e-05
KIF26A	#N/A	ENSG00000066735	kinesin family member 26A [Source:HGNC Symbol;Acc:HGNC:20226]	2	0	0.99	0.84	0.94	1.68	1.4	1.91	1.54	1.94	1.54	1.22	1.28	1.43	0.95	1.81	1.09	0.624929	0.00983549	0.692038	0.00408886	0.319319	0.211172	0.385171	0.0896796
SELENOO	#N/A	ENSG00000073169	selenoprotein O [Source:HGNC Symbol;Acc:HGNC:30395]	2	0	5.48	5.93	8.33	10.41	8.42	10.38	11.34	10.58	8.51	11.92	11.94	11.39	8.74	12.7	9.61	0.411481	0.0361799	0.522548	0.00661467	0.698466	0.000322494	0.637889	0.000974209
NUP37	#N/A	ENSG00000075188	nucleoporin 37 [Source:HGNC Symbol;Acc:HGNC:29929]	2	0	54.74	52.57	51.53	77.45	84.24	91.5	77.5	72.92	82.83	99.49	118.48	115.28	95.87	85	97.07	0.552144	7.09905e-08	0.482806	2.45196e-06	0.94284	9.22875e-22	0.814974	3.18022e-16
SPAG5	#N/A	ENSG00000076382	sperm associated antigen 5 [Source:HGNC Symbol;Acc:HGNC:13452]	2	0	20.78	24.06	26.38	37.07	37.66	36.97	27.2	32.9	27.41	52.47	50.24	54.57	38.58	30.67	38.5	0.539067	4.09771e-07	0.242493	0.0332844	1.03069	1.20724e-23	0.60705	7.27959e-09
VDAC3	#N/A	ENSG00000078668	voltage dependent anion channel 3 [Source:HGNC Symbol;Acc:HGNC:12674]	2	0	70.65	72.9	76.69	109.57	116.01	110.44	108.7	100.54	106.65	166.32	168.68	167.04	114.35	106.66	122.58	0.508066	3.45024e-13	0.468777	1.78063e-11	1.07897	7.28433e-60	0.6646	1.50202e-22
HSP90AA1	#N/A	ENSG00000080824	heat shock protein 90 alpha family class A member 1 [Source:HGNC Symbol;Acc:HGNC:5253]	2	0	693.02	763.76	721.87	1161.72	1128.07	1280.52	1086.56	1065.9	1023.78	2088.74	2248.54	2105.62	924.07	964.54	1045.37	0.613745	2.03374e-26	0.496619	1.70823e-17	1.45441	2.52297e-146	0.453882	8.01271e-15
TCF7	#N/A	ENSG00000081059	transcription factor 7 [Source:HGNC Symbol;Acc:HGNC:11639]	2	0	7.51	8.53	7.41	13.44	11.56	14.34	12.36	12	11.39	16.41	14.17	16.05	10.88	11.32	12.93	0.60779	2.15325e-06	0.521603	4.32303e-05	0.854016	5.28447e-12	0.571487	7.22215e-06
SLC27A5	#N/A	ENSG00000083807	solute carrier family 27 member 5 [Source:HGNC Symbol;Acc:HGNC:10999]	2	0	17.17	11.15	14.32	16.83	20.99	24.23	18.55	19.53	25.24	26.9	31.38	31.02	23.88	28.28	27.51	0.343807	0.11208	0.410643	0.0488751	0.896761	4.02821e-05	0.861447	8.20112e-05
PIR	#N/A	ENSG00000087842	pirin [Source:HGNC Symbol;Acc:HGNC:30048]	2	0	15.89	13.22	15.61	32.99	28.01	32.02	21.14	19.37	18.13	39.4	45.45	42.98	20.43	21.47	21.4	0.945855	3.59744e-14	0.322725	0.0149942	1.39671	2.45462e-31	0.508329	7.3731e-05
GNPTG	#N/A	ENSG00000090581	N-acetylglucosamine-1-phosphate transferase subunit gamma [Source:HGNC Symbol;Acc:HGNC:23026]	2	0	15.74	14.55	12.83	24.97	21.66	27.57	25.44	24.1	24.74	20.22	19.91	21.21	17.58	21.1	19.1	0.634302	6.8143e-06	0.691285	7.68449e-07	0.361882	0.0138411	0.401401	0.00462439
NAT14	#N/A	ENSG00000090971	N-acetyltransferase 14 (putative) [Source:HGNC Symbol;Acc:HGNC:28918]	2	0	11.96	12.52	15.39	20.1	21.19	23.06	21.28	19.9	20.98	19.04	25.33	29.04	20.78	28.63	25.61	0.543329	0.00194947	0.541305	0.00175496	0.727183	2.72086e-05	0.911361	1.23982e-07
TMEM14A	#N/A	ENSG00000096092	transmembrane protein 14A [Source:HGNC Symbol;Acc:HGNC:21076]	2	0	27.58	26.16	40.54	41.05	57.35	57.16	41.91	37.58	41.84	64.19	84.97	85.96	56.16	54.13	58.37	0.582926	0.000807173	0.270742	0.118425	1.18604	2.87291e-12	0.831814	1.34105e-06
HSP90AB1	#N/A	ENSG00000096384	heat shock protein 90 alpha family class B member 1 [Source:HGNC Symbol;Acc:HGNC:5258]	2	0	898.74	865.23	894.8	1203.34	1278.96	1324.25	1189.46	1130.78	1162.1	2068.17	2177.06	2152.51	1249.22	1274.93	1391.09	0.421761	1.82398e-15	0.343523	1.68458e-10	1.1604	3.17167e-113	0.588427	4.46037e-29
TRIOBP	#N/A	ENSG00000100106	TRIO and F-actin binding protein [Source:HGNC Symbol;Acc:HGNC:17009]	2	0	66.31	73.58	75.45	116.45	101.96	104.42	114.96	115.46	116.56	93.42	90.34	94.96	106.79	125.16	109.58	0.480001	1.00848e-09	0.636357	2.01093e-16	0.261244	0.00144278	0.689049	3.61297e-19
AP4S1	#N/A	ENSG00000100478	adaptor related protein complex 4 subunit sigma 1 [Source:HGNC Symbol;Acc:HGNC:575]	2	0	1.67	2.11	1.53	2.97	2.64	3.16	4.61	2.43	2.62	2.21	3.06	3.31	2.63	2.94	3.56	0.438417	0.0831863	0.614425	0.018716	0.44488	0.103986	0.627571	0.0169425
CDKN3	#N/A	ENSG00000100526	cyclin dependent kinase inhibitor 3 [Source:HGNC Symbol;Acc:HGNC:1791]	2	0	25.28	24.71	20.26	35.09	37.54	34.11	34.34	28.77	31.94	51.46	48.3	53.91	41.86	43.6	40.08	0.449414	0.00224077	0.324847	0.0276532	0.977198	1.57485e-12	0.816304	5.61916e-09
PRORP	#N/A	ENSG00000100890	protein only RNase P catalytic subunit [Source:HGNC Symbol;Acc:HGNC:19958]	2	0	8.16	7.58	10.79	16.78	11.6	15.92	13.05	10.08	15.41	20.98	20.01	13.83	14.28	14.38	14.23	0.567216	0.00427058	0.404347	0.0360779	0.896429	5.33335e-06	0.65182	0.000958285
USP14	#N/A	ENSG00000101557	ubiquitin specific peptidase 14 [Source:HGNC Symbol;Acc:HGNC:12612]	2	0	22.97	26.06	23.38	35.23	37.9	39.46	34.81	32.95	34.65	46.67	42.37	41.48	34.7	36.94	38.26	0.524016	2.60765e-09	0.438327	6.87753e-07	0.73154	9.00048e-18	0.615872	1.13654e-12
CSTF2	#N/A	ENSG00000101811	cleavage stimulation factor subunit 2 [Source:HGNC Symbol;Acc:HGNC:2484]	2	0	14.03	14.64	13.99	27.49	22.31	20.65	18.78	19.56	21.07	30.55	27.12	29.24	18.57	17.01	19.56	0.602344	2.17835e-07	0.39886	0.000710137	0.899922	1.04e-15	0.368146	0.0018482
RP2	#N/A	ENSG00000102218	RP2 activator of ARL3 GTPase [Source:HGNC Symbol;Acc:HGNC:10274]	2	0	3.18	3.17	2.88	4.31	4.49	5.06	4.5	4.32	4.43	6.07	6.97	6.88	5.57	4.91	4.5	0.429039	0.00624611	0.414989	0.00690616	0.959929	7.4501e-11	0.668731	9.21027e-06
SRPX2	#N/A	ENSG00000102359	sushi repeat containing protein X-linked 2 [Source:HGNC Symbol;Acc:HGNC:30668]	2	0	1.6	1.72	2.51	2.71	2.84	2.9	1.65	2.44	1.72	4.44	3.49	3.05	4.19	2.91	2.96	0.339775	0.151073	0.00272559	0.992688	0.76454	0.00250593	0.713485	0.00401981
TSNAXIP1	#N/A	ENSG00000102904	translin associated factor X interacting protein 1 [Source:HGNC Symbol;Acc:HGNC:18586]	2	0	0.05	0.84	0.13	1.16	1	1.39	0.71	0.72	0.83	2.11	0.76	1.08	0.74	0.73	1.25	0.755304	0.0461776	0.188111	0.224749	1.2633	0.0197708	0.364853	0.0971575
NAGPA	#N/A	ENSG00000103174	N-acetylglucosamine-1-phosphodiester alpha-N-acetylglucosaminidase [Source:HGNC Symbol;Acc:HGNC:17378]	2	0	3.52	3.74	3.62	4.85	6.24	6.04	5.57	6.96	5.27	6.62	7.52	7	5.31	5.17	5.15	0.467974	0.016113	0.591086	0.00203711	0.793109	3.57095e-05	0.464696	0.0160048
CCP110	#N/A	ENSG00000103540	centriolar coiled-coil protein 110 [Source:HGNC Symbol;Acc:HGNC:24342]	2	0	6.43	7.92	8.78	12.37	12.73	14.33	11.16	10.99	11.21	14.33	17.32	14.81	13.02	8.62	11.4	0.644429	5.78815e-06	0.449143	0.00165346	0.879722	2.39589e-10	0.503944	0.000392454
MTFMT	#N/A	ENSG00000103707	mitochondrial methionyl-tRNA formyltransferase [Source:HGNC Symbol;Acc:HGNC:29666]	2	0	8.06	7.66	12.05	14.41	12.94	17.73	14.14	14.11	15.37	18.26	22.1	16.11	14.1	14.48	14.54	0.561964	0.00156363	0.568698	0.00116403	0.903865	2.00247e-07	0.63419	0.000275467
CA2	#N/A	ENSG00000104267	carbonic anhydrase 2 [Source:HGNC Symbol;Acc:HGNC:1373]	2	0	18.97	20.25	23.29	27.99	26.92	33.8	30.58	27.32	26.05	45.48	51.92	48.69	34.59	36.3	35.65	0.389274	0.001104	0.364456	0.00205498	1.10957	6.63471e-24	0.788199	3.01394e-12
CPVL	#N/A	ENSG00000106066	carboxypeptidase vitellogenic like [Source:HGNC Symbol;Acc:HGNC:14399]	2	0	4.99	4.62	4.99	6.17	7.24	8.9	7.59	7.5	7.09	8.96	9.57	10.38	8.2	8.02	8.39	0.441061	0.0126116	0.49694	0.0040223	0.833299	1.07898e-06	0.731905	1.90303e-05
CHN2	#N/A	ENSG00000106069	chimerin 2 [Source:HGNC Symbol;Acc:HGNC:1944]	2	0	0.47	0.87	0.31	1.59	1.37	1.7	0.65	0.88	2.5	1	2.06	1.55	1.55	0.92	1.36	0.821991	0.0380938	0.357167	0.1049	0.923281	0.0341611	0.561265	0.069123
TFR2	#N/A	ENSG00000106327	transferrin receptor 2 [Source:HGNC Symbol;Acc:HGNC:11762]	2	0	4.65	2.34	2.2	4.65	5.15	5.51	4.5	4.94	6.59	5.74	5.39	4.71	5.64	4.27	4.49	0.495012	0.047902	0.602554	0.0163482	0.591469	0.024313	0.521986	0.034168
EZH2	#N/A	ENSG00000106462	enhancer of zeste 2 polycomb repressive complex 2 subunit [Source:HGNC Symbol;Acc:HGNC:3527]	2	0	22.82	26.41	24.48	40.58	41.99	39.54	35.81	35.01	36.91	44.28	45.25	44.22	34.26	28.78	33.25	0.619659	1.23552e-14	0.48724	1.98562e-09	0.741769	3.81738e-21	0.396635	1.40764e-06
PBLD	#N/A	ENSG00000108187	phenazine biosynthesis like protein domain containing [Source:HGNC Symbol;Acc:HGNC:23301]	2	0	0.73	0.28	0.28	0.77	0.65	0.85	1.05	1.08	0.68	1.19	0.81	1.16	1.54	1.33	1.05	0.25695	0.28493	0.575861	0.0628262	0.854394	0.0326201	1.31598	0.00288225
KRT23	#N/A	ENSG00000108244	keratin 23 [Source:HGNC Symbol;Acc:HGNC:6438]	2	0	9.81	10.39	11.42	19.8	21.06	19.01	23.69	22.12	20.12	17.15	18.22	15.26	14.02	13.67	16.29	0.803495	1.51094e-09	1.0008	1.87489e-14	0.558839	3.30547e-05	0.477479	0.000416246
TRIM16L	#N/A	ENSG00000108448	tripartite motif containing 16 like [Source:HGNC Symbol;Acc:HGNC:32670]	2	0	16.7	14.94	10.61	39.35	34.3	39.17	17.46	23.94	21.74	32.33	23.94	30.28	15.95	17.95	16.3	1.27399	4.03923e-13	0.452853	0.00993545	0.876948	5.3123e-07	0.219151	0.230608
MED31	#N/A	ENSG00000108590	mediator complex subunit 31 [Source:HGNC Symbol;Acc:HGNC:24260]	2	0	12.37	11.92	11.07	18.64	16.77	18.38	25.11	18.39	16.57	20.11	21.51	23.94	19.49	16.85	18.13	0.429237	0.022962	0.645631	0.000488237	0.721375	8.80948e-05	0.57116	0.00195568
MRPL27	#N/A	ENSG00000108826	mitochondrial ribosomal protein L27 [Source:HGNC Symbol;Acc:HGNC:14483]	2	0	93.78	86.75	85.66	122.61	133.14	136.29	131.33	113.56	130.57	154.63	181.75	179.98	130.93	138.93	145.22	0.438467	1.41171e-05	0.427033	2.28438e-05	0.832092	8.75586e-18	0.650786	3.5268e-11
MAP2K6	#N/A	ENSG00000108984	mitogen-activated protein kinase kinase 6 [Source:HGNC Symbol;Acc:HGNC:6846]	2	0	0.01	0.01	0.01	0.3	0.54	0.26	0.38	0.6	0.02	0.53	0.07	0.14	0.16	0.18	0.01	4.3157	0.000416225	0.250779	0.00108309	3.49295	0.0018597	0.178503	0.0373222
TBC1D19	#N/A	ENSG00000109680	TBC1 domain family member 19 [Source:HGNC Symbol;Acc:HGNC:25624]	2	0	5.96	5.8	8.01	10.28	10.61	12	8.5	10.7	7.68	9.29	12.87	10.57	7.93	8.07	9.25	0.59722	0.00122032	0.353946	0.0515616	0.59759	0.00122992	0.343422	0.0607214
CHORDC1	#N/A	ENSG00000110172	cysteine and histidine rich domain containing 1 [Source:HGNC Symbol;Acc:HGNC:14525]	2	0	44.03	48.93	44.78	89.68	69.1	80.29	67.96	76.7	63.28	131.09	122.43	125.5	57.57	47.44	59.14	0.679292	3.83659e-11	0.529313	3.2885e-07	1.34103	1.09604e-41	0.259804	0.0177044
ANAPC15	#N/A	ENSG00000110200	anaphase promoting complex subunit 15 [Source:HGNC Symbol;Acc:HGNC:24531]	2	0	23.27	26.99	23.99	41.84	38.42	40.35	38.06	33.33	36.76	49.8	43.28	46.24	40.71	41.09	44.05	0.564536	1.46852e-05	0.449033	0.00055778	0.77189	8.14861e-10	0.755079	2.44293e-09
NUP107	#N/A	ENSG00000111581	nucleoporin 107 [Source:HGNC Symbol;Acc:HGNC:29914]	2	0	40.67	36.84	32.14	69.22	61.67	69.33	55.69	61.46	49.45	83.64	90.57	80.39	49.96	48.81	59.03	0.749926	1.00354e-12	0.534193	5.11675e-07	1.09008	1.71345e-26	0.527673	6.53696e-07
	#N/A	ENSG00000111788	DEAD/H (Asp-Glu-Ala-Asp/His) box polypeptide like pseudogene	2	0	2.18	2.59	2.41	5.65	3.63	4.05	2.76	3.95	3.99	4.84	4.88	4.49	4	2.9	3.29	0.712239	0.000906233	0.415292	0.0424798	0.805893	0.000150783	0.416143	0.044029
UNC5A	#N/A	ENSG00000113763	unc-5 netrin receptor A [Source:HGNC Symbol;Acc:HGNC:12567]	2	0	1.8	1.91	2.18	2.95	2.71	3.1	2.93	3.17	3.25	4.29	3.52	3.91	3.37	3.38	3.22	0.42037	0.0209102	0.567233	0.00132298	0.860752	7.92034e-07	0.744448	2.30245e-05
SMC4	#N/A	ENSG00000113810	structural maintenance of chromosomes 4 [Source:HGNC Symbol;Acc:HGNC:14013]	2	0	40.4	39.86	31.05	72.46	61.05	57.27	41.67	57.46	41.04	90.91	84.07	82.48	47.94	36.75	51.24	0.638033	1.37292e-05	0.242829	0.110715	1.07378	7.96754e-14	0.275509	0.0729115
CYB561D2	#N/A	ENSG00000114395	cytochrome b561 family member D2 [Source:HGNC Symbol;Acc:HGNC:30253]	2	0	3.28	3.68	4.18	4.52	7.49	6.82	5.68	5.36	7.19	7.38	10.1	9.24	5.94	6.65	6.81	0.474032	0.0627012	0.470722	0.0541974	1.05732	0.000104401	0.683961	0.0093282
PODXL2	#N/A	ENSG00000114631	podocalyxin like 2 [Source:HGNC Symbol;Acc:HGNC:17936]	2	0	0.71	1.53	1.71	1.84	1.68	1.57	2.57	2.13	2.27	1.48	1.92	1.8	2.25	1.97	2.56	0.16175	0.513567	0.587695	0.0287108	0.215685	0.472738	0.641526	0.0196819
PLCH1	#N/A	ENSG00000114805	phospholipase C eta 1 [Source:HGNC Symbol;Acc:HGNC:29185]	2	0	1.18	1.04	1.13	2.15	1.95	1.96	1.69	1.85	1.52	3.23	2.69	2.1	1.38	1.41	2.4	0.658814	0.00452378	0.424449	0.0497856	1.09384	1.95082e-06	0.540218	0.0163423
CENPA	#N/A	ENSG00000115163	centromere protein A [Source:HGNC Symbol;Acc:HGNC:1851]	2	0	14.02	17.42	16.52	30.28	28.94	25.11	21.69	24.37	21.22	29.24	23.48	25.42	25.83	24.19	26.24	0.680792	4.36329e-06	0.397203	0.00807414	0.569871	0.000112445	0.65785	7.75979e-06
APC2	#N/A	ENSG00000115266	APC regulator of WNT signaling pathway 2 [Source:HGNC Symbol;Acc:HGNC:24036]	2	0	0.08	0.07	0.19	0.29	0.2	0.25	0.38	0.89	0.34	0.4	0.31	1.11	0.42	0.37	0.18	0.233558	0.21742	1.76913	0.00531485	1.81602	0.00342367	0.503393	0.0573954
LANCL1	#N/A	ENSG00000115365	LanC like 1 [Source:HGNC Symbol;Acc:HGNC:6508]	2	0	21.9	24.59	22.73	36.82	36.46	40.07	33.66	32.78	32.47	42.94	42.84	40.48	33	31.44	31.87	0.603042	5.67139e-18	0.459263	7.74314e-11	0.752722	2.10702e-28	0.492682	2.14973e-12
MORN1	#N/A	ENSG00000116151	MORN repeat containing 1 [Source:HGNC Symbol;Acc:HGNC:25852]	2	0	2.62	2.76	5.67	7.2	5.39	7.93	7.85	6.81	5.76	4.47	4.89	3.13	7.04	2.96	3.94	0.600064	0.0396756	0.641512	0.0266796	0.0827815	0.807474	0.189704	0.420457
WDR77	#N/A	ENSG00000116455	WD repeat domain 77 [Source:HGNC Symbol;Acc:HGNC:29652]	2	0	16.64	11.33	12.7	20.96	20.09	22.93	21.2	16.21	22.5	26.74	34.85	35.62	24.04	21.89	25.28	0.506115	0.00223481	0.451342	0.00544957	1.114	3.49604e-12	0.794201	1.13517e-06
PKD2	#N/A	ENSG00000118762	polycystin 2	2	0	6.39	6.44	5.54	11.88	10.45	12.44	7.62	10.13	7.31	11.68	10.13	11.41	8.97	6.03	6.67	0.765993	8.25219e-06	0.334015	0.0501487	0.700251	4.11061e-05	0.205846	0.249245
MFSD1	#N/A	ENSG00000118855	major facilitator superfamily domain containing 1 [Source:HGNC Symbol;Acc:HGNC:25874]	2	0	6.87	7.55	7.2	14.16	11.8	11.55	12.29	9.45	12.49	13.95	15.86	19.18	9.47	11.75	11.4	0.644068	0.000198472	0.545826	0.00146126	1.02513	1.14522e-09	0.567425	0.000925503
PHF19	#N/A	ENSG00000119403	PHD finger protein 19 [Source:HGNC Symbol;Acc:HGNC:24566]	2	0	20.11	20.07	18.06	21.95	24.92	28.85	22.2	24.64	28.45	29.66	31.47	36.41	28.48	35.08	32.64	0.240613	0.121412	0.280065	0.0637904	0.597913	3.26922e-05	0.713001	5.62882e-07
ELOVL3	#N/A	ENSG00000119915	ELOVL fatty acid elongase 3 [Source:HGNC Symbol;Acc:HGNC:18047]	2	0	4.65	4.13	4.35	7.08	7.17	6.22	6.81	5.52	6	7.47	9.64	10.06	6.84	8.5	8.07	0.45156	0.0307061	0.329508	0.0983787	0.868216	2.65871e-05	0.793	0.000131742
HOXB5	#N/A	ENSG00000120075	homeobox B5 [Source:HGNC Symbol;Acc:HGNC:5116]	2	0	4.65	4.03	4.33	7.82	6.42	6.72	4.29	5.54	4.58	6.72	8.99	7.81	6.46	7.31	7.99	0.523406	0.0061124	0.0786773	0.709822	0.691391	0.000237476	0.711523	0.000145768
NFYB	#N/A	ENSG00000120837	nuclear transcription factor Y subunit beta [Source:HGNC Symbol;Acc:HGNC:7805]	2	0	12.03	16.52	14.28	22.5	23.3	26.58	18.72	20.96	23.29	25.26	24.74	26.14	26.67	17.11	19.22	0.608789	0.000175396	0.450587	0.0052916	0.685287	1.84699e-05	0.521963	0.00119451
WASHC3	#N/A	ENSG00000120860	WASH complex subunit 3 [Source:HGNC Symbol;Acc:HGNC:24256]	2	0	6.12	6.61	8.29	12.95	16.89	11.22	9.45	9.13	8.27	13.7	14.18	15.19	10.85	6.99	10.42	0.784217	0.00122032	0.214367	0.312063	0.86134	0.00035528	0.333432	0.133737
TARDBP	#N/A	ENSG00000120948	TAR DNA binding protein [Source:HGNC Symbol;Acc:HGNC:11571]	2	0	99.51	95.54	101.44	158.32	159.07	158.72	143.87	151.49	148.56	196.69	205.64	197.9	135.72	130.1	145.17	0.586571	1.59991e-32	0.53769	1.16271e-27	0.909337	1.46957e-80	0.498287	7.72131e-24
MND1	#N/A	ENSG00000121211	meiotic nuclear divisions 1 [Source:HGNC Symbol;Acc:HGNC:24839]	2	0	15.12	15.05	18.72	26.49	24.75	30.54	19.37	21.25	20.23	46.22	37.21	41.21	18.91	20.68	20.07	0.612274	0.000144466	0.240277	0.14578	1.23619	7.6072e-16	0.288487	0.0790903
KIF18A	#N/A	ENSG00000121621	kinesin family member 18A [Source:HGNC Symbol;Acc:HGNC:29441]	2	0	11.32	11.32	10.36	20.69	18.78	19.05	15.53	16.74	15.99	24.06	26.9	24.79	16.92	11.58	15.75	0.700649	2.93093e-09	0.468625	8.50143e-05	1.06863	1.03201e-20	0.411338	0.000638084
RASL11A	#N/A	ENSG00000122035	RAS like family 11 member A [Source:HGNC Symbol;Acc:HGNC:23802]	2	0	3.82	3.99	2.79	6.2	4.03	7.31	6.84	5.39	6.4	5.57	8.1	6.51	6.27	6.03	5.72	0.391415	0.127749	0.537494	0.0404649	0.660006	0.0220202	0.602338	0.0250602
CIT	#N/A	ENSG00000122966	citron rho-interacting serine/threonine kinase [Source:HGNC Symbol;Acc:HGNC:1985]	2	0	5.48	8.17	6.52	8.96	11.5	9.56	8.12	8.19	8.52	11.68	11.49	12.75	10.61	9.65	11.34	0.439724	0.00143801	0.220766	0.1245	0.696938	1.96549e-07	0.638812	2.02166e-06
GUCY1B2	#N/A	ENSG00000123201	guanylate cyclase 1 soluble subunit beta 2 (pseudogene) [Source:HGNC Symbol;Acc:HGNC:4686]	2	0	1.13	0.49	0.87	3.22	3.24	1.6	0.82	2.25	0.93	3.45	2.54	2.93	1.47	1.01	1.3	1.24107	0.00492589	0.160116	0.410151	1.43991	0.00132355	0.193598	0.38662
CENPK	#N/A	ENSG00000123219	centromere protein K [Source:HGNC Symbol;Acc:HGNC:29479]	2	0	8.23	9.39	6.93	17.3	16.56	12.52	11.01	13.8	14.43	17.5	22.54	17.24	15.25	10.34	11.07	0.739347	0.000374963	0.525146	0.00981638	1.05299	2.60827e-07	0.497982	0.0139988
ENKD1	#N/A	ENSG00000124074	enkurin domain containing 1 [Source:HGNC Symbol;Acc:HGNC:25246]	2	0	6.32	5.87	8.9	10.56	9.03	12.83	11.37	12.28	12.12	9.43	12.31	9.66	8.38	13.37	16.63	0.407099	0.0740571	0.610039	0.0076156	0.404341	0.0961563	0.803701	0.000649919
NCOA5	#N/A	ENSG00000124160	nuclear receptor coactivator 5 [Source:HGNC Symbol;Acc:HGNC:15909]	2	0	10.39	11.1	11.87	19.75	19.37	17.95	17.83	18.12	15.36	19.28	20.23	19.87	13.52	12.75	16.37	0.665428	1.2258e-10	0.563866	5.51946e-08	0.712942	2.03354e-12	0.365521	0.000606989
LYPD3	#N/A	ENSG00000124466	LY6/PLAUR domain containing 3 [Source:HGNC Symbol;Acc:HGNC:24880]	2	0	1.73	1.73	2.45	3.04	3.03	4.28	2.73	2.92	3.25	5.01	4.89	4.33	3.96	3.32	3.75	0.56514	0.0301898	0.382557	0.103212	1.1038	4.50646e-05	0.820121	0.00205547
UPF3B	#N/A	ENSG00000125351	UPF3B regulator of nonsense mediated mRNA decay [Source:HGNC Symbol;Acc:HGNC:20439]	2	0	10.43	10.67	9.86	21.83	18.63	15.86	12.87	16.73	12.49	26.1	25.12	24.66	13	11.07	12.64	0.732404	1.97515e-07	0.356994	0.0131865	1.16067	1.53855e-17	0.234196	0.118363
NUP85	#N/A	ENSG00000125450	nucleoporin 85 [Source:HGNC Symbol;Acc:HGNC:8734]	2	0	42.72	43.57	50.76	74.59	76.92	73.21	70.52	60.26	58.28	90.89	97.08	88.37	59.21	60.2	67.24	0.612168	6.18181e-12	0.410742	5.12259e-06	0.901038	1.60741e-25	0.466677	1.78988e-07
MIR9-1HG	#N/A	ENSG00000125462	MIR9-1 host gene [Source:HGNC Symbol;Acc:HGNC:30780]	2	0	4.67	4.07	2.44	5.72	6.96	5.82	3.54	4.5	4.76	7.43	7.8	7.87	6.89	4.79	6.14	0.525434	0.017255	0.0939687	0.672088	0.870434	9.19668e-05	0.585313	0.00747003
SNRPB	#N/A	ENSG00000125835	small nuclear ribonucleoprotein polypeptides B and B1 [Source:HGNC Symbol;Acc:HGNC:11153]	2	0	192.79	190.14	202.84	295.33	308.31	335.72	293.32	268.23	311.09	325.39	351.3	387.11	289.73	315.48	328.63	0.575088	9.31412e-12	0.519047	9.46932e-10	0.743385	2.43753e-19	0.692214	1.1491e-16
HNRNPR	#N/A	ENSG00000125944	heterogeneous nuclear ribonucleoprotein R [Source:HGNC Symbol;Acc:HGNC:5047]	2	0	76.22	91.79	80.33	147.35	137.57	139.86	112.27	131.09	108.68	179.89	169.63	159.47	111.36	106.67	116.65	0.666742	8.22739e-16	0.445579	1.28933e-07	0.919214	1.03991e-29	0.445049	1.23311e-07
HNRNPH2	#N/A	ENSG00000126945	heterogeneous nuclear ribonucleoprotein H2 [Source:HGNC Symbol;Acc:HGNC:5042]	2	0	39.13	45.55	42.54	66.72	68.22	68.95	67.85	69.46	63.29	79.8	76.98	70.98	58.98	52.8	60.06	0.572721	1.19301e-13	0.602303	4.22628e-15	0.726982	6.44182e-22	0.448956	8.37378e-09
TRAF2	#N/A	ENSG00000127191	TNF receptor associated factor 2 [Source:HGNC Symbol;Acc:HGNC:12032]	2	0	5.9	7.12	6.85	11.25	10.13	10.24	12.34	10.05	9.81	14.02	12.05	11.95	8.19	10.77	9.35	0.524615	0.00120625	0.594238	0.000203063	0.798674	3.80571e-07	0.492611	0.00203533
KLK10	#N/A	ENSG00000129451	kallikrein related peptidase 10 [Source:HGNC Symbol;Acc:HGNC:6358]	2	0	6.45	7.12	6.7	12.79	11.25	14.02	12.73	12.09	13.42	7.72	7.94	8.98	8.54	10.3	8.83	0.765856	3.06602e-07	0.825963	2.50572e-08	0.149534	0.409373	0.432492	0.00431363
TOMM40	#N/A	ENSG00000130204	translocase of outer mitochondrial membrane 40 [Source:HGNC Symbol;Acc:HGNC:18001]	2	0	48.83	47.39	47.6	74.89	76.84	85.71	75.81	69.24	75.4	100.05	93.39	98.14	63.27	71.14	70.61	0.612436	7.11977e-13	0.556919	7.43406e-11	0.904105	9.26783e-28	0.52902	5.79517e-10
ATP5IF1	#N/A	ENSG00000130770	ATP synthase inhibitory factor subunit 1 [Source:HGNC Symbol;Acc:HGNC:871]	2	0	113.03	134.55	129.43	234.92	195.97	206.47	203.64	239.92	205.23	206.09	209.13	198.14	140.54	214.3	185.86	0.62825	5.35817e-06	0.70617	2.65438e-07	0.570135	3.393e-05	0.518282	0.000173573
TUBG1	#N/A	ENSG00000131462	tubulin gamma 1 [Source:HGNC Symbol;Acc:HGNC:12417]	2	0	43.26	51.18	45.2	67.61	67.88	72.31	68.69	76.15	65.14	89.85	78.45	88.05	71.84	76.28	73.66	0.458029	1.29611e-06	0.527247	1.75462e-08	0.755265	1.02926e-16	0.680272	1.52475e-13
PSME3	#N/A	ENSG00000131467	proteasome activator subunit 3 [Source:HGNC Symbol;Acc:HGNC:9570]	2	0	50.99	55.98	45.73	89.13	75.56	77.95	71.53	84.34	74.51	104.89	115.77	98.96	73.28	75.75	85.02	0.552598	8.76932e-09	0.529108	3.75401e-08	0.94354	4.01888e-24	0.625823	4.94645e-11
CLUHP3	#N/A	ENSG00000131797	clustered mitochondria homolog pseudogene 3 [Source:HGNC Symbol;Acc:HGNC:28447]	2	0	4.03	5.62	3.61	7.22	7.7	6.69	6.46	6.52	7.04	6.72	8.44	8.21	8.5	6.32	6.47	0.529174	0.00404681	0.460586	0.0108828	0.644343	0.00042038	0.626874	0.000559527
FBXW9	#N/A	ENSG00000132004	F-box and WD repeat domain containing 9 [Source:HGNC Symbol;Acc:HGNC:28136]	2	0	3.9	3.48	4.24	5.19	5.68	6.23	5.83	5.07	6.25	6.31	6.55	8	5.15	9.01	6.94	0.352252	0.114528	0.390599	0.0680169	0.658571	0.00423115	0.817163	0.00035468
NUP210	#N/A	ENSG00000132182	nucleoporin 210 [Source:HGNC Symbol;Acc:HGNC:30052]	2	0	30.65	30.26	32.71	54.75	50.98	57.72	47.19	46.75	49.55	43.52	47.93	46.76	43.45	48.25	46.73	0.704346	1.30883e-28	0.567609	6.99497e-19	0.450189	2.21891e-12	0.590381	1.97695e-20
ZRANB2	#N/A	ENSG00000132485	zinc finger RANBP2-type containing 2 [Source:HGNC Symbol;Acc:HGNC:13058]	2	0	36.72	39.35	39.36	62.91	59	61.62	57.72	63.14	60.44	67.62	71.26	67.59	57.38	48.52	52.32	0.565366	7.40202e-17	0.600013	4.49486e-19	0.726078	5.76351e-28	0.472986	4.15081e-12
RFXAP	#N/A	ENSG00000133111	regulatory factor X associated protein [Source:HGNC Symbol;Acc:HGNC:9988]	2	0	2.36	2.38	2.67	5.18	4.24	4.25	3.77	3.82	3.54	4.7	4.76	4.34	4.07	3.14	3.74	0.728449	0.000317372	0.463	0.0179178	0.747368	0.000165685	0.5077	0.00994595
DSC2	#N/A	ENSG00000134755	desmocollin 2 [Source:HGNC Symbol;Acc:HGNC:3036]	2	0	11.32	12.82	13.38	23.01	21.13	24.28	19.42	18.63	19.2	23.31	27.08	23.53	15.74	14.42	17.05	0.764151	6.40593e-20	0.556178	5.07399e-11	0.864888	4.95535e-26	0.350763	5.67161e-05
TMEM165	#N/A	ENSG00000134851	transmembrane protein 165 [Source:HGNC Symbol;Acc:HGNC:30760]	2	0	28.13	25.96	25.01	45.98	47.47	41.21	41.61	39.69	39.85	53.58	55.62	58.44	39.58	38.05	37.61	0.653018	1.08019e-12	0.550437	2.32556e-09	0.959974	1.86216e-27	0.550232	1.8988e-09
HNRNPA1	#N/A	ENSG00000135486	heterogeneous nuclear ribonucleoprotein A1 [Source:HGNC Symbol;Acc:HGNC:5031]	2	0	1239.35	1401.81	1286.05	1954.92	1892.08	2075.77	1614.62	1698.85	1587.24	2357.74	2284.42	2150.25	1834.77	2014.63	1976.27	0.493159	2.74139e-14	0.270567	6.20319e-05	0.677443	9.10485e-27	0.592676	2.33025e-20
CCDC142	#N/A	ENSG00000135637	coiled-coil domain containing 142 [Source:HGNC Symbol;Acc:HGNC:25889]	2	0	3.39	4.66	2.96	6.22	6.21	5.73	6.95	5.82	3.17	6.23	7.57	8.5	5.76	5.19	7.1	0.483046	0.0463582	0.31623	0.150641	0.799865	0.00163187	0.595948	0.0146323
GPNMB	#N/A	ENSG00000136235	glycoprotein nmb [Source:HGNC Symbol;Acc:HGNC:4462]	2	0	1.57	1.28	1.08	2.49	2	2.49	2.87	2.28	2.85	4.29	4.83	3.41	2.05	1.21	3.01	0.392759	0.15149	0.631803	0.0412936	1.40864	0.000143415	0.362368	0.161276
DDX56	#N/A	ENSG00000136271	DEAD-box helicase 56 [Source:HGNC Symbol;Acc:HGNC:18193]	2	0	47.04	41.35	45.79	64.23	71.89	74.87	62.97	61	65.57	68.45	75.23	82.37	64.3	75.03	70.67	0.537481	1.00187e-07	0.434487	2.02474e-05	0.629132	2.26482e-10	0.661193	3.45597e-11
TMEM14B	#N/A	ENSG00000137210	transmembrane protein 14B [Source:HGNC Symbol;Acc:HGNC:21384]	2	0	55.36	48.37	63.61	72.73	81.3	80.46	67.18	56.98	71.49	80.84	93.38	100.25	75.1	88.47	92.85	0.366332	0.00809342	0.16198	0.277489	0.587264	1.00517e-05	0.624158	2.74522e-06
TUBB2A	#N/A	ENSG00000137267	tubulin beta 2A class IIa [Source:HGNC Symbol;Acc:HGNC:12412]	2	0	14.6	13.57	12.53	20.19	19.76	21.98	20.53	19	22.34	24.37	24.43	26.76	22.05	27	22.29	0.466592	0.000700754	0.512732	0.0001507	0.750813	1.34825e-08	0.808411	1.03294e-09
FGFBP1	#N/A	ENSG00000137440	fibroblast growth factor binding protein 1 [Source:HGNC Symbol;Acc:HGNC:19695]	2	0	2.3	2.15	2.82	3.09	4.18	3.56	4.29	3.25	3.74	10.08	11.14	10.91	5.47	5.2	6.07	0.348104	0.142515	0.437523	0.0536172	2.00551	1.10837e-16	1.17673	3.00004e-06
TTPA	#N/A	ENSG00000137561	alpha tocopherol transfer protein [Source:HGNC Symbol;Acc:HGNC:12404]	2	0	0.27	0.33	0.23	0.74	0.5	0.83	0.45	0.49	0.26	1.26	1.59	1.61	0.65	0.37	0.42	0.733443	0.0460879	0.127061	0.505954	2.09777	5.52239e-06	0.275943	0.240231
MFSD13A	#N/A	ENSG00000138111	major facilitator superfamily domain containing 13A [Source:HGNC Symbol;Acc:HGNC:26196]	2	0	9.36	8.37	8.91	14.87	14.27	15.02	13.49	12.96	14.77	19.4	23.96	26.14	21.56	20.8	14.93	0.573828	0.00115718	0.515208	0.00316734	1.23438	4.66221e-13	1.08556	3.83088e-10
ARL3	#N/A	ENSG00000138175	ADP ribosylation factor like GTPase 3 [Source:HGNC Symbol;Acc:HGNC:694]	2	0	6.22	7.15	6.52	10.29	10.22	11.65	8.99	9.14	8.77	12.56	12.04	13.35	9.56	9.5	11.04	0.56737	2.09181e-07	0.36277	0.00113975	0.802538	2.13905e-14	0.602098	2.11242e-08
APH1B	#N/A	ENSG00000138613	aph-1 homolog B	2	0	2.22	2.27	2.28	4.37	3.43	4.85	4	4.07	3.25	2.74	3.54	2.91	4.47	2.86	2.93	0.697674	0.00128814	0.597962	0.00450923	0.276701	0.228497	0.49472	0.0179153
VAMP1	#N/A	ENSG00000139190	vesicle associated membrane protein 1 [Source:HGNC Symbol;Acc:HGNC:12642]	2	0	2.76	4.95	5.01	8.13	7.12	7.54	4.79	8.44	4.86	8.86	10.12	8.02	6.6	4.52	4.48	0.621525	0.0178326	0.312765	0.163185	0.909428	0.000728011	0.21413	0.350977
INHBE	#N/A	ENSG00000139269	inhibin subunit beta E [Source:HGNC Symbol;Acc:HGNC:24029]	2	0	0.37	0.32	0.43	2.18	2.21	1.71	1.2	3.05	1.61	0.36	0.13	0.12	0.56	0.57	0.64	2.17061	7.27185e-06	2.12803	1.26495e-05	-0.424126	0.22791	0.237432	0.289636
MAP3K12	#N/A	ENSG00000139625	mitogen-activated protein kinase kinase kinase 12 [Source:HGNC Symbol;Acc:HGNC:6851]	2	0	6.21	7.52	9.88	12.1	12.78	11.92	9.21	11.46	8.99	12.26	15.07	12.14	12.01	11.6	13.37	0.521707	0.00128243	0.262486	0.105998	0.623423	8.80948e-05	0.656377	3.67895e-05
PTGR2	#N/A	ENSG00000140043	prostaglandin reductase 2 [Source:HGNC Symbol;Acc:HGNC:20149]	2	0	9.38	10.33	7.77	14.22	14.31	15.96	16.34	14.67	17.02	18.98	13.9	13.39	11.86	12.4	15.16	0.536046	0.00125302	0.700047	2.07363e-05	0.603327	0.000235506	0.485226	0.0030571
FBLN5	#N/A	ENSG00000140092	fibulin 5 [Source:HGNC Symbol;Acc:HGNC:3602]	2	0	1.05	1.13	1.16	1.86	1.44	1.58	1.71	1.66	2.06	1.98	2.06	1.81	2.08	1.76	1.88	0.305525	0.20769	0.475794	0.0480593	0.6003	0.0227413	0.654791	0.0101402
TSPAN3	#N/A	ENSG00000140391	tetraspanin 3 [Source:HGNC Symbol;Acc:HGNC:17752]	2	0	77.92	78.81	77.72	120.4	117.82	129.2	117.75	125.4	123.1	130.25	141.02	143.66	102.62	97.1	104.31	0.546356	5.91409e-20	0.594654	6.80701e-24	0.708751	3.27437e-34	0.396788	5.46148e-11
EIF4A3	#N/A	ENSG00000141543	eukaryotic translation initiation factor 4A3 [Source:HGNC Symbol;Acc:HGNC:18683]	2	0	84.65	75.27	87.75	115.92	130.11	136.21	123.44	114.48	122.44	151.22	169.92	172.79	122.26	123.12	125.4	0.520829	1.55563e-09	0.486186	1.85942e-08	0.880631	4.28289e-26	0.602154	1.64063e-12
DUS3L	#N/A	ENSG00000141994	dihydrouridine synthase 3 like [Source:HGNC Symbol;Acc:HGNC:26920]	2	0	23.29	26.93	19.51	46.57	37.18	35.04	33.15	37.87	25.72	42.84	41.37	42.85	37.08	32.44	34.26	0.612488	0.000164236	0.362763	0.0246503	0.711314	9.23261e-06	0.535163	0.000905991
CRABP2	#N/A	ENSG00000143320	cellular retinoic acid binding protein 2 [Source:HGNC Symbol;Acc:HGNC:2339]	2	0	142.91	169.78	144.76	241.81	230.55	247.95	232.31	241.21	233.36	300.14	273.91	311.64	246.51	263.97	293.82	0.544007	8.48089e-11	0.568314	9.62302e-12	0.833187	1.13657e-24	0.828235	3.71662e-24
ANXA9	#N/A	ENSG00000143412	annexin A9 [Source:HGNC Symbol;Acc:HGNC:547]	2	0	0.91	1.36	1.1	1.92	2.43	2.14	1.63	1.98	2.98	3.06	2.75	3	2.13	2.44	2.57	0.512965	0.0798401	0.571605	0.0493865	1.09102	0.00160195	0.867214	0.00870538
C1orf35	#N/A	ENSG00000143793	chromosome 1 open reading frame 35 [Source:HGNC Symbol;Acc:HGNC:19032]	2	0	11.43	8.79	9.88	17.42	17.14	19.35	18	14.69	17.19	12.98	15.3	14.37	12.36	13.63	13.44	0.696699	1.00087e-05	0.631103	5.59485e-05	0.362637	0.028472	0.37258	0.0192761
TPRKB	#N/A	ENSG00000144034	TP53RK binding protein [Source:HGNC Symbol;Acc:HGNC:24259]	2	0	37.99	47.48	43.57	68.27	64.65	72.09	55.8	63.49	56.13	86.53	89.55	92.76	64.2	67.32	73.23	0.543211	3.14818e-06	0.371389	0.00160308	0.929559	4.5282e-17	0.671468	3.09172e-09
DOK3	#N/A	ENSG00000146094	docking protein 3 [Source:HGNC Symbol;Acc:HGNC:24583]	2	0	0.65	0.45	0.29	0.74	1.94	1.8	0.52	1.79	0.89	1.39	3.23	1.82	0.97	1.05	1.24	1.11522	0.016606	0.350616	0.104709	1.82	0.000600168	0.575561	0.0643662
CYP39A1	#N/A	ENSG00000146233	cytochrome P450 family 39 subfamily A member 1 [Source:HGNC Symbol;Acc:HGNC:17449]	2	0	1.17	0.65	1.01	1.49	3.3	2.28	3.19	2.11	2.09	1.24	2.01	1.33	1.99	1.02	2.12	0.908166	0.0146391	1.07645	0.00535705	0.381325	0.24866	0.510882	0.0799169
IGFBP3	#N/A	ENSG00000146674	insulin like growth factor binding protein 3 [Source:HGNC Symbol;Acc:HGNC:5472]	2	0	0.71	0.71	0.73	1.26	1.61	2.59	0.96	1.4	1.06	1.45	1.74	1.62	1.2	1	1.16	1.00743	0.00455693	0.282577	0.218119	0.844131	0.0149194	0.352574	0.170526
EBP	#N/A	ENSG00000147155	EBP cholestenol delta-isomerase [Source:HGNC Symbol;Acc:HGNC:3133]	2	0	25.66	24.64	28.92	37.17	39.17	37.03	36.68	39.75	35.96	55.68	59.75	66.38	39.29	40.2	43.64	0.406199	0.000404655	0.448712	6.09906e-05	1.0809	8.59854e-25	0.656303	1.75841e-09
HAUS6	#N/A	ENSG00000147874	HAUS augmin like complex subunit 6 [Source:HGNC Symbol;Acc:HGNC:25948]	2	0	11.96	13.73	12.22	24.15	21.17	18.75	16.17	18	17.01	25.63	29.14	24.74	14.75	12.35	16.38	0.638064	7.64553e-09	0.363477	0.00135957	0.942674	1.29319e-18	0.205093	0.0892176
FUOM	#N/A	ENSG00000148803	fucose mutarotase [Source:HGNC Symbol;Acc:HGNC:24733]	2	0	9.24	6.71	4.42	13.15	12.15	14.86	12.66	12.01	10.45	9.74	10.27	13.81	14.23	18.97	17.25	0.697699	0.00773622	0.535624	0.0298189	0.465224	0.0803649	1.20881	6.17996e-06
ADM	#N/A	ENSG00000148926	adrenomedullin [Source:HGNC Symbol;Acc:HGNC:259]	2	0	24.35	19.85	20.99	34.46	40.3	44.59	30.52	25.84	33.89	32.31	44.97	43.79	30.45	29.21	33.61	0.726887	5.64925e-06	0.359129	0.0253659	0.739054	2.99041e-06	0.491257	0.00215152
TTC12	#N/A	ENSG00000149292	tetratricopeptide repeat domain 12 [Source:HGNC Symbol;Acc:HGNC:23700]	2	0	4.19	6.46	5.28	11.14	7.87	7.72	7.55	12.27	8.78	15.32	11.64	9.07	8.17	7.53	7.39	0.497988	0.0425762	0.646984	0.00897992	0.978507	0.000135781	0.408171	0.0810866
MKX	#N/A	ENSG00000150051	mohawk homeobox [Source:HGNC Symbol;Acc:HGNC:23729]	2	0	11.75	12.69	10.85	19.45	21.91	21.32	20.78	21.39	18.6	15.17	14.66	12.89	12.48	12.22	13.72	0.70721	1.99452e-11	0.715275	9.29588e-12	0.158202	0.201786	0.134001	0.284833
PIH1D2	#N/A	ENSG00000150773	PIH1 domain containing 2 [Source:HGNC Symbol;Acc:HGNC:25210]	2	0	0.7	0.95	0.58	1.55	0.92	1.09	2.87	1.5	1.9	1.79	2.98	1.16	1.08	2.33	2.39	0.152577	0.479636	0.842704	0.0342573	0.799259	0.0572156	0.782653	0.0413783
NCAPD3	#N/A	ENSG00000151503	non-SMC condensin II complex subunit D3 [Source:HGNC Symbol;Acc:HGNC:28952]	2	0	18.89	22.77	24.41	32.58	28.17	33.51	26.44	25.94	28.38	40.76	42.7	41.16	33.91	30.06	34.23	0.410847	6.20346e-06	0.238447	0.0119786	0.805747	1.00119e-20	0.591908	1.96695e-11
KCNK13	#N/A	ENSG00000152315	potassium two pore domain channel subfamily K member 13 [Source:HGNC Symbol;Acc:HGNC:6275]	2	0	0.63	1.07	1.08	1.57	1.85	1.54	1.98	1.67	2.25	1.84	2.08	1.42	1.32	1.16	1.31	0.524031	0.061041	0.856788	0.00477768	0.692531	0.0210975	0.27484	0.25621
SLC30A6	#N/A	ENSG00000152683	solute carrier family 30 member 6 [Source:HGNC Symbol;Acc:HGNC:19305]	2	0	8.43	9.27	9.93	13.82	15.38	16.14	13.84	12.53	13.64	16.72	18.36	16.64	12.79	10.8	13.54	0.60132	1.61275e-08	0.469706	1.16502e-05	0.786659	2.67684e-14	0.435057	5.18507e-05
SREK1IP1	#N/A	ENSG00000153006	SREK1 interacting protein 1 [Source:HGNC Symbol;Acc:HGNC:26716]	2	0	7.44	5.86	5.65	9.93	9.53	9.36	8.34	8.07	8.68	8.69	11.37	12.33	12.06	10.34	8.51	0.458894	0.00361198	0.303733	0.052382	0.622636	6.03877e-05	0.683262	1.08128e-05
CENPH	#N/A	ENSG00000153044	centromere protein H [Source:HGNC Symbol;Acc:HGNC:17268]	2	0	7.24	10.11	11.73	12.84	15.96	15.23	12.6	12.73	14.26	14.08	16.79	19.48	14.77	15.22	16.24	0.449195	0.0151928	0.339284	0.0597405	0.64339	0.000425075	0.65468	0.00031079
CARHSP1	#N/A	ENSG00000153048	calcium regulated heat stable protein 1 [Source:HGNC Symbol;Acc:HGNC:17150]	2	0	30.47	25.48	28.66	45.82	41.8	44.98	41.1	40.47	41.91	54.94	49.42	53.06	38.71	49.33	44.12	0.529936	2.55201e-06	0.476534	2.08087e-05	0.772988	1.29264e-12	0.655175	3.01364e-09
BANK1	#N/A	ENSG00000153064	B cell scaffold protein with ankyrin repeats 1 [Source:HGNC Symbol;Acc:HGNC:18233]	2	0	3.16	3.05	3.23	5.31	5.53	5.78	5.05	5.38	5.24	4.3	4.52	2.81	3.8	3.07	3.65	0.651827	0.000516012	0.615381	0.00092849	0.178313	0.410852	0.137041	0.495914
ATP5MC3	#N/A	ENSG00000154518	ATP synthase membrane subunit c locus 3 [Source:HGNC Symbol;Acc:HGNC:843]	2	0	166.43	148.57	179.49	228.07	241.54	266.74	239.68	225.18	236.62	312.64	348.06	388.06	250.1	264.29	283.68	0.4669	8.90919e-07	0.447076	2.5122e-06	0.96769	2.62411e-26	0.709402	2.28106e-14
PTDSS1	#N/A	ENSG00000156471	phosphatidylserine synthase 1 [Source:HGNC Symbol;Acc:HGNC:9587]	2	0	39.54	38.81	39.77	62.76	68.92	69.03	59.49	54.15	57.3	73.54	78.47	82.89	52.53	56.37	59.37	0.656558	7.48344e-16	0.476228	8.58862e-09	0.874926	3.35601e-28	0.529274	9.47839e-11
DZIP1L	#N/A	ENSG00000158163	DAZ interacting zinc finger protein 1 like [Source:HGNC Symbol;Acc:HGNC:26551]	2	0	1.59	1.63	1.91	4.92	2.99	3.18	3.65	2.3	2.64	3.09	2.68	3.45	2.66	1.91	2.06	0.871325	0.00307471	0.485222	0.057737	0.616085	0.0325078	0.227205	0.335545
	#N/A	ENSG00000158301	G protein-coupled receptor associated sorting protein 2 [Source:HGNC Symbol;Acc:HGNC:25169]	2	0	1.58	1.89	1.9	2.85	3.35	2.99	2.51	2.27	2.94	2.91	2.3	2.76	2.72	2.84	3.16	0.601205	0.00311476	0.37645	0.0543365	0.413843	0.0492706	0.65706	0.00103489
IQCC	#N/A	ENSG00000160051	IQ motif containing C [Source:HGNC Symbol;Acc:HGNC:25545]	2	0	2.21	2.61	2.86	5.05	3.15	3.46	4.6	4.94	3.44	6.23	4.46	5.41	3.38	3.31	4.17	0.390946	0.0936885	0.595553	0.0113994	0.888991	0.00025164	0.4035	0.0758673
VMA21	#N/A	ENSG00000160131	vacuolar ATPase assembly factor VMA21 [Source:HGNC Symbol;Acc:HGNC:22082]	2	0	12.73	10.18	12.78	18.73	20.15	21.35	18.71	17.34	17.57	20.3	23.54	23.79	17.88	16.65	18.09	0.647957	2.16859e-10	0.530373	2.35485e-07	0.805129	7.00623e-16	0.576652	1.53301e-08
TOR2A	#N/A	ENSG00000160404	torsin family 2 member A [Source:HGNC Symbol;Acc:HGNC:11996]	2	0	3.29	3.83	4.36	5.8	5.84	7.75	7.88	5.91	6.02	4.74	6.46	7.31	6.71	7.55	6.86	0.557324	0.0126884	0.645295	0.00348417	0.503928	0.0269443	0.836902	0.000189246
ALDH16A1	#N/A	ENSG00000161618	aldehyde dehydrogenase 16 family member A1 [Source:HGNC Symbol;Acc:HGNC:28114]	2	0	3.27	2.98	4.74	7.71	6.81	5.88	5.68	8.76	5.62	5.61	5.87	6.33	3.65	4.87	5.19	0.747113	0.000636797	0.772572	0.000379622	0.556395	0.0112112	0.300165	0.147827
EMC10	#N/A	ENSG00000161671	ER membrane protein complex subunit 10 [Source:HGNC Symbol;Acc:HGNC:27609]	2	0	25.26	18.83	24.36	37.36	34.43	39.64	37.31	37.98	35.66	33.21	36.96	37.22	24.01	28.67	27.67	0.591287	2.8902e-07	0.637413	2.5166e-08	0.531456	3.55129e-06	0.251329	0.0399325
TBC1D24	#N/A	ENSG00000162065	TBC1 domain family member 24 [Source:HGNC Symbol;Acc:HGNC:29203]	2	0	3.47	3.31	4.67	7.71	6.31	6.65	6.38	7.22	5.89	5.97	6.6	5.49	4.71	5.34	5.75	0.747975	9.04224e-08	0.716619	2.51866e-07	0.551866	8.25513e-05	0.482725	0.000605328
ZNF326	#N/A	ENSG00000162664	zinc finger protein 326 [Source:HGNC Symbol;Acc:HGNC:14104]	2	0	6.01	6.91	7.64	13.74	11.83	13.17	9.27	11.22	10.58	17.75	18.33	19.45	9.38	8.01	9.81	0.811804	1.75037e-13	0.540214	1.40133e-06	1.32447	3.5407e-35	0.41981	0.000222807
H3-3A	#N/A	ENSG00000163041	H3.3 histone A [Source:HGNC Symbol;Acc:HGNC:4764]	2	0	214.89	204.64	226.87	327.22	323.46	357.72	312.96	302.08	317.02	348.18	380.1	380.61	307.07	336.69	325.48	0.542	4.0276e-16	0.479821	7.69439e-13	0.666338	1.55637e-24	0.610637	1.88514e-20
SLC16A14	#N/A	ENSG00000163053	solute carrier family 16 member 14 [Source:HGNC Symbol;Acc:HGNC:26417]	2	0	2.79	2.27	3.24	4.47	4.12	4.72	3.84	4.36	4.86	6.02	5.47	6.39	4.87	5.77	4.7	0.548129	0.00220531	0.562689	0.00151562	0.984481	1.34825e-08	0.894151	3.55671e-07
PBXIP1	#N/A	ENSG00000163346	PBX homeobox interacting protein 1 [Source:HGNC Symbol;Acc:HGNC:21199]	2	0	5.88	8.02	8.4	14.03	12.97	12.52	11.99	14.65	13.28	9.86	11.14	12.18	7.24	8.87	9.15	0.701481	3.0413e-06	0.766408	2.51866e-07	0.443868	0.00418304	0.194326	0.236341
ADORA1	#N/A	ENSG00000163485	adenosine A1 receptor [Source:HGNC Symbol;Acc:HGNC:262]	2	0	0.73	0.95	1.48	1.5	2.44	1.46	1.49	1.59	1.83	2.57	2.19	2.52	1.33	2.64	1.86	0.424593	0.117276	0.349381	0.143817	1.00915	0.00239752	0.753501	0.0152641
CFAP20DC	#N/A	ENSG00000163689	CFAP20 domain containing [Source:HGNC Symbol;Acc:HGNC:24763]	2	0	0.82	0.91	1.18	1.08	1.65	1.67	2.24	1.23	0.7	1.8	2.18	2.13	1.41	2.13	1.74	0.242311	0.329302	0.198433	0.357983	0.780131	0.0202372	0.629253	0.037761
KIF15	#N/A	ENSG00000163808	kinesin family member 15 [Source:HGNC Symbol;Acc:HGNC:17273]	2	0	6.54	7.12	5.94	13.19	12.42	11.98	7.74	9.72	6.72	15.01	12.58	12.42	8.23	6.84	9.41	0.799912	1.13498e-07	0.217124	0.178141	0.888169	1.84717e-09	0.299964	0.0545926
RFT1	#N/A	ENSG00000163933	RFT1 homolog [Source:HGNC Symbol;Acc:HGNC:30220]	2	0	18.28	20.79	16.71	31.89	31.56	28.2	25.71	25.4	25.81	32.14	27.42	30.23	27.74	27.99	30.95	0.590197	1.0688e-07	0.383189	0.000649597	0.55183	4.34234e-07	0.634072	6.73615e-09
PIGX	#N/A	ENSG00000163964	phosphatidylinositol glycan anchor biosynthesis class X [Source:HGNC Symbol;Acc:HGNC:26046]	2	0	9.91	8.32	12.61	14.65	15.65	17.53	15.58	15.26	18.81	17.49	20.95	23.83	12.56	15.16	18.18	0.49091	0.00630694	0.593246	0.000841688	0.878349	6.30041e-07	0.559638	0.00155487
CTHRC1	#N/A	ENSG00000164932	collagen triple helix repeat containing 1 [Source:HGNC Symbol;Acc:HGNC:18831]	2	0	4.31	4.45	5.29	11.41	9.61	10.07	9.07	9.36	8.08	7.1	7.6	6.4	8.16	6.72	6.83	0.996041	3.05037e-06	0.807437	0.000132207	0.435852	0.0480117	0.564757	0.00685667
DDIAS	#N/A	ENSG00000165490	DNA damage induced apoptosis suppressor [Source:HGNC Symbol;Acc:HGNC:26351]	2	0	7.35	7.18	7.04	14.67	14.42	11.24	10.98	13.55	8.43	18.18	22.6	18.09	11	8.69	13.15	0.742099	5.56452e-05	0.489504	0.00686048	1.29971	5.2259e-13	0.559027	0.00209924
ZNF503	#N/A	ENSG00000165655	zinc finger protein 503 [Source:HGNC Symbol;Acc:HGNC:23589]	2	0	4.48	3.9	4.99	7	4.91	7.33	7.04	7.98	6.9	7.21	8.16	8.69	4.03	6.08	6.35	0.366295	0.0534939	0.607257	0.00106367	0.694708	0.000186772	0.28077	0.132941
CENPN	#N/A	ENSG00000166451	centromere protein N [Source:HGNC Symbol;Acc:HGNC:30873]	2	0	61.37	49.32	64.61	89.19	91.35	98.1	73.12	57.24	73.28	86.08	108.23	111.75	73.97	87.2	107.71	0.536833	0.000462192	0.144098	0.389169	0.667097	8.60946e-06	0.605486	5.93193e-05
NEMP1	#N/A	ENSG00000166881	nuclear envelope integral membrane protein 1 [Source:HGNC Symbol;Acc:HGNC:29001]	2	0	8.92	8.58	8.77	16.37	13.96	15.57	12.04	13	12.97	17.22	20.3	19.45	13.37	11.72	13.1	0.697475	3.51725e-15	0.473118	1.47802e-07	0.996592	2.40929e-31	0.552071	5.55473e-10
ART5	#N/A	ENSG00000167311	ADP-ribosyltransferase 5 [Source:HGNC Symbol;Acc:HGNC:24049]	2	0	1.72	1.19	1.92	3.22	1.23	2.46	2.92	1.73	3.07	3.03	4.4	2.61	3.57	3.1	3.84	0.178491	0.461091	0.260505	0.23781	0.736292	0.039285	0.885675	0.0129531
RHEBL1	#N/A	ENSG00000167550	RHEB like 1 [Source:HGNC Symbol;Acc:HGNC:21166]	2	0	1.1	1.51	1.6	2.59	2.94	2.99	2.77	1.7	2.91	2.74	2.64	2.14	3.16	2.5	2.65	0.627867	0.0447712	0.400082	0.11602	0.535909	0.102486	0.735196	0.0218019
TUBA1C	#N/A	ENSG00000167553	tubulin alpha 1c [Source:HGNC Symbol;Acc:HGNC:20768]	2	0	385.73	367.58	388.03	525.91	647.47	616.42	566.65	518.03	583.15	725.37	793.41	823.81	689.36	726.8	728.86	0.54363	3.95523e-10	0.490653	2.0365e-08	0.920584	1.29833e-27	0.930929	8.16097e-28
SAC3D1	#N/A	ENSG00000168061	SAC3 domain containing 1 [Source:HGNC Symbol;Acc:HGNC:30179]	2	0	6.3	6.08	7.5	12.85	10.45	11.66	12.58	9.55	10.33	14.57	12.62	17.17	6.98	12.57	9.47	0.618294	0.00690411	0.545701	0.0141458	0.983727	1.74553e-05	0.478405	0.0297169
DNAJC7	#N/A	ENSG00000168259	DnaJ heat shock protein family (Hsp40) member C7 [Source:HGNC Symbol;Acc:HGNC:12392]	2	0	48.15	50.47	45.51	82.84	75.28	82.36	70.55	75.14	65.27	107.51	99.55	106.03	68.53	63.93	76.65	0.627331	6.15627e-15	0.491225	1.47963e-09	0.999822	1.02247e-37	0.548183	1.02252e-11
THAP11	#N/A	ENSG00000168286	THAP domain containing 11 [Source:HGNC Symbol;Acc:HGNC:23194]	2	0	10.6	7.89	9.91	13.62	17.28	16.15	15.06	14.81	15.88	13.08	17.79	18.87	13.54	17.16	16.42	0.577364	0.00092575	0.584905	0.000690846	0.654905	0.000147673	0.713866	3.34309e-05
MFSD2A	#N/A	ENSG00000168389	major facilitator superfamily domain containing 2A [Source:HGNC Symbol;Acc:HGNC:25897]	2	0	2.88	3.26	2.3	4.75	4.47	4.3	3.53	5.89	4.58	7.43	5.98	6.6	5.33	5.04	4.49	0.437899	0.0574416	0.52877	0.0201086	1.04485	1.03111e-05	0.702689	0.00269921
TCTN2	#N/A	ENSG00000168778	tectonic family member 2 [Source:HGNC Symbol;Acc:HGNC:25774]	2	0	2.31	2.92	2.96	4.61	4.65	4.99	3.64	3.3	4.37	4.65	5.13	5.3	3.2	3.65	3.59	0.640478	0.000806645	0.336567	0.0691547	0.726734	0.000109395	0.321173	0.0878345
INPP5D	#N/A	ENSG00000168918	inositol polyphosphate-5-phosphatase D [Source:HGNC Symbol;Acc:HGNC:6079]	2	0	0.65	0.76	0.85	0.7	0.51	1.07	0.76	1.07	0.84	1.56	1.56	2.41	0.98	1.86	1.65	-0.0313909	0.909998	0.0793254	0.725801	1.00265	0.00300384	0.785364	0.0138772
CKAP2L	#N/A	ENSG00000169607	cytoskeleton associated protein 2 like [Source:HGNC Symbol;Acc:HGNC:26877]	2	0	8.58	9.93	9.4	17.26	14.76	16.95	10.45	10.63	10.26	15.45	15.17	15.62	14.29	11.27	14.7	0.691805	1.81211e-10	0.109365	0.404674	0.602399	1.49579e-08	0.530386	1.01756e-06
RAC3	#N/A	ENSG00000169750	Rac family small GTPase 3 [Source:HGNC Symbol;Acc:HGNC:9803]	2	0	45.79	46.26	47.61	68.45	65.59	69.5	64.34	67.45	63.35	90.44	87.72	92.98	60.02	79.95	76.79	0.426108	0.000126203	0.416478	0.000153641	0.83517	1.80116e-15	0.65052	1.18106e-09
AVEN	#N/A	ENSG00000169857	apoptosis and caspase activation inhibitor [Source:HGNC Symbol;Acc:HGNC:13509]	2	0	3.55	4.3	4.23	6.47	8.25	7.12	6.99	6.01	5.48	6.25	8.59	7.79	5.14	6.18	5.23	0.668541	0.00161612	0.466274	0.0227368	0.724124	0.000576551	0.393397	0.0549441
FOXD4	#N/A	ENSG00000170122	forkhead box D4 [Source:HGNC Symbol;Acc:HGNC:3805]	2	0	0.47	0.36	0.5	1.38	1.16	0.76	0.49	0.69	0.86	1.28	0.89	1.14	0.63	0.44	0.56	0.897342	0.021519	0.183936	0.355978	0.940583	0.0194229	0.0944301	0.677255
LONRF2	#N/A	ENSG00000170500	LON peptidase N-terminal domain and ring finger 2 [Source:HGNC Symbol;Acc:HGNC:24788]	2	0	0.67	0.76	0.69	1.09	1.02	1.16	0.75	0.88	0.93	1.66	1.57	1.3	1.24	0.95	1.19	0.462559	0.00674997	0.176815	0.320168	0.954432	4.29179e-09	0.637546	0.000117006
ARL6IP1	#N/A	ENSG00000170540	ADP ribosylation factor like GTPase 6 interacting protein 1 [Source:HGNC Symbol;Acc:HGNC:697]	2	0	94.4	100.4	113.96	139.77	158.82	157.66	138.44	128.01	141.42	184.03	209.18	203.31	158.72	161.1	163.13	0.461178	1.47896e-08	0.349241	2.45475e-05	0.837042	1.97869e-26	0.668026	5.92085e-17
CAVIN3	#N/A	ENSG00000170955	caveolae associated protein 3 [Source:HGNC Symbol;Acc:HGNC:9400]	2	0	1.99	1.58	2.82	2.83	4.15	3.15	5.14	4.15	4.11	4.28	3.01	4.42	3.53	5.41	4.33	0.314008	0.223488	0.806938	0.0125224	0.602018	0.0639917	0.904657	0.00630169
FAM86JP	#N/A	ENSG00000171084	family with sequence similarity 86 member J	2	0	3.31	5.41	3.94	6.82	7.3	7.54	8.85	8.66	7.05	6.26	5.52	6	6.99	7.35	6.49	0.580811	0.00382499	0.832938	2.71918e-05	0.323975	0.128409	0.655297	0.000905991
ATP6V0E2	#N/A	ENSG00000171130	ATPase H+ transporting V0 subunit e2 [Source:HGNC Symbol;Acc:HGNC:21723]	2	0	9.81	8.92	10.42	13.72	15.63	17.72	12.66	15.24	15.94	19.14	19.36	19.46	14.67	17.69	17.46	0.549953	0.000288083	0.498993	0.000885474	0.859821	4.27149e-09	0.774604	1.60654e-07
SHCBP1	#N/A	ENSG00000171241	SHC binding and spindle associated 1 [Source:HGNC Symbol;Acc:HGNC:29547]	2	0	7.55	11.93	9.32	16.31	16.27	16.9	12.85	15.48	15.28	20.56	25.83	22.52	14.02	13.3	13.85	0.651744	4.94458e-06	0.51296	0.000337371	1.12809	3.28911e-16	0.508267	0.000344696
KRT20	#N/A	ENSG00000171431	keratin 20 [Source:HGNC Symbol;Acc:HGNC:20412]	2	0	0.12	0.35	0.09	0.43	0.55	0.52	0.48	0.52	0.73	0.86	1.07	0.59	0.46	0.67	1.17	0.280259	0.184854	0.354738	0.0901624	1.47844	0.0109058	1.43334	0.0124262
LRRC8C	#N/A	ENSG00000171488	leucine rich repeat containing 8 VRAC subunit C [Source:HGNC Symbol;Acc:HGNC:25075]	2	0	2.97	2.86	3.15	4.52	4.83	5.55	4.4	4.16	3.86	5.99	6.58	6.74	3.83	4.17	4.77	0.606738	9.9195e-07	0.398052	0.0015371	0.980338	1.6182e-16	0.516712	2.91647e-05
NMRAL2P	#N/A	ENSG00000171658	NmrA like redox sensor 2	2	0	0.24	0.35	0.27	1.2	0.96	1.14	0.34	0.19	1.33	0.83	1.12	1.06	0.52	0.43	0.34	1.06605	0.0299301	0.0910789	0.497635	0.961357	0.0458583	0.0956261	0.580827
TEFM	#N/A	ENSG00000172171	transcription elongation factor	2	0	8.01	8.18	11.24	17.65	17.53	12.39	11.69	13.09	8.82	20.71	23.06	26.31	13.29	13.34	13.5	0.63732	0.0024671	0.198198	0.321083	1.21994	3.30088e-09	0.516855	0.0113953
ALG14	#N/A	ENSG00000172339	ALG14 UDP-N-acetylglucosaminyltransferase subunit [Source:HGNC Symbol;Acc:HGNC:28287]	2	0	1.86	3.41	1	2.69	1.22	1.29	4.71	5.38	3.27	4.87	11.24	3.68	4.47	4.03	2.65	-0.129941	0.588267	0.639234	0.0449359	1.31829	0.00132769	0.444654	0.106097
PRSS30P	#N/A	ENSG00000172460	serine protease 30	2	0	2.64	2.74	4.21	4.33	5.08	4.09	3.31	3.09	4.73	6.4	5.6	6.01	5	6.28	5.5	0.32144	0.151288	0.111426	0.608356	0.765816	0.0010422	0.779921	0.000740111
ZNF596	#N/A	ENSG00000172748	zinc finger protein 596 [Source:HGNC Symbol;Acc:HGNC:27268]	2	0	2.14	2.62	2.15	4.62	2.74	3.79	4	4.15	5.31	4.84	5.05	3.3	2.47	3.53	3.16	0.43137	0.0787065	0.758152	0.00358896	0.717497	0.00677579	0.281894	0.222051
RAB37	#N/A	ENSG00000172794	RAB37	2	0	7.18	8.27	6.65	10.16	10.93	10.77	12.53	11.71	12.51	10.78	10.12	10.07	12.54	10.96	10.56	0.379693	0.00811885	0.639057	3.09848e-06	0.348206	0.0161167	0.600324	9.80825e-06
SLC19A1	#N/A	ENSG00000173638	solute carrier family 19 member 1 [Source:HGNC Symbol;Acc:HGNC:10937]	2	0	4.45	5.88	5.74	8.81	7.58	9.1	8.52	11.93	8.14	11.03	8.5	8.98	6.12	10.22	8.58	0.486471	0.0159695	0.707951	0.000480515	0.665251	0.00102571	0.583626	0.00359328
DPY19L1	#N/A	ENSG00000173852	dpy-19 like C-mannosyltransferase 1 [Source:HGNC Symbol;Acc:HGNC:22205]	2	0	31.28	35.01	32.27	53.64	55.26	59.43	53.74	49.61	47.39	59.64	67.68	64.84	45.71	45.04	46.9	0.669028	2.20453e-21	0.559931	2.6501e-15	0.848105	1.18866e-34	0.501241	1.82214e-12
MFSD4A	#N/A	ENSG00000174514	major facilitator superfamily domain containing 4A [Source:HGNC Symbol;Acc:HGNC:25433]	2	0	0.57	0.69	0.65	1.08	1.43	1.48	1.18	1.06	1.22	2.48	2.28	0.91	2.08	2.84	1.12	0.371959	0.156594	0.233549	0.243434	1.08961	0.0131164	1.28727	0.00468995
UBE2C	#N/A	ENSG00000175063	ubiquitin conjugating enzyme E2 C [Source:HGNC Symbol;Acc:HGNC:15937]	2	0	93.91	109.29	99.56	173.06	142.87	151.66	146.14	145.51	141.43	166.76	169.66	168.69	152.28	184.2	168.88	0.512956	7.43357e-08	0.452685	2.18629e-06	0.616359	3.76918e-11	0.754719	4.25304e-16
DENND2C	#N/A	ENSG00000175984	DENN domain containing 2C [Source:HGNC Symbol;Acc:HGNC:24748]	2	0	1.08	0.96	1.67	1.88	1.88	1.73	1.76	1.45	1.28	1.89	2.61	2.44	1.55	2.15	2.11	0.412802	0.0671665	0.188956	0.368368	0.77011	0.000904657	0.63377	0.00549492
CHMP6	#N/A	ENSG00000176108	charged multivesicular body protein 6 [Source:HGNC Symbol;Acc:HGNC:25675]	2	0	5.92	7.62	6.43	15.94	10.79	10.44	13.38	12.15	14.99	9.48	11.2	11.21	12.2	8.88	9.88	0.711135	0.000662015	0.887231	2.15179e-05	0.490654	0.0211529	0.54684	0.00755108
ACBD7	#N/A	ENSG00000176244	acyl-CoA binding domain containing 7 [Source:HGNC Symbol;Acc:HGNC:17715]	2	0	1.56	1.78	2.34	2.72	2.92	3.34	2.02	2.9	2.88	4.03	4.34	4.73	3.06	3.2	3.68	0.489885	0.0183432	0.334636	0.0912072	1.06356	1.90038e-07	0.786372	0.000135186
EID2B	#N/A	ENSG00000176401	EP300 interacting inhibitor of differentiation 2B [Source:HGNC Symbol;Acc:HGNC:26796]	2	0	0.11	0.24	0.34	0.57	0.47	0.86	0.61	1.36	0.58	0.78	0.8	2.35	0.51	0.55	0.7	0.36649	0.114208	1.01414	0.0298643	1.84018	0.00283939	0.387957	0.096947
BOK	#N/A	ENSG00000176720	BCL2 family apoptosis regulator BOK [Source:HGNC Symbol;Acc:HGNC:1087]	2	0	8.73	10.24	13.13	16.33	15.69	17.5	18.03	16.43	15.93	13.55	15.54	16.69	16.28	17.34	15.88	0.512695	0.000123369	0.590157	7.037e-06	0.39459	0.00360259	0.640246	9.60936e-07
	#N/A	ENSG00000176933	transducer of ERBB2	2	0	0	0	0	0.22	0.57	0.46	0.65	0.36	0.55	0.59	0.49	0.46	0.54	0.69	0.65	0.278954	0.0179415	0.300128	0.00746192	3.38353	0.00620228	4.11068	0.00267872
WDR73	#N/A	ENSG00000177082	WD repeat domain 73 [Source:HGNC Symbol;Acc:HGNC:25928]	2	0	17.92	17.8	19.46	31.55	33.52	32.97	27.06	22.47	26.93	31.62	32.94	26.57	27.7	24.64	28.22	0.715516	2.42079e-10	0.399118	0.000532716	0.60562	6.16355e-08	0.553101	1.02598e-06
AGTRAP	#N/A	ENSG00000177674	angiotensin II receptor associated protein [Source:HGNC Symbol;Acc:HGNC:13539]	2	0	21.71	17.81	19.07	26.73	27.45	30.66	30	26.52	31.19	30.66	34.88	37.97	27.71	32.06	29.18	0.392476	0.00751479	0.491865	0.000596515	0.677501	1.32692e-06	0.597267	2.56874e-05
CALHM5	#N/A	ENSG00000178033	calcium homeostasis modulator family member 5 [Source:HGNC Symbol;Acc:HGNC:21568]	2	0	0.03	0.03	0.04	0.07	0.14	0.14	0.09	0.08	0.1	0.13	0.14	0.12	0.05	0.09	0.07	0.870964	0.0429133	0.310005	0.118534	1.30045	0.015494	0.291179	0.170526
CA8	#N/A	ENSG00000178538	carbonic anhydrase 8 [Source:HGNC Symbol;Acc:HGNC:1382]	2	0	0.68	0.52	0.76	1.22	1.04	1.97	1.03	0.83	1.4	2	1.79	2.45	0.99	1.34	0.84	0.761318	0.0170265	0.350533	0.145492	1.43727	1.89807e-05	0.460193	0.0887941
ZNF552	#N/A	ENSG00000178935	zinc finger protein 552 [Source:HGNC Symbol;Acc:HGNC:26135]	2	0	3.82	2.89	4.27	6.96	6.25	6.5	4.94	6.87	5.41	6.52	5.64	5.67	4.91	5.64	6.56	0.698147	0.000764357	0.541345	0.00749489	0.568655	0.00603735	0.621012	0.00226241
FUCA1	#N/A	ENSG00000179163	alpha-L-fucosidase 1 [Source:HGNC Symbol;Acc:HGNC:4006]	2	0	15.64	17.7	20.52	26.69	23.26	24.21	23.42	22.91	22.25	33.23	38.43	33.83	28.73	30	30.85	0.36173	0.000543871	0.297932	0.00459072	0.861487	5.04515e-19	0.761021	8.07071e-15
C3orf80	#N/A	ENSG00000180044	chromosome 3 open reading frame 80 [Source:HGNC Symbol;Acc:HGNC:40048]	2	0	0.76	0.89	1.35	1.26	2.13	1.66	2.05	1.62	1.97	1.33	1.82	1.96	1.99	1.76	1.5	0.464849	0.0831649	0.691911	0.0150126	0.539361	0.0685078	0.669631	0.0180401
MAP6D1	#N/A	ENSG00000180834	MAP6 domain containing 1 [Source:HGNC Symbol;Acc:HGNC:25753]	2	0	1.57	1.35	2.79	3.39	3.57	2.6	1.75	4.08	2.74	3.59	3.92	3.13	3.13	2.98	4.11	0.461241	0.0898368	0.326363	0.163499	0.670385	0.0276095	0.697163	0.0169801
GPR137C	#N/A	ENSG00000180998	G protein-coupled receptor 137C [Source:HGNC Symbol;Acc:HGNC:25445]	2	0	0.57	0.46	0.22	1.2	1.15	1.05	0.75	0.8	0.8	1.06	0.94	1.41	0.42	0.58	0.83	1.02079	0.0055383	0.429825	0.102998	1.0709	0.00292822	0.234818	0.330645
BBS12	#N/A	ENSG00000181004	Bardet-Biedl syndrome 12 [Source:HGNC Symbol;Acc:HGNC:26648]	2	0	1.17	1.3	1.52	2.6	2.5	2.47	1.8	2.06	1.85	1.86	2.48	2.49	1.87	1.45	1.56	0.74253	0.00121805	0.363916	0.0866472	0.590318	0.0103319	0.226413	0.300073
HIGD1A	#N/A	ENSG00000181061	HIG1 hypoxia inducible domain family member 1A [Source:HGNC Symbol;Acc:HGNC:29527]	2	0	58.73	60.84	58.45	83.98	95.06	94.95	84.77	79.94	96.49	101.92	122.02	125.2	103.31	92.7	106.2	0.504567	1.15651e-06	0.484533	3.07118e-06	0.846294	3.64048e-17	0.771996	2.56053e-14
GPR3	#N/A	ENSG00000181773	G protein-coupled receptor 3 [Source:HGNC Symbol;Acc:HGNC:4484]	2	0	1.21	0.86	1.02	1.29	1.54	1.23	0.96	1.34	1.21	2.93	2.79	2.63	2.08	2.12	1.53	0.154995	0.5345	0.0635631	0.785477	1.2162	8.12245e-05	0.718601	0.0134092
MFSD5	#N/A	ENSG00000182544	major facilitator superfamily domain containing 5 [Source:HGNC Symbol;Acc:HGNC:28156]	2	0	6.81	7.86	7.06	11.46	12.31	11.35	11.56	11.35	11.53	11.91	13.2	15.42	12.79	11.57	11.2	0.544988	0.000397749	0.566008	0.000176922	0.746099	6.00407e-07	0.685999	5.95673e-06
TSPAN10	#N/A	ENSG00000182612	tetraspanin 10 [Source:HGNC Symbol;Acc:HGNC:29942]	2	0	0.55	0.66	0.67	1.18	1.37	1.27	1.45	0.95	0.95	1.61	1.74	1.26	1.75	1.45	1.71	0.575512	0.0657965	0.391526	0.125782	0.977372	0.00776654	1.18639	0.00160067
PSMG1	#N/A	ENSG00000183527	proteasome assembly chaperone 1 [Source:HGNC Symbol;Acc:HGNC:3043]	2	0	46.55	41.94	47.46	70.88	70.14	82.95	72.56	62.28	59.52	84.7	99.22	101.92	65.91	66.21	67.8	0.602767	1.37483e-07	0.449742	9.40132e-05	0.947787	7.28878e-18	0.565755	6.00829e-07
LIN9	#N/A	ENSG00000183814	lin-9 DREAM MuvB core complex component [Source:HGNC Symbol;Acc:HGNC:30830]	2	0	3.66	3.9	4.21	6.41	6.33	7.04	5.93	5.66	5.06	7.47	7.24	8.41	6.32	4.15	5.59	0.603308	0.000383864	0.401665	0.0168599	0.832779	4.84159e-07	0.412599	0.0146068
STING1	#N/A	ENSG00000184584	stimulator of interferon response cGAMP interactor 1 [Source:HGNC Symbol;Acc:HGNC:27962]	2	0	9.47	8.6	8.22	13.84	13.83	13.89	15.71	16.66	14.84	13.42	13.25	14.39	14.44	13.98	13.86	0.528095	3.75506e-05	0.773246	4.72309e-10	0.50605	7.53453e-05	0.679834	4.59905e-08
KRBA2	#N/A	ENSG00000184619	KRAB-A domain containing 2 [Source:HGNC Symbol;Acc:HGNC:26989]	2	0	0.43	0.71	0.79	1.48	1.28	1.03	1.01	1.32	1.41	1.28	0.86	1.12	0.81	1.03	1.03	0.782807	0.00184679	0.807187	0.00126892	0.574701	0.0218612	0.480442	0.0414157
NOC4L	#N/A	ENSG00000184967	nucleolar complex associated 4 homolog [Source:HGNC Symbol;Acc:HGNC:28461]	2	0	8.07	8.11	9.87	14.01	14.61	14.58	14.15	15.81	12.59	14.62	10.48	14.51	11.53	13.01	11.69	0.590587	0.00052867	0.622763	0.000216877	0.474168	0.00602977	0.461948	0.00616021
CCDC137	#N/A	ENSG00000185298	coiled-coil domain containing 137 [Source:HGNC Symbol;Acc:HGNC:33451]	2	0	23.36	37.95	34.86	58.51	58.96	58.52	46.94	57	41.15	76.09	48.64	52.78	42.02	39.32	47.34	0.721935	8.38045e-05	0.479403	0.00792974	0.738872	4.90958e-05	0.384313	0.0333763
TEDC1	#N/A	ENSG00000185347	tubulin epsilon and delta complex 1 [Source:HGNC Symbol;Acc:HGNC:20127]	2	0	6.04	6.18	7.39	12.76	11.11	12.87	13.47	12.15	11.78	10.85	10.68	10.47	5.36	12.92	11.17	0.69754	0.0049565	0.774912	0.00183725	0.520324	0.0375107	0.488203	0.0379441
MRPL40	#N/A	ENSG00000185608	mitochondrial ribosomal protein L40 [Source:HGNC Symbol;Acc:HGNC:14491]	2	0	35.79	34.87	41.96	50.54	62.68	52.91	51.56	46.47	49.31	67.98	78.05	83.67	57.61	56.79	60.07	0.441154	0.000927349	0.318086	0.0178876	0.904769	6.15579e-13	0.641052	6.13018e-07
PIGP	#N/A	ENSG00000185808	phosphatidylinositol glycan anchor biosynthesis class P [Source:HGNC Symbol;Acc:HGNC:3046]	2	0	17.36	14.99	22.2	28.71	34.5	32.38	23.75	21.36	24.02	23.95	33.72	32.74	25.94	32.16	27.07	0.666397	0.000418378	0.243985	0.187699	0.584082	0.00199637	0.629508	0.000746332
KIF18B	#N/A	ENSG00000186185	kinesin family member 18B [Source:HGNC Symbol;Acc:HGNC:27102]	2	0	11.17	11.48	10.35	16.76	17.15	15.46	12.05	15.08	14.96	21.56	25.13	23.12	16.76	16.41	16.59	0.468284	1.94274e-05	0.282085	0.0122144	0.956321	1.24137e-20	0.601115	1.31195e-08
CARMIL3	#N/A	ENSG00000186648	capping protein regulator and myosin 1 linker 3 [Source:HGNC Symbol;Acc:HGNC:20272]	2	0	0.13	0.28	0.18	0.6	0.45	0.32	0.5	0.96	0.25	0.58	0.71	0.56	0.23	0.59	0.35	0.359166	0.138534	0.731661	0.0423257	1.06084	0.0272874	0.254492	0.21006
SPIN2B	#N/A	ENSG00000186787	spindlin family member 2B [Source:HGNC Symbol;Acc:HGNC:33147]	2	0	3.23	3.1	3.72	6.55	6.36	7.42	3.27	4.35	4.16	4.92	6.35	5.2	5.63	5.11	6.37	0.782338	0.00403556	0.109759	0.622168	0.499055	0.0665487	0.662393	0.0118082
PTRH1	#N/A	ENSG00000187024	peptidyl-tRNA hydrolase 1 homolog [Source:HGNC Symbol;Acc:HGNC:27039]	2	0	3.56	4.71	4.57	7	6.03	6.59	7.65	7.91	9.3	6.66	6.57	7.79	4.51	8.31	8.02	0.360188	0.142104	0.761314	0.00385762	0.50029	0.0619507	0.589743	0.0204943
SELL	#N/A	ENSG00000188404	selectin L [Source:HGNC Symbol;Acc:HGNC:10720]	2	0	0.97	1.2	0.91	1.46	1.82	2.39	1.29	1.5	1.55	2.2	2.11	3.41	1.46	3.24	2.42	0.446208	0.113969	0.173206	0.421275	1.00047	0.00425696	0.99088	0.00443638
FAM72B	#N/A	ENSG00000188610	family with sequence similarity 72 member B [Source:HGNC Symbol;Acc:HGNC:24805]	2	0	4.27	5.35	5.03	8.49	8.1	9.77	5.13	6.11	7.61	10.13	6.84	7.31	9.03	6.57	8.28	0.663266	0.00136485	0.220281	0.26775	0.565736	0.00641794	0.641505	0.00167794
PPIA	#N/A	ENSG00000196262	peptidylprolyl isomerase A [Source:HGNC Symbol;Acc:HGNC:9253]	2	0	1956.05	1946.77	1973.35	2662.02	2827.85	3052.27	2571.61	2483.62	2492.61	4272.16	4503.22	4558.67	2820.03	3147.74	3256.34	0.439387	9.22969e-12	0.311748	2.33911e-06	1.07181	3.24285e-66	0.674756	1.63137e-26
SLC6A9	#N/A	ENSG00000196517	solute carrier family 6 member 9 [Source:HGNC Symbol;Acc:HGNC:11056]	2	0	6.02	6.29	5.29	10.92	10.17	10.63	9.15	10.27	9.15	5.03	4.91	5.22	7.08	6.61	7.03	0.710629	3.78134e-08	0.611714	1.92524e-06	-0.317669	0.0288596	0.221014	0.114748
FAM72A	#N/A	ENSG00000196550	family with sequence similarity 72 member A [Source:HGNC Symbol;Acc:HGNC:24044]	2	0	8.61	11.79	9.53	17.55	13.93	14.14	10.99	13.26	10.21	17.01	17	16.19	16.92	15.35	15.95	0.463877	0.00148989	0.130908	0.423553	0.603926	2.24769e-05	0.66898	2.37647e-06
TRPV1	#N/A	ENSG00000196689	transient receptor potential cation channel subfamily V member 1 [Source:HGNC Symbol;Acc:HGNC:12716]	2	0	1.42	1.43	1.27	3.63	1.81	3	1.75	2.5	2.3	3.56	3.08	3.3	2.23	1.81	2.44	0.822024	0.00084827	0.465381	0.0411609	1.07371	1.16867e-05	0.53369	0.0228229
S100A2	#N/A	ENSG00000196754	S100 calcium binding protein A2 [Source:HGNC Symbol;Acc:HGNC:10492]	2	0	10.85	11.38	10.24	8.14	12.65	12.7	11	9.39	14.29	17.25	22.54	25.46	18.1	18.46	24.73	-0.0428457	0.871931	0.017661	0.943567	0.792672	0.000852323	0.835705	0.00040587
MIRLET7BHG	#N/A	ENSG00000197182	MIRLET7B host gene [Source:HGNC Symbol;Acc:HGNC:37189]	2	0	0.43	0.33	0.44	0.57	1.12	0.81	0.91	0.95	1.1	0.81	0.7	1.63	0.55	0.64	1.09	0.555768	0.0729148	0.950445	0.0127818	0.952079	0.0149065	0.544227	0.0742484
CYSRT1	#N/A	ENSG00000197191	cysteine rich tail 1 [Source:HGNC Symbol;Acc:HGNC:30529]	2	0	1.03	1.6	1	2.65	1.01	1.97	1.84	1.41	1.94	3.9	4.16	3.65	2.33	4.6	3.7	0.165437	0.48154	0.114825	0.561027	1.29487	0.00214655	1.29314	0.00238585
HOXC6	#N/A	ENSG00000197757	homeobox C6 [Source:HGNC Symbol;Acc:HGNC:5128]	2	0	1.04	2.1	1.38	2.77	2.47	3.74	1.78	2.09	2.25	3.42	3.2	2.92	1.95	2.26	1.84	0.700838	0.0141014	0.203896	0.3522	0.839148	0.00393229	0.267394	0.260405
ZNF248	#N/A	ENSG00000198105	zinc finger protein 248 [Source:HGNC Symbol;Acc:HGNC:13041]	2	0	4	3.41	2.53	8.73	4.81	4.6	6.8	6.42	4.64	4.72	4.59	5.24	3.62	2.5	4.87	0.602932	0.0181795	0.628932	0.0131635	0.341497	0.199264	0.0906139	0.714214
HMGN5	#N/A	ENSG00000198157	high mobility group nucleosome binding domain 5 [Source:HGNC Symbol;Acc:HGNC:8013]	2	0	7.5	8.4	8.63	14.48	15.07	13.46	9.03	11.09	14.64	24.56	24.11	19.28	12.85	10.17	10.86	0.625485	0.00360113	0.335471	0.0975439	1.31644	3.98102e-10	0.394684	0.0565506
NRARP	#N/A	ENSG00000198435	NOTCH regulated ankyrin repeat protein [Source:HGNC Symbol;Acc:HGNC:33843]	2	0	4.95	4.59	3.74	7.04	5.51	7.38	5.67	7.24	5.41	9.29	9.52	9.36	6.4	7.4	6.91	0.414477	0.0166783	0.347465	0.0401292	0.924483	2.20955e-08	0.603358	0.0003307
ZNF511	#N/A	ENSG00000198546	zinc finger protein 511 [Source:HGNC Symbol;Acc:HGNC:28445]	2	0	10.13	13.75	11.64	18.74	17.18	19.46	18.98	19.94	15.38	29.61	24.63	25.18	19.22	20.97	16.41	0.481094	0.00968712	0.501905	0.00538817	1.0138	1.02205e-08	0.638358	0.000374994
SCAMP5	#N/A	ENSG00000198794	secretory carrier membrane protein 5 [Source:HGNC Symbol;Acc:HGNC:30386]	2	0	3.59	3.18	4.31	5.58	4.1	4.26	6.42	3.63	6.61	6.48	8.39	8.13	6.25	7.68	6.22	0.166411	0.47583	0.402265	0.0665025	0.871693	0.000256543	0.802868	0.000682719
ZNF525	#N/A	ENSG00000203326	zinc finger protein 525 [Source:HGNC Symbol;Acc:HGNC:29423]	2	0	2.36	2.94	1.84	7.47	6.77	5.95	4.36	3.45	3.96	5.74	5.17	4.86	3.82	3.37	2.68	1.34877	1.02565e-11	0.581352	0.00280467	0.977412	4.02806e-07	0.397213	0.0395793
TRIM10	#N/A	ENSG00000204613	tripartite motif containing 10 [Source:HGNC Symbol;Acc:HGNC:10072]	2	0	0.52	0.57	0.55	1.07	1.15	0.79	0.95	0.95	0.7	1.14	0.94	1.18	0.68	1.11	1.11	0.537649	0.0597445	0.362331	0.137416	0.71803	0.0212421	0.645757	0.027127
PSENEN	#N/A	ENSG00000205155	presenilin enhancer	2	0	34.4	34.09	33.08	51.28	56.88	54.97	59.18	50.09	56.22	49.01	53.43	57.83	48.94	56.71	52.79	0.553445	8.95412e-06	0.626336	3.30429e-07	0.521923	2.57346e-05	0.64445	1.31711e-07
KLRC2	#N/A	ENSG00000205809	killer cell lectin like receptor C2 [Source:HGNC Symbol;Acc:HGNC:6375]	2	0	11.62	9	13.53	19.94	20.06	17.88	21.87	20.4	19.11	15.44	19.99	14.98	16.45	17.68	16.02	0.637755	0.00026735	0.777501	6.29333e-06	0.437736	0.0151895	0.548399	0.00154063
SERPINB5	#N/A	ENSG00000206075	serpin family B member 5 [Source:HGNC Symbol;Acc:HGNC:8949]	2	0	16.48	15.88	16.47	20.62	20.87	21.66	19.25	14.72	16.45	30.2	36.88	34.46	26.07	25.07	29.04	0.255275	0.0338709	0.00378237	0.987417	0.931125	2.82809e-18	0.723877	2.93364e-11
CFAP44	#N/A	ENSG00000206530	cilia and flagella associated protein 44 [Source:HGNC Symbol;Acc:HGNC:25631]	2	0	2.67	2.15	2.32	5.13	4.24	3.43	3.28	4.44	2.96	5.25	6.51	5.88	2.57	2.34	2.87	0.662347	0.0013265	0.433514	0.0294749	1.13663	2.07206e-08	0.107856	0.622359
SYNJ2BP	#N/A	ENSG00000213463	synaptojanin 2 binding protein [Source:HGNC Symbol;Acc:HGNC:18955]	2	0	7.35	7.88	7.32	14.41	10.55	13.56	8.72	10.89	10.6	13.02	12.67	11.67	8.9	7.03	9.96	0.636594	3.09362e-06	0.334784	0.0163226	0.593966	1.20278e-05	0.194847	0.187235
LEPROT	#N/A	ENSG00000213625	leptin receptor overlapping transcript [Source:HGNC Symbol;Acc:HGNC:29477]	2	0	9.5	10.4	9.58	16.43	16.27	18.65	13.67	13.73	11	17.03	20.3	19.31	14.4	13.09	14.37	0.677184	3.01869e-09	0.308292	0.00917568	0.810202	3.33342e-13	0.504305	1.00345e-05
TAX1BP3	#N/A	ENSG00000213977	Tax1 binding protein 3 [Source:HGNC Symbol;Acc:HGNC:30684]	2	0	18.09	19.57	21.77	26.4	27.12	28.59	32.28	28.77	28.94	28.9	35.83	36.46	29.89	32.48	35.32	0.352617	0.00797662	0.532244	1.80991e-05	0.640719	1.77869e-07	0.731874	1.95619e-09
NEURL1B	#N/A	ENSG00000214357	neuralized E3 ubiquitin protein ligase 1B [Source:HGNC Symbol;Acc:HGNC:35422]	2	0	1.92	2.15	2.2	3.05	2.83	2.93	3.25	2.56	2.6	3.52	3.95	4.33	3.44	3.39	3.44	0.361084	0.0164232	0.340522	0.0205255	0.773073	3.84137e-08	0.710143	5.52185e-07
	#N/A	ENSG00000214425	leucine rich repeat containing 37 member A4	2	0	9.97	11.25	11.02	21.19	16.33	17.67	16.05	17.58	15.99	23.18	20.96	19.5	16.68	15.08	15.97	0.657224	2.92118e-08	0.551312	3.03623e-06	0.85985	6.27456e-14	0.566354	1.51448e-06
	#N/A	ENSG00000214826	DEAD/H-box helicase 12	2	0	1.92	1.58	1.18	3.62	2.81	2.26	2.1	2.67	2.23	3.47	3.69	3.46	1.91	2.35	2.03	0.663347	0.00543233	0.374737	0.0873506	0.966199	5.01122e-05	0.313496	0.157903
MTCP1	#N/A	ENSG00000214827	mature T cell proliferation 1 [Source:HGNC Symbol;Acc:HGNC:7423]	2	0	1.11	1.16	1.87	2.36	2.3	2.75	2.07	2.39	2.69	3.39	2.49	3.22	3.42	1.53	2.26	0.542069	0.0588705	0.534949	0.0518023	0.913292	0.004827	0.605393	0.0363621
HLA-F-AS1	#N/A	ENSG00000214922	HLA-F antisense RNA 1 [Source:HGNC Symbol;Acc:HGNC:26645]	2	0	0.94	1.28	1.11	2.13	1.83	2.46	3.46	2.61	3.16	1.5	2.76	2.02	1.85	2.69	2.67	0.364086	0.173196	1.12394	0.00412536	0.482106	0.154048	0.747321	0.0298371
LOC100506302	#N/A	ENSG00000216895	novel transcript	2	0	2.73	1.87	2.84	13.09	4.98	4.1	2.48	4.51	3.85	4.45	4.69	2.7	6.39	6.92	7.34	1.11102	0.00808523	0.157009	0.433955	0.314119	0.346887	1.21734	0.00409586
EXOSC6	#N/A	ENSG00000223496	exosome component 6 [Source:HGNC Symbol;Acc:HGNC:19055]	2	0	3.82	4.22	4.96	7.84	7.18	8.13	7.05	7.48	6.98	6.43	7.15	7.43	6.1	5.37	6.11	0.729497	9.76623e-11	0.675361	1.70941e-09	0.577273	3.05259e-07	0.450266	8.82611e-05
LINC02593	#N/A	ENSG00000223764	long intergenic non-protein coding RNA 2593 [Source:HGNC Symbol;Acc:HGNC:53933]	2	0	0.24	0.06	0.33	0.41	0.56	0.27	0.47	0.47	0.32	0.58	0.74	0.78	0.74	0.42	0.67	0.492418	0.0766313	0.48879	0.0567822	1.74095	0.00238674	1.58507	0.00501713
ENTPD3-AS1	#N/A	ENSG00000223797	ENTPD3 antisense RNA 1 [Source:HGNC Symbol;Acc:HGNC:26710]	2	0	0.52	0.52	0.42	1.55	1.33	1.25	0.92	0.62	1.34	0.96	0.85	1.28	0.89	1.35	0.87	1.06589	0.00894855	0.340612	0.146199	0.621967	0.0874989	0.709231	0.0394802
	#N/A	ENSG00000224086	PPM1F antisense RNA 1 [Source:HGNC Symbol;Acc:HGNC:40888]	2	0	0	0	0	0.04	0	0.01	0.04	0.03	0.05	0.07	0.05	0.12	0.1	0.07	0.11	0.139833	0.135605	0.396658	0.00370982	4.72508	0.000661353	5.43915	0.000117542
PELATON	#N/A	ENSG00000224397	plaque enriched lncRNA in atherosclerotic and inflammatory bowel macrophage regulation [Source:HGNC Symbol;Acc:HGNC:50328]	2	0	0	0	0.03	0.57	0.25	0.3	0.23	0.21	0.65	0.43	0.33	0.96	0.07	0.67	0.53	0.50217	0.0135181	0.271865	0.0140506	3.68664	0.00328435	3.34488	0.00661075
TAF1A-AS1	#N/A	ENSG00000225265	TAF1A antisense RNA 1 [Source:HGNC Symbol;Acc:HGNC:40573]	2	0	0.97	1.23	0.56	2.09	1.72	2.07	1.9	2.11	1.99	2.08	1.91	2.15	1.7	1.59	1.95	0.612307	0.0593037	0.69166	0.0343517	0.753281	0.0378367	0.556658	0.0672871
	#N/A	ENSG00000225555	novel transcript	2	0	0.12	0.06	0	0.28	0.23	0.2	0.35	0.14	0.13	0.44	0.39	0.48	0.35	0.37	0.38	0.313698	0.119831	0.204976	0.157843	2.01073	0.00626928	1.81719	0.0113818
ZNF503-AS1	#N/A	ENSG00000226051	ZNF503 antisense RNA 1 [Source:HGNC Symbol;Acc:HGNC:27370]	2	0	2.42	1.74	2.48	3.45	3.54	2.88	3.8	2.93	3.1	3.47	4.97	4.42	6.3	3.89	4.41	0.321358	0.190844	0.335952	0.144195	0.733917	0.00764478	1.0359	0.000191809
	#N/A	ENSG00000226200	SGMS1 antisense RNA 1 [Source:HGNC Symbol;Acc:HGNC:49683]	2	0	0.4	0.49	0.44	1.31	0.86	1.1	0.78	0.48	0.79	0.55	0.57	0.63	0.54	0.84	0.98	1.03498	0.000471985	0.330483	0.155742	0.187976	0.534569	0.664769	0.0157918
ANKRD18DP	#N/A	ENSG00000226435	ankyrin repeat domain 18D	2	0	0.19	0.16	0.08	0.83	0.34	1.14	0.48	0.64	0.3	0.52	0.61	0.38	0.35	0.55	0.33	1.6015	0.00868145	0.468269	0.0642123	0.981392	0.0464298	0.423399	0.0904496
KLLN	#N/A	ENSG00000227268	killin	2	0	0.27	0.38	0.3	0.41	0.71	0.63	0.52	0.52	0.58	0.71	0.79	0.9	0.63	0.67	0.81	0.442161	0.115664	0.367957	0.138045	1.03681	0.00305739	0.944526	0.00535625
CCDC183-AS1	#N/A	ENSG00000228544	CCDC183 antisense RNA 1 [Source:HGNC Symbol;Acc:HGNC:44105]	2	0	0.13	0.15	0.06	0.51	0.51	0.44	0.35	0.45	0.39	0.7	0.56	0.7	0.15	0.59	0.2	1.1719	0.0296194	0.436847	0.0646855	1.88261	0.00370443	0.335602	0.118741
UBAC2-AS1	#N/A	ENSG00000228889	UBAC2 antisense RNA 1 [Source:HGNC Symbol;Acc:HGNC:42502]	2	0	0.53	0.4	0.66	0.94	1.16	0.77	0.88	0.97	1.25	1.15	2.09	0.99	1.76	0.81	2.04	0.211234	0.328212	0.232554	0.21803	0.868636	0.0446355	1.13016	0.0146323
LRRC37A6P	#N/A	ENSG00000230445	leucine rich repeat containing 37 member A6	2	0	0.06	0.28	0.05	0.51	0.4	0.35	0.26	0.24	0.21	0.4	0.15	0.35	0.34	0.29	0.45	0.960779	0.0296472	0.157025	0.372221	0.507476	0.165748	0.788455	0.0421325
	#N/A	ENSG00000231305	novel transcript	2	0	0.47	0.44	0.4	1.43	1.19	1.14	0.72	0.67	1.27	1.07	2.1	0.86	1.07	0.77	0.98	1.03014	0.0151447	0.313969	0.156726	1.18397	0.00722185	0.579948	0.0691013
DARS1-AS1	#N/A	ENSG00000231890	DARS1 antisense RNA 1 [Source:HGNC Symbol;Acc:HGNC:40170]	2	0	0.18	0.91	0.31	1.24	2.83	3.03	1.8	1.9	0.61	2.06	1.34	1.23	2.75	0.96	1.99	1.18876	0.0296736	0.201265	0.171487	0.526382	0.144168	0.749519	0.0460411
	#N/A	ENSG00000233098	CCDC144NL antisense RNA 1 [Source:HGNC Symbol;Acc:HGNC:51340]	2	0	0.03	0.05	0	0.71	0.27	0.48	0.39	0.18	0.34	0.28	0.57	0.24	0.03	0.31	0.14	2.78589	0.00815063	0.184978	0.0510757	2.04084	0.0193014	0.170311	0.154961
	#N/A	ENSG00000233396	long intergenic non-protein coding RNA 1719 [Source:HGNC Symbol;Acc:HGNC:52506]	2	0	1.1	1.21	1.57	1.82	1.87	2.42	1.82	1.86	2.7	2.05	2.7	2.46	2.96	1.82	1.95	0.412651	0.0923451	0.510219	0.0356415	0.69269	0.00826327	0.675145	0.00834425
	#N/A	ENSG00000234664	high mobility group nucleosomal binding domain 2 pseudogene 5 [Source:HGNC Symbol;Acc:HGNC:33568]	2	0	41.25	69.78	41.28	125.22	80.42	80.21	82.54	87.05	83.97	188.1	105.68	111.94	79.41	87.88	89.97	0.610261	0.027233	0.451936	0.0710937	1.18974	4.8035e-05	0.573523	0.0321234
C12orf75	#N/A	ENSG00000235162	chromosome 12 open reading frame 75 [Source:HGNC Symbol;Acc:HGNC:35164]	2	0	36.84	38.24	43.19	53.85	53.54	63.37	52.75	49.67	51.09	63.68	70.97	79.84	56.79	59.22	65.65	0.41303	0.00045586	0.311973	0.00872745	0.73528	5.21982e-11	0.633964	2.26031e-08
GPAT2P1	#N/A	ENSG00000237510	glycerol-3-phosphate acyltransferase 2 pseudogene 1 [Source:HGNC Symbol;Acc:HGNC:52330]	2	0	2.09	1.92	2.94	3.6	3.85	3.48	2.39	2.95	3.27	4.79	6.38	5.33	4.12	4.26	4.08	0.442029	0.0681587	0.178536	0.411353	1.08429	1.78193e-05	0.779791	0.00184304
LY6G5B	#N/A	ENSG00000240053	lymphocyte antigen 6 family member G5B [Source:HGNC Symbol;Acc:HGNC:13931]	2	0	5.34	4.62	5.06	9.14	9.53	8.12	6.75	8.08	8.87	10.08	11.14	8.35	7.25	6.99	7.31	0.684541	8.49825e-05	0.539852	0.00185246	0.836416	8.94324e-07	0.483261	0.00519289
TCAM1P	#N/A	ENSG00000240280	testicular cell adhesion molecule 1	2	0	0.74	0.58	1.05	1.85	1.2	1.24	0.92	1.28	2.26	1.35	2.45	1.67	2.44	1.14	2.56	0.411401	0.137377	0.410232	0.104947	0.866131	0.0199637	1.16839	0.00275211
SUCLG2-AS1	#N/A	ENSG00000241316	SUCLG2 antisense RNA 1 (head to head) [Source:HGNC Symbol;Acc:HGNC:49643]	2	0	0.37	0.41	0.25	0.93	0.63	0.84	0.52	0.63	0.53	0.97	0.91	0.94	0.72	0.53	0.6	0.706167	0.0447531	0.225515	0.28663	1.05085	0.00951427	0.378421	0.14998
ARPC4	#N/A	ENSG00000241553	actin related protein 2/3 complex subunit 4 [Source:HGNC Symbol;Acc:HGNC:707]	2	0	64.38	58.37	67.3	94.59	95.17	101.86	96.01	77.62	92.35	111.18	119.64	116.36	88.57	96.89	99.53	0.508841	8.58745e-08	0.424149	8.91778e-06	0.752325	2.94951e-16	0.602626	1.14666e-10
CRYZL2P	#N/A	ENSG00000242193	crystallin zeta like 2	2	0	2.43	2.76	2.38	4.7	2.85	3.47	4.23	3.71	3.38	5.53	5.84	4.61	4.59	3.75	4.25	0.348655	0.0945654	0.42446	0.0341256	0.903327	1.16025e-05	0.661474	0.0012351
EIF6	#N/A	ENSG00000242372	eukaryotic translation initiation factor 6 [Source:HGNC Symbol;Acc:HGNC:6159]	2	0	137.38	121.44	135.83	198.7	199.89	209.16	177.14	173.38	189.61	213.71	221.52	237.17	194.16	209.05	212.49	0.520234	3.15999e-12	0.400171	1.18351e-07	0.653326	2.43753e-19	0.665421	1.06194e-19
	#N/A	ENSG00000243155	novel transcript	2	0	0.46	0.44	0.28	0.72	1.3	0.78	0.61	0.86	0.84	0.46	0.86	0.52	1.07	0.79	0.77	0.719411	0.045757	0.342604	0.142831	0.263283	0.433409	0.756278	0.0360112
LINC00880	#N/A	ENSG00000243629	long intergenic non-protein coding RNA 880 [Source:HGNC Symbol;Acc:HGNC:27948]	2	0	0.17	0.19	0.08	0.36	0.24	0.21	0.19	0.33	0.41	0.84	0.78	0.72	0.41	0.67	0.77	0.11793	0.510507	0.134274	0.365881	1.76832	0.00491688	1.45328	0.0139425
WDR92	#N/A	ENSG00000243667	WD repeat domain 92 [Source:HGNC Symbol;Acc:HGNC:25176]	2	0	4.58	5.15	4.89	9.11	7.14	8.29	6.41	6.17	5.57	9.92	9.53	8.31	7.81	6.75	7.08	0.600316	0.000210943	0.221532	0.182626	0.787201	4.44847e-07	0.538281	0.000739169
	#N/A	ENSG00000246898	long intergenic non-protein coding RNA 920 [Source:HGNC Symbol;Acc:HGNC:48611]	2	0	1.54	1.1	1.8	3.42	3.01	2.76	2.04	2.7	2.36	2.45	3.21	3.29	2.39	2.38	1.82	0.848915	0.0018839	0.47609	0.0522575	0.807443	0.00294016	0.448873	0.0687334
ZBED3-AS1	#N/A	ENSG00000250802	ZBED3 antisense RNA 1 [Source:HGNC Symbol;Acc:HGNC:44188]	2	0	1.55	2.33	1.85	3.87	4.56	3.86	2.62	3.73	4.1	2.7	2.19	1.94	3.31	2.64	2.79	0.899134	0.000972246	0.676248	0.0100629	0.132199	0.662701	0.484161	0.0511081
HOXA10	#N/A	ENSG00000253293	homeobox A10 [Source:HGNC Symbol;Acc:HGNC:5100]	2	0	7.8	10.69	9.52	15.13	15.92	18.12	12.39	16.3	10.67	22.01	20.67	21.35	14.35	13.8	13.53	0.663591	6.59603e-05	0.38691	0.0194592	1.05331	7.69331e-11	0.546651	0.000950549
	#N/A	ENSG00000255819	KLRC4-KLRK1 readthrough [Source:HGNC Symbol;Acc:HGNC:48357]	2	0	4.36	2.96	3.42	7.6	8	8.14	5.96	8.1	6.2	2.32	3.96	2.54	4.32	2.7	2.55	0.904223	0.00114456	0.705845	0.00844069	-0.29758	0.306935	-0.0977097	0.691936
	#N/A	ENSG00000256542	novel transcript	2	0	0.23	0.14	0.1	0.49	0.62	0.29	0.3	0.39	0.42	0.67	0.37	0.62	0.37	0.28	0.45	0.791255	0.0476079	0.304244	0.138272	1.26292	0.0122953	0.471827	0.0934255
	#N/A	ENSG00000256663	ubiquitin-like with PHD and ring finger domains 1 (UHRF1) pseudogene	2	0	0.64	0.61	0.97	1.61	1.61	0.72	1.59	1.78	1.55	1.97	2.18	1.91	0.81	1.26	1.17	0.387578	0.154382	0.809562	0.0256478	1.19298	0.00430451	0.253717	0.261473
	#N/A	ENSG00000257557	PPP1R12A antisense RNA 1 [Source:HGNC Symbol;Acc:HGNC:51903]	2	0	0.03	0.03	0.05	0.2	0.11	0.27	0.19	0.11	0.18	0.48	0.34	0.39	0.28	0.15	0.17	0.874927	0.0502988	0.267631	0.081246	2.93262	0.00138062	1.47975	0.0325587
GALNT4	#N/A	ENSG00000257594	polypeptide N-acetylgalactosaminyltransferase 4 [Source:HGNC Symbol;Acc:HGNC:4126]	2	0	1.36	0.69	1.81	1.72	2.91	3.32	2.63	1.97	2.71	1.76	2.12	1.11	1.64	1.58	1.64	0.770245	0.0102465	0.671979	0.0192055	0.201083	0.514789	0.203865	0.388414
	#N/A	ENSG00000258311	novel protein	2	0	0.95	1.21	1.61	4.83	1.83	4.87	2.16	1.87	1.51	4.04	2.48	1.79	2.15	1.34	1.02	1.2203	0.00241439	0.18921	0.364955	0.78312	0.0322662	0.103044	0.659549
	#N/A	ENSG00000258655	ARHGAP5 antisense RNA 1 (head to head) [Source:HGNC Symbol;Acc:HGNC:20279]	2	0	0.46	0.53	0.77	0.94	0.67	0.95	0.72	0.64	0.97	1.03	1.44	1.3	1.16	1.02	1.27	0.178335	0.4548	0.111939	0.573942	0.730209	0.0492751	0.644295	0.0494299
LINC02323	#N/A	ENSG00000259230	long intergenic non-protein coding RNA 2323 [Source:HGNC Symbol;Acc:HGNC:53242]	2	0	0.13	0	0.2	0.74	0.4	0.26	0.48	0.7	0.38	0.44	0.54	0.25	0.53	0.38	0.52	0.414409	0.0643069	1.13515	0.0366971	0.707114	0.0841653	0.651486	0.0428123
LOC145694	#N/A	ENSG00000259426	novel transcript	2	0	0.06	0.09	0.58	0.57	0.99	1.17	0.4	0.63	0.94	0.87	1.08	0.71	0.58	0.38	1.37	0.971377	0.0313539	0.202673	0.126299	1.2295	0.0267687	0.389478	0.0544742
	#N/A	ENSG00000259869	novel transcript	2	0	0.1	0.03	0.05	0.5	0.41	0.2	0.17	0.21	0.18	0.08	0.26	0.28	0.25	0.39	0.32	1.95964	0.00916626	0.216433	0.132784	0.58217	0.115845	1.81996	0.0115988
	#N/A	ENSG00000259959	novel transcript	2	0	1.28	1.14	1.5	2.29	2.51	2.54	2.53	2.13	2.32	1.88	2.36	2.23	2.04	1.66	1.36	0.737441	0.000707219	0.710741	0.000918113	0.559159	0.0107218	0.303422	0.144508
LOC101928728	#N/A	ENSG00000260063	novel transcript	2	0	0.05	0.13	0.08	0.38	0.55	0.47	0.47	0.27	0.47	0.38	0.32	0.79	0.18	0.42	0.36	1.2931	0.0325051	0.423102	0.0508782	1.535	0.0213331	0.364549	0.0836377
	#N/A	ENSG00000260912	novel transcript	2	0	2.18	1.49	1.2	2.45	2.83	2.24	3.5	1.95	2.12	3.18	4.03	5.05	3.06	3.2	3.61	0.303845	0.226062	0.32943	0.159729	1.0612	0.00042434	0.854845	0.00365911
EPPK1	#N/A	ENSG00000261150	epiplakin 1 [Source:HGNC Symbol;Acc:HGNC:15577]	2	0	1.35	1.7	1.73	2.62	1.75	2.33	2.24	2.85	2.25	2.79	2.63	2.53	2.16	2.98	2.56	0.338434	0.045025	0.517713	0.00159547	0.59056	0.000326752	0.672979	3.89832e-05
	#N/A	ENSG00000261512	novel transcript	2	0	1.5	2.15	2.12	4.84	2.72	4.02	3.57	4.35	3.59	3.24	2.54	2.74	3.49	2.04	2.61	0.752862	0.00978691	0.785318	0.00655506	0.348202	0.2358	0.319473	0.189937
	#N/A	ENSG00000263731	novel transcript	2	0	0.91	1.15	1.58	1.81	1.82	2.35	2.99	2.36	2.4	2.16	2.44	2.72	2.04	1.65	1.92	0.488555	0.0503561	0.965931	0.000231883	0.822403	0.00163475	0.525621	0.0325397
	#N/A	ENSG00000264772	novel transcript	2	0	1.02	1.45	1.48	1.9	2.3	1.99	2.09	1.49	2.39	2.31	2.53	3.3	2.33	2.36	2.09	0.430507	0.0565095	0.405408	0.0608742	0.850068	0.000239971	0.702304	0.00216083
	#N/A	ENSG00000266208	novel transcript	2	0	0.79	1.01	1.34	2.6	2.34	2.34	2.23	2	1.69	2.23	1.15	1.69	1.34	1.81	1.79	0.96457	0.00270236	0.665738	0.0233614	0.467196	0.128338	0.475334	0.079189
	#N/A	ENSG00000266947	novel transcript	2	0	0.08	0.32	0.06	0.76	0.4	0.5	0.49	0.31	0.3	0.37	0.58	0.48	0.47	0.53	0.47	0.828832	0.0461255	0.186088	0.25099	0.768579	0.0758816	0.863507	0.0406793
	#N/A	ENSG00000267321	small nucleolar RNA host gene 30 [Source:HGNC Symbol;Acc:HGNC:52836]	2	0	1.66	1.9	2.11	3.44	3.55	2.55	3.6	3.17	2.75	4.9	4.94	4.64	3.29	3.63	3.63	0.480423	0.0669301	0.51708	0.0430077	1.15442	4.28272e-05	0.782571	0.00453657
MIR924HG	#N/A	ENSG00000267374	MIR924 host gene [Source:HGNC Symbol;Acc:HGNC:44332]	2	0	1.71	3.53	2.78	6.46	6.6	7.3	4.12	6.79	3.38	7.19	4.57	6.78	7.06	3.33	3.81	1.05792	0.00249086	0.480497	0.0753701	0.929358	0.00671232	0.546898	0.0582447
	#N/A	ENSG00000267500	zinc finger protein 887	2	0	0.41	0.49	0.18	1.03	0.93	1.04	0.86	0.81	0.63	2.25	2.67	1.98	0.5	0.99	1.39	0.583038	0.0782337	0.249587	0.202251	2.26243	2.29252e-05	0.867436	0.0356272
	#N/A	ENSG00000269837	importin 5 pseudogene 1 [Source:HGNC Symbol;Acc:HGNC:49687]	2	0	0.31	0.41	0.18	3.46	0.62	1.89	0.72	1.57	0.51	3.67	0.95	1.06	0.95	0.79	0.77	2.15039	0.000883464	0.387796	0.0649847	2.11666	0.000707614	0.465172	0.0718901
TAF15	#N/A	ENSG00000270647	TATA-box binding protein associated factor 15 [Source:HGNC Symbol;Acc:HGNC:11547]	2	0	160.88	186.79	165.76	272.88	284.04	290.95	257.3	252.55	259.59	304.81	285.21	275.95	249.13	227.09	256.73	0.620076	5.18657e-19	0.530615	3.79456e-14	0.640374	1.42249e-20	0.532034	2.73409e-14
	#N/A	ENSG00000272617	novel protein	2	0	13.55	13.92	15.06	25.2	20.46	25.03	27.8	21.51	22.45	32.07	27.34	28.61	19.9	16.02	25.44	0.57161	0.00242046	0.646409	0.000513067	0.904823	9.42426e-07	0.486064	0.0087913
	#N/A	ENSG00000273270	novel transcript	2	0	0.1	0.09	0.08	0.26	0.16	0.35	0.18	0.18	0.2	0.18	0.16	0.26	0.14	0.34	0.25	0.897511	0.0312897	0.316152	0.14676	0.573157	0.127296	1.03712	0.018231
	#N/A	ENSG00000273373	novel transcript	2	0	0.74	0.72	0.74	1.89	1.12	1.26	0.99	1	1.2	1.47	1.71	1.65	1.59	1.06	1.14	0.655689	0.026054	0.244006	0.278396	0.872219	0.00475	0.567646	0.0415596
NOL12	#N/A	ENSG00000273899	nucleolar protein 12 [Source:HGNC Symbol;Acc:HGNC:28585]	2	0	13.56	19.15	12.27	31.75	21.88	28.19	20.77	25.57	22.8	26.9	26.96	25	19.42	24.14	23.39	0.695208	0.000124125	0.497684	0.00554929	0.650306	0.000293113	0.530111	0.00306875
TUBGCP5	#N/A	ENSG00000275835	tubulin gamma complex associated protein 5 [Source:HGNC Symbol;Acc:HGNC:18600]	2	0	6.14	9.14	6.09	13.38	13.15	12.18	11.43	11.76	8.61	15.18	14.16	15.72	9.68	7.71	11.94	0.698533	0.000104985	0.45318	0.0105709	0.921371	1.81287e-07	0.407949	0.0214118
GLIDR	#N/A	ENSG00000278175	glioblastoma down-regulated RNA [Source:HGNC Symbol;Acc:HGNC:48823]	2	0	1.8	0.69	0.81	2.81	2.76	1.79	1.93	2.49	2.27	1.39	2	1.67	1.35	2.29	3.18	0.783072	0.0319418	0.600035	0.054311	0.328623	0.321885	0.786889	0.0278722
	#N/A	ENSG00000278903	novel transcript	2	0	1.32	1.57	0.86	3.11	2.8	2.06	2.79	3.01	1.34	5.06	5.72	4.48	2.57	2.2	4.02	0.494665	0.100815	0.317185	0.159955	1.72079	0.000210387	0.848135	0.0281168
	#N/A	ENSG00000279069	novel transcript	2	0	0.14	0.18	0.21	0.86	0.93	0.73	0.65	0.7	0.57	0.82	1.23	0.64	0.4	0.17	0.77	1.46528	0.0173778	0.498414	0.0549271	1.67146	0.00918453	0.261181	0.165061
	#N/A	ENSG00000280893	novel transcript	2	0	0	0.76	0.64	3.18	1.75	1.17	0.04	0.66	0.61	1.86	1.08	2.6	0.6	0.81	0.6	1.22038	0.0235547	-0.0130081	0.934513	1.1386	0.031196	0.0879224	0.599464
	#N/A	ENSG00000281344	HELLP associated long non-coding RNA [Source:HGNC Symbol;Acc:HGNC:43984]	2	0	0.01	0.01	0.02	0.02	0.04	0.03	0.02	0.02	0.02	0.04	0.04	0.04	0.02	0.02	0.02	0.860596	0.00226125	0.254217	0.253665	1.2145	1.69815e-05	0.361689	0.135421
SPICE1	#N/A	ENSG00000285943	novel protein	2	0	0.37	0.47	0.53	0.96	1.16	0.78	0.83	0.85	0.52	1.08	1.07	1.36	0.54	0.39	0.44	0.85565	0.00230827	0.469242	0.0590904	1.15735	4.15387e-05	0.0217195	0.937038
	#N/A	ENSG00000287126	novel transcript	2	0	0.35	0.25	0.44	1.18	0.69	0.71	0.41	0.47	0.75	0.94	1.01	0.34	0.93	0.75	0.72	0.841895	0.0292298	0.169151	0.378183	0.755382	0.0502407	0.853274	0.0241602
	#N/A	ENSG00000274414	novel transcript	1	1	0.31	0.67	0.33	1.09	0.83	0.62	0.71	0.88	0.8	0.11	0.04	0.33	1.24	1	0.81	0.306615	0.218711	0.237018	0.243066	-1.14177	0.0259389	0.702592	0.0465405
ABHD12	#N/A	ENSG00000100997	abhydrolase domain containing 12	1	0	15.39	14.85	15.34	20.57	22.44	22.72	20.07	21.69	22.07	19.43	22.95	25.09	24.16	21.91	23.3	0.398598	0.00172022	0.406625	0.00110904	0.425358	0.000760935	0.602608	7.94793e-07
ABHD3	#N/A	ENSG00000158201	abhydrolase domain containing 3	1	0	23.62	20.31	23.24	31.93	31.42	34.93	29.19	30.22	31.37	39.57	45.8	43.31	29.48	25.67	27.36	0.434994	1.46632e-05	0.371996	0.000204179	0.818117	6.82693e-18	0.306236	0.00270558
ACADM	#N/A	ENSG00000117054	acyl-CoA dehydrogenase medium chain [Source:HGNC Symbol;Acc:HGNC:89]	1	0	34.46	42.07	40.88	53.74	53.22	55.65	51.63	50.45	44.22	66.91	63.82	65.79	46.96	37.56	44.32	0.360221	0.000301518	0.260295	0.0105762	0.626302	3.78061e-11	0.150877	0.16836
ACAT2	#N/A	ENSG00000120437	acetyl-CoA acetyltransferase 2 [Source:HGNC Symbol;Acc:HGNC:94]	1	0	14.4	15.71	17.16	23.62	22.64	26.06	24.2	24.83	22.64	50.5	53.2	53.22	21.99	19.3	22.47	0.500672	5.4761e-06	0.54638	4.58286e-07	1.622	3.42318e-59	0.444172	5.13094e-05
ACLY	#N/A	ENSG00000131473	ATP citrate lyase [Source:HGNC Symbol;Acc:HGNC:115]	1	0	65.62	69.68	67.6	91.22	86.54	93.03	87.43	89.52	85.68	129.6	118.61	119.09	78.71	85.29	89.54	0.314787	5.6169e-07	0.323148	2.57398e-07	0.744675	5.49243e-36	0.345803	2.70563e-08
ACSL3	#N/A	ENSG00000123983	acyl-CoA synthetase long chain family member 3 [Source:HGNC Symbol;Acc:HGNC:3570]	1	0	42.52	45.44	48.06	57.26	55.04	57.49	50.48	54.71	49.53	78.43	77.94	76.45	45.82	42.07	48.12	0.223147	0.000387015	0.144999	0.03037	0.666746	2.10088e-31	0.0317146	0.71791
AIFM1	#N/A	ENSG00000156709	apoptosis inducing factor mitochondria associated 1 [Source:HGNC Symbol;Acc:HGNC:8768]	1	0	22.37	24.82	22.16	34.35	28.93	33.36	29.57	31.58	28.32	44.49	43.05	45.62	29.83	27.45	31.88	0.362432	8.02247e-05	0.304509	0.000976529	0.818195	1.40663e-21	0.368599	4.51955e-05
AK9	#N/A	ENSG00000155085	adenylate kinase 9 [Source:HGNC Symbol;Acc:HGNC:33814]	1	0	1.64	1.63	0.92	3.31	2.26	2.38	2.6	3.68	4	2.91	2.26	1.73	1.9	1.75	2.74	0.579035	0.0452581	1.0396	0.00122926	0.447233	0.138082	0.358575	0.156055
AKR1B10	#N/A	ENSG00000198074	aldo-keto reductase family 1 member B10 [Source:HGNC Symbol;Acc:HGNC:382]	1	0	0	0.2	0.3	0.19	0.27	0.25	0.18	0.35	0.16	0.53	1.88	2.37	0.77	0.27	0.72	0.029638	0.831434	0.0325635	0.782934	2.40659	0.00548485	0.199382	0.165551
ALDH3A1	#N/A	ENSG00000108602	aldehyde dehydrogenase 3 family member A1 [Source:HGNC Symbol;Acc:HGNC:405]	1	0	0.34	1.19	0.71	1.47	1.99	1.14	1.06	1.6	0.54	2.25	1.6	1.85	1.76	0.92	1.62	0.326205	0.16552	0.114541	0.500936	0.888792	0.0418152	0.354284	0.137386
ALDOA	#N/A	ENSG00000149925	aldolase	1	0	431.43	446.41	471.11	547.38	553.88	620.29	517.55	552.12	531.02	754.06	698.62	795.68	519.7	609.02	596.6	0.243382	0.00263953	0.192694	0.0215534	0.624855	4.87321e-16	0.373361	2.11119e-06
ARSG	#N/A	ENSG00000141337	arylsulfatase G [Source:HGNC Symbol;Acc:HGNC:24102]	1	0	5.09	5.23	3.95	9.47	8.1	4.8	6.26	6.52	6.92	7.74	8.2	7.53	8.14	6.8	8.09	0.457771	0.0231195	0.315206	0.103681	0.542854	0.00793881	0.620283	0.00182868
ASRGL1	#N/A	ENSG00000162174	asparaginase and isoaspartyl peptidase 1 [Source:HGNC Symbol;Acc:HGNC:16448]	1	0	6.85	5.34	15.06	12.5	11.34	18.26	9.45	10.43	12.53	16.08	20.3	17.96	8.81	14.08	13.47	0.406455	0.10591	0.137576	0.528177	0.825707	0.00341781	0.334392	0.165061
ATP6V0A2	#N/A	ENSG00000185344	ATPase H+ transporting V0 subunit a2 [Source:HGNC Symbol;Acc:HGNC:18481]	1	0	7.58	7.57	8.42	12.48	12.55	13.95	9.98	10.49	11.35	11.54	13.16	12.98	9.6	8.38	10.14	0.615154	4.10328e-09	0.371495	0.000507065	0.557848	7.47015e-08	0.270227	0.0140101
ATP6V1C1	#N/A	ENSG00000155097	ATPase H+ transporting V1 subunit C1 [Source:HGNC Symbol;Acc:HGNC:856]	1	0	37.04	39.33	34.95	47.42	51.12	48.72	41.38	45.74	41.18	57.53	76.51	56.48	37.51	35.8	45.64	0.285692	0.0187098	0.142317	0.277766	0.646051	1.11695e-08	0.109074	0.425489
BCKDK	#N/A	ENSG00000103507	branched chain keto acid dehydrogenase kinase [Source:HGNC Symbol;Acc:HGNC:16902]	1	0	15.28	15.36	14.69	19.32	17.38	21.29	20.95	19.79	22.07	21.22	22.89	24.76	22.23	22.92	23.06	0.234404	0.04635	0.393988	0.000244526	0.468741	9.33109e-06	0.595948	1.36489e-08
BPHL	#N/A	ENSG00000137274	biphenyl hydrolase like [Source:HGNC Symbol;Acc:HGNC:1094]	1	0	12.38	12.63	11.88	16.2	19.69	17.9	13.56	15.45	14.38	20.18	24.24	20.78	15.11	13.37	17.18	0.409071	0.00658872	0.156122	0.316598	0.677756	1.5393e-06	0.291583	0.0468176
CARNS1	#N/A	ENSG00000172508	carnosine synthase 1 [Source:HGNC Symbol;Acc:HGNC:29268]	1	0	0.1	0.15	0.15	0.25	0.32	0.4	0.34	0.3	0.45	0.37	0.2	0.21	0.17	0.28	0.27	0.495874	0.0950547	0.788041	0.0401295	0.450964	0.207746	0.276936	0.217352
CAT	#N/A	ENSG00000121691	catalase [Source:HGNC Symbol;Acc:HGNC:1516]	1	0	28.25	25.42	26.12	39.08	37.22	38.86	34.07	38.09	36.82	51.69	53.67	55.48	38.88	37.85	40.33	0.422438	1.5096e-07	0.3935	7.9073e-07	0.893273	1.17718e-32	0.570465	1.78275e-13
CBR3	#N/A	ENSG00000159231	carbonyl reductase 3 [Source:HGNC Symbol;Acc:HGNC:1549]	1	0	0.96	1.01	0.71	2.08	0.71	2.29	1.18	1.25	1.22	1.85	3.03	2.12	2.02	2.14	1.56	0.260406	0.267626	0.0834851	0.654465	0.852092	0.0417349	0.500446	0.0904496
CKB	#N/A	ENSG00000166165	creatine kinase B [Source:HGNC Symbol;Acc:HGNC:1991]	1	0	201.41	181.58	224.17	245.53	238.04	273.08	304.99	220.14	273.39	252.47	344.37	328.23	311.62	340.96	319.14	0.201724	0.156928	0.319315	0.0158513	0.47731	0.000231585	0.682083	9.62466e-08
CMPK2	#N/A	ENSG00000134326	cytidine/uridine monophosphate kinase 2 [Source:HGNC Symbol;Acc:HGNC:27015]	1	0	0.47	0.21	0.59	0.53	0.4	0.86	0.79	0.35	0.85	1.49	1.65	1.2	1.71	0.31	0.55	0.0955703	0.619449	0.10396	0.48575	1.20877	0.019488	0.225391	0.219219
COX15	#N/A	ENSG00000014919	cytochrome c oxidase assembly homolog COX15 [Source:HGNC Symbol;Acc:HGNC:2263]	1	0	23.59	22.01	22.73	35.37	36.51	36.81	30.63	31.7	30.05	40.89	40.14	38.3	34.33	31.37	35.06	0.565766	1.39851e-16	0.384129	3.16167e-08	0.69277	1.68942e-25	0.580369	9.82567e-18
COX18	#N/A	ENSG00000163626	cytochrome c oxidase assembly factor COX18 [Source:HGNC Symbol;Acc:HGNC:26801]	1	0	3.3	3.77	3.95	4.63	5.55	5.84	5.68	5.53	5.81	5.34	7.27	6.41	5.3	5.23	4.43	0.384629	0.0304067	0.521298	0.00266759	0.63307	0.000251233	0.41126	0.0175912
CPT1A	#N/A	ENSG00000110090	carnitine palmitoyltransferase 1A [Source:HGNC Symbol;Acc:HGNC:2328]	1	0	16.2	20.94	16.79	24.18	21.19	22.85	20.47	21.39	22.44	30.46	30.51	30.57	22.24	23.89	25.46	0.228259	0.024243	0.193179	0.0594554	0.641836	1.74918e-12	0.420536	7.37666e-06
CPT1C	#N/A	ENSG00000169169	carnitine palmitoyltransferase 1C [Source:HGNC Symbol;Acc:HGNC:18540]	1	0	8.82	8.43	7.88	7.76	8.25	11.13	9.88	10	6.92	12.61	9.93	9.43	15.6	12.68	12.4	-0.00666663	0.978444	0.0323887	0.896282	0.202235	0.435707	0.597847	0.00857321
CTPS1	#N/A	ENSG00000171793	CTP synthase 1 [Source:HGNC Symbol;Acc:HGNC:2519]	1	0	30.32	33.5	29.74	38.39	39.71	43.1	37.27	36.09	39.63	59.55	54.96	54.34	43.99	42.35	44.51	0.260041	0.00305118	0.212019	0.018185	0.734942	6.75978e-20	0.49609	1.72412e-09
DCK	#N/A	ENSG00000156136	deoxycytidine kinase [Source:HGNC Symbol;Acc:HGNC:2704]	1	0	16.6	14.36	17.02	19.04	30.34	24.61	20.08	20.35	20.31	26.81	31.03	45.81	20.16	19.66	23.2	0.460073	0.0132596	0.230178	0.210434	0.949381	2.41379e-07	0.353542	0.0536042
DECR1	#N/A	ENSG00000104325	2	1	0	42.94	47.31	47.05	73.86	67.2	70.59	65.32	58.24	60.26	86.27	85.09	90.85	64.5	62.55	68.18	0.514713	5.14225e-08	0.35861	0.000188042	0.814	1.27021e-19	0.521536	2.11996e-08
DHRS7B	#N/A	ENSG00000109016	dehydrogenase/reductase 7B [Source:HGNC Symbol;Acc:HGNC:24547]	1	0	14.33	12.74	16.25	20.35	22	22.18	21.19	19.91	22.97	19.24	17.99	23.45	22.82	21.17	21.96	0.45107	0.00269795	0.487336	0.0009326	0.360083	0.0193306	0.609997	3.29246e-05
DLAT	#N/A	ENSG00000150768	dihydrolipoamide S-acetyltransferase [Source:HGNC Symbol;Acc:HGNC:2896]	1	0	32.4	33.5	35.59	42.22	40.01	43.58	37.04	38.56	39.01	55.97	62.23	54.56	37	41.09	41.7	0.210222	0.0081877	0.129652	0.128844	0.656308	1.50273e-20	0.264596	0.000472778
DNMT1	#N/A	ENSG00000130816	DNA methyltransferase 1 [Source:HGNC Symbol;Acc:HGNC:2976]	1	0	43.89	50.63	39.99	70.34	68.35	69.27	59.21	60.04	57.09	100.84	78.25	88.9	51.28	57.95	69.07	0.507162	1.35429e-05	0.318682	0.00776471	0.86804	1.45234e-14	0.406962	0.000519635
ECHS1	#N/A	ENSG00000127884	enoyl-CoA hydratase	1	0	29.18	29.51	31.76	44.67	45.17	45.29	45.67	44.01	44.89	51.76	57.57	65.07	39.38	47.69	44.83	0.464733	2.37604e-05	0.509218	2.53665e-06	0.821771	3.96375e-15	0.560504	1.80102e-07
ENPP1	#N/A	ENSG00000197594	ectonucleotide pyrophosphatase/phosphodiesterase 1 [Source:HGNC Symbol;Acc:HGNC:3356]	1	0	1.56	2.93	3	2.59	2.93	3.27	2.85	2.75	3.13	5.96	3.99	4.26	2.77	2.69	2.59	0.106088	0.654275	0.126076	0.553723	0.765346	0.000629632	0.104277	0.646736
ENTPD7	#N/A	ENSG00000198018	ectonucleoside triphosphate diphosphohydrolase 7 [Source:HGNC Symbol;Acc:HGNC:19745]	1	0	2.41	2.41	2.7	3.37	3.55	3.94	3.33	3.68	3.33	4.48	5.16	4.37	3.14	3.4	3.54	0.410937	0.000842624	0.394636	0.00116061	0.780899	1.4936e-11	0.433319	0.000335181
FASN	#N/A	ENSG00000169710	fatty acid synthase [Source:HGNC Symbol;Acc:HGNC:3594]	1	0	85.49	80.19	98.42	97.8	85.92	97.6	121.59	111.22	114.22	152.8	150.33	162.71	78.44	107.58	95.14	-0.000767533	0.995563	0.330452	0.00215591	0.698352	1.05754e-11	0.114565	0.357225
FDFT1	#N/A	ENSG00000079459	farnesyl-diphosphate farnesyltransferase 1 [Source:HGNC Symbol;Acc:HGNC:3629]	1	0	69.24	71.39	69.99	94.57	85.43	100.07	98.66	103.7	99.75	152.58	149.22	151.14	81.11	87.48	85.64	0.304579	9.95979e-06	0.471035	1.98899e-12	0.989782	1.02209e-54	0.297244	1.84485e-05
FKBP4	#N/A	ENSG00000004478	FKBP prolyl isomerase 4 [Source:HGNC Symbol;Acc:HGNC:3720]	1	0	62.09	63.88	57.74	79.38	72.36	75.43	76.34	78.24	70.69	110.6	111.72	102.18	69.19	68.63	74.17	0.203479	0.0027586	0.243155	0.000231864	0.706091	5.39759e-31	0.227974	0.000588549
FKBP5	#N/A	ENSG00000096060	FKBP prolyl isomerase 5 [Source:HGNC Symbol;Acc:HGNC:3721]	1	0	20.13	22.1	21.86	32.7	31.56	34.25	33.24	32.72	31.63	34.71	35.31	34.19	27.05	25.53	27.86	0.514867	2.65221e-16	0.556679	3.03892e-19	0.587765	1.04529e-21	0.347752	5.37066e-08
FOXRED2	#N/A	ENSG00000100350	FAD dependent oxidoreductase domain containing 2 [Source:HGNC Symbol;Acc:HGNC:26264]	1	0	4.84	3.7	5.6	7.3	6.31	6.76	6.21	6.94	7.5	7.57	7.89	9.51	6	6.02	5.66	0.4116	0.00920318	0.475109	0.00209138	0.701164	3.91785e-06	0.332258	0.0332342
GLB1L2	#N/A	ENSG00000149328	galactosidase beta 1 like 2 [Source:HGNC Symbol;Acc:HGNC:25129]	1	0	12.81	12.06	12.66	18.64	19.52	21.85	19.3	18.4	21.01	22.58	22.45	24.05	15.53	16.07	17.14	0.561659	1.51212e-08	0.580875	3.42971e-09	0.758983	2.57684e-15	0.390196	0.000109366
GLO1	#N/A	ENSG00000124767	glyoxalase I [Source:HGNC Symbol;Acc:HGNC:4323]	1	0	126.88	120.62	133.47	152.57	164.88	170.02	156.66	142.69	153.38	195.03	227.11	217.66	163.89	167.23	180.04	0.254513	0.0008717	0.201284	0.0110611	0.63314	3.86733e-19	0.447114	7.78198e-10
GOT2	#N/A	ENSG00000125166	glutamic-oxaloacetic transaminase 2 [Source:HGNC Symbol;Acc:HGNC:4433]	1	0	58.5	52.84	56.51	74.69	79.26	80.96	79.63	76.73	79.1	91.31	97.82	99.23	70.81	69.69	71.59	0.382418	9.67746e-09	0.437156	2.83375e-11	0.667053	1.23287e-25	0.360508	5.90038e-08
GPD2	#N/A	ENSG00000115159	glycerol-3-phosphate dehydrogenase 2 [Source:HGNC Symbol;Acc:HGNC:4456]	1	0	26.15	41.48	25.86	41.98	40.48	40.38	40.71	38.53	33.23	59.76	52.54	46.29	28.4	28.61	35.07	0.258792	0.112825	0.182441	0.263798	0.623945	5.05827e-05	0.0071039	0.979551
GPI	#N/A	ENSG00000105220	glucose-6-phosphate isomerase [Source:HGNC Symbol;Acc:HGNC:4458]	1	0	189.42	199.86	190.29	256.28	246.66	274.58	230.17	244.59	221.03	345.13	318.41	361.68	227.03	253.25	261.84	0.31939	1.76534e-05	0.211881	0.00627764	0.708258	8.26106e-24	0.376758	2.46789e-07
GPT2	#N/A	ENSG00000166123	glutamic--pyruvic transaminase 2 [Source:HGNC Symbol;Acc:HGNC:18062]	1	0	21.78	23.38	22.78	37.07	42.69	40.24	33.26	40.19	32.13	24.62	25.64	21.77	28.88	31.87	30.77	0.709442	4.07031e-12	0.572226	2.60655e-08	-0.021836	0.893595	0.440425	2.27479e-05
GSR	#N/A	ENSG00000104687	glutathione-disulfide reductase [Source:HGNC Symbol;Acc:HGNC:4623]	1	0	60.69	56	56.76	79.38	75.55	84.73	61.54	63.92	60.73	99.54	103.72	95.04	61.2	62.01	63.85	0.362586	1.23009e-08	0.0576486	0.493995	0.669098	2.80908e-28	0.134221	0.0588941
GSTO1	#N/A	ENSG00000148834	glutathione S-transferase omega 1 [Source:HGNC Symbol;Acc:HGNC:13312]	1	0	137.16	106.61	125.43	151.04	185.39	186.03	171.29	129.32	165.35	168.13	235.19	248.47	173.17	198.41	186.41	0.360228	0.0236743	0.244116	0.126398	0.674236	1.23841e-05	0.579569	0.000182905
HMGCS1	#N/A	ENSG00000112972	3-hydroxy-3-methylglutaryl-CoA synthase 1 [Source:HGNC Symbol;Acc:HGNC:5007]	1	0	34.85	37	34.15	45.37	42.6	40.29	42.39	43.89	44.08	71.39	77.26	71.49	42.24	34.4	39.14	0.170801	0.0601466	0.240628	0.00443169	0.936086	7.68662e-35	0.143235	0.116822
HSD17B8	#N/A	ENSG00000204228	hydroxysteroid 17-beta dehydrogenase 8 [Source:HGNC Symbol;Acc:HGNC:3554]	1	0	7.32	8.89	7.04	10.57	11.93	13.34	11.92	10.14	12.45	7.46	7.21	10.63	12.26	14.34	13.03	0.407015	0.0560896	0.392812	0.0552233	-0.0105898	0.965115	0.698584	0.00100351
IDH2	#N/A	ENSG00000182054	isocitrate dehydrogenase (NADP(+)) 2 [Source:HGNC Symbol;Acc:HGNC:5383]	1	0	21.04	21.1	25.03	26.91	24.81	28.92	28.83	26.75	26.94	35.37	35.46	36.66	31.93	38.07	33.94	0.162232	0.205873	0.240717	0.0380685	0.564055	1.59316e-07	0.653603	1.17496e-09
IDH3A	#N/A	ENSG00000166411	isocitrate dehydrogenase (NAD(+)) 3 catalytic subunit alpha [Source:HGNC Symbol;Acc:HGNC:5384]	1	0	43.62	49.2	43.17	69.86	66.4	71.41	60.39	67.03	63.59	83.85	82.59	82.5	60.63	59.18	71.14	0.49859	6.48911e-10	0.429943	1.07032e-07	0.752794	4.20947e-22	0.502369	3.37624e-10
IDI1	#N/A	ENSG00000067064	isopentenyl-diphosphate delta isomerase 1 [Source:HGNC Symbol;Acc:HGNC:5387]	1	0	20.72	24.28	23.75	29.47	29.62	32.24	32.29	33.44	28.39	58.8	61.44	57.41	26.55	24.84	30.1	0.298946	0.00267212	0.39503	3.30975e-05	1.25507	2.39146e-45	0.262446	0.00859969
IMPA2	#N/A	ENSG00000141401	inositol monophosphatase 2 [Source:HGNC Symbol;Acc:HGNC:6051]	1	0	12.62	11.27	12.28	11.32	20.76	13.67	18.02	15.38	17.52	17.05	26.34	25.12	14.72	15.4	14.21	0.16533	0.463774	0.329973	0.109948	0.734309	0.00102792	0.234817	0.266507
LDHA	#N/A	ENSG00000134333	lactate dehydrogenase A [Source:HGNC Symbol;Acc:HGNC:6535]	1	0	387.65	472.48	395.57	573.01	489.35	551.06	465.86	573.38	434.78	939.91	751.37	714.8	526.75	540.24	566.22	0.242266	0.0561201	0.164512	0.207695	0.812146	2.39262e-12	0.378175	0.00152878
LDHB	#N/A	ENSG00000111716	lactate dehydrogenase B [Source:HGNC Symbol;Acc:HGNC:6541]	1	0	854.87	798.22	843.05	983.31	1138.97	1166.12	1006.44	961.54	1025.11	1337.56	1536.85	1472.94	1113.64	1151.83	1179.13	0.296121	0.000164925	0.212057	0.0098307	0.684509	2.30217e-20	0.485823	1.47785e-10
LSS	#N/A	ENSG00000160285	lanosterol synthase [Source:HGNC Symbol;Acc:HGNC:6708]	1	0	11.15	11.6	11.89	18.73	15.39	19.09	16.92	17.7	17.2	23.63	23.04	24.65	15.49	15.93	15.26	0.50775	2.55825e-08	0.521511	6.00722e-09	0.92531	7.99898e-27	0.446659	1.07048e-06
MAT2B	#N/A	ENSG00000038274	methionine adenosyltransferase 2B [Source:HGNC Symbol;Acc:HGNC:6905]	1	0	40.39	38.52	41.71	59.13	67.07	62.49	60.15	52.74	57.76	66.99	73.58	69.27	49.73	48.73	59.25	0.537322	3.73552e-09	0.441563	1.48017e-06	0.681425	1.90261e-14	0.401703	1.2815e-05
MCCC2	#N/A	ENSG00000131844	methylcrotonoyl-CoA carboxylase 2 [Source:HGNC Symbol;Acc:HGNC:6937]	1	0	21.66	24.22	24.38	39.05	36.44	35.97	34.71	31.51	32.56	43.95	46.34	39.17	31.72	32.12	35.12	0.55776	7.97106e-12	0.436223	1.58581e-07	0.76998	4.05667e-22	0.512972	3.89623e-10
MDP1	#N/A	ENSG00000213920	magnesium dependent phosphatase 1 [Source:HGNC Symbol;Acc:HGNC:28781]	1	0	14.48	16.74	9.86	17.4	21.25	21.47	22.76	16.8	23.79	17.12	20.54	17.92	25.81	20.94	20.91	0.317185	0.148828	0.421991	0.0475447	0.243723	0.321161	0.60792	0.00576251
METTL3	#N/A	ENSG00000165819	methyltransferase like 3 [Source:HGNC Symbol;Acc:HGNC:17563]	1	0	34.69	27.3	26.49	46.99	44.75	43.12	39.63	41.61	40.11	58.42	65.74	67.06	41.45	36.74	44.9	0.485996	8.21955e-06	0.382686	0.000499599	0.981588	3.68384e-21	0.475503	1.08684e-05
MGST1	#N/A	ENSG00000008394	microsomal glutathione S-transferase 1 [Source:HGNC Symbol;Acc:HGNC:7061]	1	0	80.01	70.35	88.69	110.41	134.98	118.74	117.74	108.22	109.39	174.6	175.69	182.14	114.51	104.92	115.28	0.500033	1.12931e-06	0.431295	2.8877e-05	1.04289	1.97869e-26	0.501658	8.57061e-07
MGST3	#N/A	ENSG00000143198	microsomal glutathione S-transferase 3 [Source:HGNC Symbol;Acc:HGNC:7064]	1	0	56.05	55	63.15	71.46	79.99	78.1	81.09	72.29	77.83	96.4	99.67	93.47	82.14	80.76	85.1	0.292157	0.00376246	0.352114	0.000310306	0.622431	1.7701e-11	0.530231	1.82665e-08
MUTYH	#N/A	ENSG00000132781	mutY DNA glycosylase [Source:HGNC Symbol;Acc:HGNC:7527]	1	0	15.52	16.95	14.05	26.48	25.73	27.96	25.4	25.29	20.72	24.73	19.81	22.5	23.24	20.32	23.2	0.645007	2.37654e-06	0.529783	0.000101644	0.388577	0.00583846	0.500914	0.000240843
ND5	#N/A	ENSG00000198786	mitochondrially encoded NADH:ubiquinone oxidoreductase core subunit 5 [Source:HGNC Symbol;Acc:HGNC:7461]	1	0	2012.41	2637.94	2241.89	3221.35	2915.56	3059.71	2956.31	3560.71	2873.46	4344.4	3127.13	3125.67	3449.53	3333.84	3671.07	0.293913	0.0263508	0.369045	0.00403544	0.496343	8.56687e-05	0.600795	1.72312e-06
NDUFA6	#N/A	ENSG00000184983	NADH:ubiquinone oxidoreductase subunit A6 [Source:HGNC Symbol;Acc:HGNC:7690]	1	0	48.83	48.7	40.34	66.06	62.43	57.19	58.4	64.8	56.57	84.18	85.38	82.6	54.57	53.83	62.31	0.304889	0.00437227	0.307846	0.00339142	0.737494	5.77952e-14	0.306661	0.00347385
NDUFB1	#N/A	ENSG00000183648	NADH:ubiquinone oxidoreductase subunit B1 [Source:HGNC Symbol;Acc:HGNC:7695]	1	0	207.34	168.25	171.61	218.86	250.46	255.85	213.91	221.31	230.88	294.23	365.01	347.34	227.26	272.7	267.23	0.272318	0.0592509	0.204826	0.157981	0.74025	2.16949e-08	0.482591	0.000355333
NDUFB2	#N/A	ENSG00000090266	NADH:ubiquinone oxidoreductase subunit B2 [Source:HGNC Symbol;Acc:HGNC:7697]	1	0	95.62	85.27	111.82	122.38	134.64	140.57	143.36	112.48	140.45	128.57	194.71	185.89	128.07	149.82	147.5	0.302273	0.0718373	0.340003	0.0364064	0.653949	5.06527e-05	0.525177	0.00115271
NDUFB3	#N/A	ENSG00000119013	NADH:ubiquinone oxidoreductase subunit B3 [Source:HGNC Symbol;Acc:HGNC:7698]	1	0	92.14	88.45	84.96	108.82	115.23	126.38	112.28	113.11	110.99	202.46	201.5	196.97	119.53	127.34	133.97	0.27465	0.013848	0.272164	0.0128024	1.05484	3.13709e-27	0.528176	2.68277e-07
NDUFC2	#N/A	ENSG00000151366	NADH:ubiquinone oxidoreductase subunit C2 [Source:HGNC Symbol;Acc:HGNC:7706]	1	0	81.46	75.07	86.87	116.38	116.79	117.68	117.2	118.52	126.35	135.95	145.48	135.11	103.62	128.26	115.5	0.417316	6.83623e-05	0.512272	5.67746e-07	0.65981	4.30799e-11	0.533069	1.54154e-07
NDUFS3	#N/A	ENSG00000213619	NADH:ubiquinone oxidoreductase core subunit S3 [Source:HGNC Symbol;Acc:HGNC:7710]	1	0	52.1	41.54	53.23	69.35	83.34	79.01	72.65	64.41	72.42	73.29	109.22	105.38	65.86	67.02	67.06	0.52473	0.000497848	0.423897	0.0048789	0.831813	1.56033e-08	0.435236	0.00378686
NDUFS5	#N/A	ENSG00000168653	NADH:ubiquinone oxidoreductase subunit S5 [Source:HGNC Symbol;Acc:HGNC:7712]	1	0	299.38	321.89	307.39	377.74	398.62	402.37	378.17	379.11	341.71	628.63	593.9	626.65	398.81	417.54	442.07	0.238834	0.00150639	0.193372	0.0117447	0.878935	5.97319e-39	0.458572	5.73139e-11
NME1	#N/A	ENSG00000239672	NME/NM23 nucleoside diphosphate kinase 1 [Source:HGNC Symbol;Acc:HGNC:7849]	1	0	374.04	356.01	359.32	489.8	511.85	524.74	465.09	439.73	459.09	661.68	702.26	734.7	499.85	537.31	548.25	0.385905	7.37768e-10	0.273201	1.87363e-05	0.833426	4.53767e-44	0.563195	1.89912e-20
NT5DC2	#N/A	ENSG00000168268	5'-nucleotidase domain containing 2 [Source:HGNC Symbol;Acc:HGNC:25717]	1	0	50.89	55.95	45.48	74.92	66.95	91.97	77.86	63.82	76.5	96	92.59	106.22	69.37	70.9	71.5	0.486279	0.000114309	0.43667	0.00052017	0.819873	1.75345e-11	0.471046	0.000169298
NUDT15	#N/A	ENSG00000136159	nudix hydrolase 15 [Source:HGNC Symbol;Acc:HGNC:23063]	1	0	26.23	28.17	27.76	36.67	37.13	38.3	32.69	33.55	32.34	48.58	48.43	46.43	37.5	35.61	35.56	0.340502	2.44041e-05	0.210185	0.0126054	0.689467	2.83376e-20	0.418842	7.33322e-08
OAT	#N/A	ENSG00000065154	ornithine aminotransferase [Source:HGNC Symbol;Acc:HGNC:8091]	1	0	78.63	77.88	90.15	104.33	110.42	113.72	109.88	102.51	100.63	148.15	176.4	162	111.49	113.97	120.86	0.314831	6.93355e-05	0.294397	0.000181134	0.87027	3.03297e-32	0.513246	1.08473e-11
OGDHL	#N/A	ENSG00000197444	oxoglutarate dehydrogenase L [Source:HGNC Symbol;Acc:HGNC:25590]	1	0	5.23	5.51	5.89	7.76	6.82	6.58	7.87	8.23	7.95	7.58	7.55	8.21	7.76	8.82	8.43	0.235638	0.0812065	0.463379	0.000166415	0.365606	0.00412598	0.59825	8.19128e-07
OGG1	#N/A	ENSG00000114026	8-oxoguanine DNA glycosylase [Source:HGNC Symbol;Acc:HGNC:8125]	1	0	3.8	6.68	5.42	8.23	7.14	8.05	7.22	7.18	8.71	8.82	7.96	8.83	8.8	8.9	7.46	0.384462	0.0493675	0.394668	0.0385727	0.526458	0.00750175	0.609439	0.00155635
OXCT1	#N/A	ENSG00000083720	3-oxoacid CoA-transferase 1 [Source:HGNC Symbol;Acc:HGNC:8527]	1	0	11.71	14.54	14.84	21.35	18.03	21.04	16.51	19.64	17.07	28.92	25.24	25.89	17.08	19.96	20.35	0.439971	0.00030159	0.309101	0.0126729	0.845682	4.23826e-13	0.492055	4.0535e-05
PAICS	#N/A	ENSG00000128050	phosphoribosylaminoimidazole carboxylase and phosphoribosylaminoimidazolesuccinocarboxamide synthase [Source:HGNC Symbol;Acc:HGNC:8587]	1	0	162.43	180.87	164.16	259.88	253.46	270.59	237.35	257.97	226.47	359	370.96	350.4	234.18	223.64	254.58	0.525275	5.94663e-18	0.458009	7.76139e-14	0.977245	2.87495e-61	0.5105	4.69524e-17
PANK1	#N/A	ENSG00000152782	pantothenate kinase 1 [Source:HGNC Symbol;Acc:HGNC:8598]	1	0	4.66	4.09	3.64	5.59	5.17	7.37	4.7	5.44	4	8.93	7.66	8.38	4.9	4.12	5.73	0.353761	0.0695185	0.102914	0.615611	0.847204	7.82219e-06	0.208545	0.282942
PAPSS1	#N/A	ENSG00000138801	3'-phosphoadenosine 5'-phosphosulfate synthase 1 [Source:HGNC Symbol;Acc:HGNC:8603]	1	0	45.14	44.36	46.21	60.42	55.42	56.98	51.86	59.15	53.88	78.17	72.66	75.5	56.19	51.02	54.95	0.248035	0.000842302	0.231765	0.00174865	0.626223	3.21169e-20	0.276769	0.000130627
PARK7	#N/A	ENSG00000116288	Parkinsonism associated deglycase [Source:HGNC Symbol;Acc:HGNC:16369]	1	0	202.33	188.54	200.5	269.41	259.1	310.35	267.9	279.86	244.44	324.24	346.58	346.31	271.85	241.53	289.87	0.396644	1.63662e-06	0.366621	9.88285e-06	0.665646	5.67195e-17	0.457555	1.90849e-08
PCBD1	#N/A	ENSG00000166228	pterin-4 alpha-carbinolamine dehydratase 1 [Source:HGNC Symbol;Acc:HGNC:8646]	1	0	125.54	124.37	125.08	162.06	165.09	157.92	145.24	149.24	145.62	205.75	212.14	225.66	152.23	154.65	175.01	0.266835	0.000341289	0.179779	0.0204893	0.661117	2.58167e-22	0.383	6.69375e-08
PDE3B	#N/A	ENSG00000152270	phosphodiesterase 3B [Source:HGNC Symbol;Acc:HGNC:8779]	1	0	2.56	2.85	2.49	3.86	4.01	3.4	3.16	3.11	3.14	5.47	4.47	3.96	2.74	2.61	3.11	0.361398	0.0246007	0.166515	0.317548	0.673386	1.09194e-05	0.101561	0.576562
PDHB	#N/A	ENSG00000168291	pyruvate dehydrogenase E1 subunit beta [Source:HGNC Symbol;Acc:HGNC:8808]	1	0	39.68	40	38.81	53.84	49.09	51.61	49.26	52.72	50.06	67.47	64.15	62.74	51.38	50.7	52.28	0.276394	0.000640986	0.303521	0.000113695	0.599524	5.06267e-16	0.397014	2.08722e-07
PDSS1	#N/A	ENSG00000148459	decaprenyl diphosphate synthase subunit 1 [Source:HGNC Symbol;Acc:HGNC:17759]	1	0	10.63	10.64	11.21	15.64	16.21	15.61	16.04	12.87	12.29	20.48	17.65	23.48	14.43	12.9	16.08	0.403029	0.0133228	0.249742	0.128054	0.779557	5.24654e-07	0.398583	0.0125266
PGK1	#N/A	ENSG00000102144	phosphoglycerate kinase 1 [Source:HGNC Symbol;Acc:HGNC:8896]	1	0	186.91	203.29	202.22	282.83	270.27	284.84	250.87	253.72	243.55	349.88	355.96	341.29	276.36	284.72	294.23	0.403737	2.17123e-21	0.292849	1.19185e-11	0.713553	1.42886e-67	0.558428	5.67744e-41
PIGZ	#N/A	ENSG00000119227	phosphatidylinositol glycan anchor biosynthesis class Z [Source:HGNC Symbol;Acc:HGNC:30596]	1	0	0.4	0.71	0.51	0.69	1.41	0.52	1.2	0.75	1.08	1.47	1.71	1.35	1.1	1.24	0.9	0.130667	0.552265	0.214197	0.26564	0.999658	0.0219071	0.41912	0.122142
PKM	#N/A	ENSG00000067225	pyruvate kinase M1/2 [Source:HGNC Symbol;Acc:HGNC:9021]	1	0	669.48	686.82	681.06	962.03	930.79	994.22	894.98	909.13	879.09	1170.77	1084.45	1121.28	836.1	875.09	922.98	0.405267	4.63062e-17	0.34926	5.59221e-13	0.62132	1.89092e-39	0.395082	1.97579e-16
PLA2G4A	#N/A	ENSG00000116711	phospholipase A2 group IVA [Source:HGNC Symbol;Acc:HGNC:9035]	1	0	7.62	6.1	6.81	6.86	7.69	7.12	6.68	6.22	6.04	10.44	12.12	11.26	7.64	6.51	7.69	-0.0141037	0.946748	-0.128912	0.412687	0.587516	9.64174e-06	0.101415	0.532006
POLD2	#N/A	ENSG00000106628	DNA polymerase delta 2	1	0	84.17	89.02	84.56	133.09	127.14	145.78	115.14	123.35	122.75	163.27	147.62	150.51	115.69	131.64	117.18	0.544578	5.67336e-10	0.425497	1.46257e-06	0.722146	2.61331e-17	0.514282	3.52547e-09
POLR2F	#N/A	ENSG00000100142	RNA polymerase II	1	0	56.33	58.43	55.83	84.82	82.3	76.7	83.44	86.89	78.91	114.78	91.72	108.29	70.31	82.05	86.67	0.387062	0.00210128	0.469663	0.000129718	0.754394	2.26652e-10	0.487435	6.85863e-05
POLR2K	#N/A	ENSG00000147669	RNA polymerase II	1	0	71.13	66.97	60.19	93.2	90.62	80.47	85.63	80.95	77.78	121.77	112.47	117.83	76.83	75.55	87.69	0.299387	0.00361214	0.234157	0.0236359	0.701746	7.78774e-14	0.281711	0.00530821
POLR3G	#N/A	ENSG00000113356	RNA polymerase III subunit G [Source:HGNC Symbol;Acc:HGNC:30075]	1	0	26.35	23.36	23.07	30.72	26	27.24	25.94	25.6	23.97	43.49	38	41.87	28.96	22.99	27.75	0.100872	0.44067	0.00890385	0.954663	0.63727	2.46633e-10	0.141353	0.230269
POLR3H	#N/A	ENSG00000100413	RNA polymerase III subunit H [Source:HGNC Symbol;Acc:HGNC:30349]	1	0	16.48	19.63	17.7	21.35	26.86	26.21	25.23	20.61	25.88	27.18	33.13	35.02	23.3	28.12	26.75	0.332691	0.0228978	0.325926	0.0241679	0.684963	9.19592e-07	0.531751	0.000172409
PRDX1	#N/A	ENSG00000117450	peroxiredoxin 1 [Source:HGNC Symbol;Acc:HGNC:9352]	1	0	855.58	744.55	830.45	1036.68	1168.55	1236.92	1071.48	954.52	1073.54	1577.24	1822.64	1795.47	998.6	1021.49	1100.44	0.395435	8.41446e-06	0.294732	0.00121855	0.977475	9.11348e-31	0.376748	2.30028e-05
PRDX3	#N/A	ENSG00000165672	peroxiredoxin 3 [Source:HGNC Symbol;Acc:HGNC:9354]	1	0	218.37	180.25	219.83	247.63	287.23	291.69	257.58	219.79	260.43	326.7	420.95	406.14	277.79	270.49	295.21	0.305652	0.00844729	0.193318	0.110924	0.774506	8.45715e-13	0.453981	4.4756e-05
PRODH	#N/A	ENSG00000100033	proline dehydrogenase 1 [Source:HGNC Symbol;Acc:HGNC:9453]	1	0	1.41	1.07	1.37	1.43	1.36	0.97	1.49	1.51	1.43	2.13	2.12	3.15	1.94	1.64	1.65	-0.0458642	0.866191	0.0689066	0.76405	0.637912	0.0483581	0.244138	0.312467
PTGES3	#N/A	ENSG00000110958	prostaglandin E synthase 3 [Source:HGNC Symbol;Acc:HGNC:16049]	1	0	203.34	196.28	206.73	263.44	280.76	284.46	275.01	251.53	241.51	335.46	365.22	359.78	226.89	247.07	258.98	0.349511	2.60309e-07	0.291617	2.27325e-05	0.692784	1.24776e-26	0.297508	1.40664e-05
RDH10	#N/A	ENSG00000121039	retinol dehydrogenase 10 [Source:HGNC Symbol;Acc:HGNC:19975]	1	0	14.33	8.13	7.03	15.38	11.55	13.41	12.69	11.98	11.63	21.13	17.71	18.63	15.3	11.96	14.99	0.284626	0.164519	0.191989	0.332698	0.80892	8.1263e-05	0.466089	0.0201427
RDH11	#N/A	ENSG00000072042	retinol dehydrogenase 11 [Source:HGNC Symbol;Acc:HGNC:17964]	1	0	35.32	33.93	36.21	52.7	52.03	51.69	51.53	50.93	51.3	61.6	62.01	57.83	47.54	45.23	45.97	0.469823	4.12915e-13	0.496215	9.07323e-15	0.675752	2.74219e-27	0.419179	9.75067e-11
RNASEH1	#N/A	ENSG00000171865	ribonuclease H1 [Source:HGNC Symbol;Acc:HGNC:18466]	1	0	17.61	17.77	18.28	29.65	29.85	30.61	25	26.84	26.58	27.76	27.48	26.37	24.76	22.56	26.11	0.642249	3.65799e-23	0.495036	3.51431e-14	0.492895	2.96886e-14	0.471445	5.81814e-13
RPA1	#N/A	ENSG00000132383	replication protein A1 [Source:HGNC Symbol;Acc:HGNC:10289]	1	0	69.73	69.12	64.94	79.79	76.32	92.08	85.39	72.47	91.99	119.21	106.91	110.3	82.51	82.82	87.13	0.175875	0.117033	0.231768	0.0283862	0.60345	5.27042e-10	0.32045	0.00162205
RPA2	#N/A	ENSG00000117748	replication protein A2 [Source:HGNC Symbol;Acc:HGNC:10290]	1	0	42.47	42.12	43.35	60.65	55.46	63.1	60.11	55.84	64.28	72.69	82.48	82.3	51.62	50.08	60.08	0.37544	4.79683e-05	0.431557	1.86523e-06	0.771827	6.6744e-19	0.353686	0.000116353
SARDH	#N/A	ENSG00000123453	sarcosine dehydrogenase [Source:HGNC Symbol;Acc:HGNC:10536]	1	0	1.67	1.42	1.69	2.84	1.87	2.22	2.87	2.26	3.39	1.84	2.06	1.78	2.27	2.4	2.53	0.336064	0.143882	0.661779	0.00477999	0.122087	0.664024	0.506142	0.0267752
SCD	#N/A	ENSG00000099194	stearoyl-CoA desaturase [Source:HGNC Symbol;Acc:HGNC:10571]	1	0	246.28	272.69	272.61	310.29	312.17	342.01	347.64	343.12	339.55	441.61	466.7	446.99	283.31	276.44	305.76	0.191403	0.000547321	0.335	1.24174e-10	0.667471	1.76101e-40	0.157882	0.0049587
SMPD2	#N/A	ENSG00000135587	sphingomyelin phosphodiesterase 2 [Source:HGNC Symbol;Acc:HGNC:11121]	1	0	4.95	4.01	7.06	6.46	5.74	6.94	8.79	5.82	7.23	9.53	7.89	10.79	7.09	6.72	6.98	0.136242	0.562671	0.314029	0.135851	0.664335	0.00417952	0.332643	0.123934
SOD2	#N/A	ENSG00000112096	superoxide dismutase 2 [Source:HGNC Symbol;Acc:HGNC:11180]	1	0	52.39	64.83	53.85	70.54	74.44	73.25	66.02	80.22	76.93	98.18	93.25	88.48	59.22	70.67	64.62	0.238124	0.0392373	0.315458	0.00426424	0.58535	2.48113e-08	0.199338	0.0866972
SPR	#N/A	ENSG00000116096	sepiapterin reductase [Source:HGNC Symbol;Acc:HGNC:11257]	1	0	28.64	28.15	29.72	35.57	32.73	32.41	38.73	35.17	32.74	52.64	54.49	54.89	31.05	31.3	34.11	0.121591	0.279703	0.248634	0.0100908	0.789045	1.21325e-19	0.180148	0.0753955
SRD5A3	#N/A	ENSG00000128039	steroid 5 alpha-reductase 3 [Source:HGNC Symbol;Acc:HGNC:25812]	1	0	7.73	6.6	9.9	10.35	10.66	8.96	10.09	8.85	10.11	12.08	12.03	12.27	11.87	12.52	12.36	0.190243	0.326301	0.183493	0.314969	0.467148	0.00879392	0.598715	0.000567635
STEAP4	#N/A	ENSG00000127954	STEAP4 metalloreductase [Source:HGNC Symbol;Acc:HGNC:21923]	1	0	0.09	0.04	0.07	0.22	0.06	0.18	0.12	0.1	0.1	0.22	0.36	0.28	0	0.08	0.2	0.164852	0.288753	0.0819629	0.503217	1.2149	0.0321332	0.083074	0.56833
SULT1A1	#N/A	ENSG00000196502	sulfotransferase family 1A member 1 [Source:HGNC Symbol;Acc:HGNC:11453]	1	0	18.57	17.81	23.66	27.96	31.89	29.95	27.01	29.72	29.12	31.62	29.68	29.05	29.21	30.53	29.3	0.475881	0.000108819	0.461718	0.000152396	0.485559	6.69652e-05	0.592025	8.70971e-07
SUOX	#N/A	ENSG00000139531	sulfite oxidase [Source:HGNC Symbol;Acc:HGNC:11460]	1	0	6.69	8.06	7.91	11.32	11.1	11.1	10.93	12.26	12.59	16.13	14.96	14.29	9.98	9.36	9.7	0.43713	0.00113255	0.579165	8.01596e-06	0.88007	2.73969e-12	0.352925	0.00807404
TALDO1	#N/A	ENSG00000177156	transaldolase 1 [Source:HGNC Symbol;Acc:HGNC:11559]	1	0	99.41	110.61	108.56	142.58	145.13	148.58	133.64	132.34	124.71	182.37	173.65	185.87	145.53	154.1	154.11	0.349209	2.05376e-07	0.248285	0.000392423	0.655202	1.16917e-24	0.534022	1.87824e-16
TRMT10C	#N/A	ENSG00000174173	tRNA methyltransferase 10C	1	0	25.48	27.03	26.55	43.64	37.86	40.43	41.29	39.28	38.66	58.82	59.2	55.67	36.83	35.67	39.57	0.517503	3.06678e-10	0.53717	3.32904e-11	1.02163	6.58638e-40	0.520427	1.13965e-10
TRMU	#N/A	ENSG00000100416	tRNA mitochondrial 2-thiouridylase [Source:HGNC Symbol;Acc:HGNC:25481]	1	0	24.58	22.56	25.78	36.59	33.2	38.02	32.64	29.83	31.03	41.39	46.33	44.5	31.94	31.22	34.08	0.457723	1.28575e-06	0.302164	0.00185246	0.743923	1.73905e-16	0.434908	3.48156e-06
TRUB1	#N/A	ENSG00000165832	TruB pseudouridine synthase family member 1 [Source:HGNC Symbol;Acc:HGNC:16060]	1	0	22.86	18.94	26.18	33.24	34.78	37.74	30.2	28.45	32.46	37.62	39.16	39.03	32.61	27.75	31.97	0.529535	1.14354e-06	0.362595	0.00106375	0.65498	8.48119e-10	0.455825	2.98624e-05
TRUB2	#N/A	ENSG00000167112	TruB pseudouridine synthase family member 2 [Source:HGNC Symbol;Acc:HGNC:17170]	1	0	15.87	18.75	15.93	21.62	22.09	18.77	21.48	21.05	21.57	30.68	25.4	28.5	24.01	20.98	19.93	0.1869	0.175226	0.26518	0.036824	0.61225	3.00354e-07	0.352826	0.00427532
TXNDC15	#N/A	ENSG00000113621	thioredoxin domain containing 15 [Source:HGNC Symbol;Acc:HGNC:20652]	1	0	9.87	15.02	12.67	24.21	15.93	16.09	18.35	25.74	13.37	23.9	22.99	17.1	15.79	17.32	14.82	0.374	0.0896775	0.443658	0.0404956	0.589148	0.0103755	0.286367	0.184521
TXNRD2	#N/A	ENSG00000184470	thioredoxin reductase 2 [Source:HGNC Symbol;Acc:HGNC:18155]	1	0	4.41	5.42	5.47	7.56	7.45	7.85	6.44	6.45	7.49	10.48	7.04	9.83	6.8	6.12	7.92	0.401042	0.0404559	0.276743	0.143229	0.673062	0.00051641	0.391468	0.0398252
UCK1	#N/A	ENSG00000130717	uridine-cytidine kinase 1 [Source:HGNC Symbol;Acc:HGNC:14859]	1	0	5.58	9.29	6.14	10.68	9.53	10.68	9.81	11.48	8.97	11.51	13.69	15.43	9.09	9.15	9.88	0.396621	0.0322457	0.410716	0.0230333	0.794746	1.11958e-05	0.386816	0.0329949
UGT8	#N/A	ENSG00000174607	UDP glycosyltransferase 8 [Source:HGNC Symbol;Acc:HGNC:12555]	1	0	13.63	13.44	13.86	18.65	18.83	19.2	16.75	16.34	16.31	21.68	24.13	24.14	16.16	15.75	17.26	0.361387	1.89138e-05	0.21735	0.0139571	0.65359	1.11142e-16	0.283767	0.000831834
UQCRFS1	#N/A	ENSG00000169021	ubiquinol-cytochrome c reductase	1	0	26.21	21.29	26.92	31.19	34.07	31.1	31.16	29.64	30.35	35.57	43.81	43.09	31.36	31.8	32.91	0.266615	0.0138392	0.234795	0.0298419	0.599918	1.98921e-09	0.382951	0.000195559
VPS29	#N/A	ENSG00000111237	VPS29 retromer complex component [Source:HGNC Symbol;Acc:HGNC:14340]	1	0	91.96	103.53	92.64	154.29	139.88	140.8	125.51	131.84	131.01	152.23	156.88	170.12	139.38	131.38	144.94	0.482953	6.71015e-10	0.36855	3.07235e-06	0.608863	9.47205e-16	0.539821	2.07155e-12
YARS2	#N/A	ENSG00000139131	tyrosyl-tRNA synthetase 2 [Source:HGNC Symbol;Acc:HGNC:24249]	1	0	15.32	15.09	20.72	19.45	25.84	18.67	19.5	16.3	20.77	25.16	35.5	29.69	20.91	18.83	18.66	0.191092	0.308144	0.0869588	0.663711	0.680259	7.85122e-05	0.188911	0.297291
FAM20C	#N/A	ENSG00000177706	FAM20C golgi associated secretory pathway kinase [Source:HGNC Symbol;Acc:HGNC:22140]	1	0	5.35	6.16	6.21	9.06	8.01	8.39	9.99	9.24	10.45	8.25	7.28	9.24	9.15	7.77	7.35	0.388164	0.0114916	0.654074	1.00558e-05	0.345983	0.0280304	0.430781	0.0040905
IRF1	#N/A	ENSG00000125347	interferon regulatory factor 1 [Source:HGNC Symbol;Acc:HGNC:6116]	1	0	10.88	8.05	10.37	24.22	13.42	16.64	13.13	15.87	14	13.08	11.39	11.07	12.9	13.98	13.96	0.719278	0.000157563	0.431731	0.0202713	0.158147	0.482545	0.439937	0.0183245
SDC1	#N/A	ENSG00000115884	syndecan 1 [Source:HGNC Symbol;Acc:HGNC:10658]	1	0	12.9	12.59	13.81	16.35	17.04	20.62	18.91	19.25	19.17	21.92	23.76	25.97	17.28	20.81	18.73	0.339365	0.00448413	0.477745	3.17593e-05	0.741717	2.94553e-11	0.54371	1.77613e-06
TSC22D1	#N/A	ENSG00000102804	TSC22 domain family member 1 [Source:HGNC Symbol;Acc:HGNC:16826]	1	0	208.61	211.47	228.42	284.82	306.36	281.58	287.29	273.11	286.74	214.97	248.37	241.41	333.94	308.74	331.27	0.3332	1.59769e-07	0.340691	8.10316e-08	0.0151436	0.894246	0.614751	1.00495e-23
TTI1	#N/A	ENSG00000101407	TELO2 interacting protein 1 [Source:HGNC Symbol;Acc:HGNC:29029]	1	0	9.65	9.08	11.38	15.09	14.45	14.17	13.57	14.52	14.01	16.97	20.08	18.36	13.94	13.39	15.36	0.440042	1.22235e-05	0.435623	1.17375e-05	0.771783	6.25349e-16	0.529601	7.15833e-08
ZSWIM3	#N/A	ENSG00000132801	zinc finger SWIM-type containing 3 [Source:HGNC Symbol;Acc:HGNC:16157]	1	0	0.51	0.86	1.36	1.17	1.28	1.53	1.41	1.3	1.57	1.52	1.65	1.24	1.84	1.86	1.57	0.281276	0.261205	0.393263	0.110071	0.491564	0.0994832	0.843286	0.0048016
ANKLE1	#N/A	ENSG00000160117	ankyrin repeat and LEM domain containing 1 [Source:HGNC Symbol;Acc:HGNC:26812]	1	0	4.18	3.62	5.53	7.88	5.88	6.55	5.69	6.06	5.87	7.53	7.47	7.85	6.91	5.26	6.19	0.49507	0.00387493	0.334679	0.0482818	0.66854	6.89628e-05	0.463355	0.00606603
APAF1	#N/A	ENSG00000120868	apoptotic peptidase activating factor 1 [Source:HGNC Symbol;Acc:HGNC:576]	1	0	4.09	3.1	3.94	5.82	4.78	4.52	4.23	6.5	4.45	6.13	8.06	8.79	4.53	3.69	5.07	0.282418	0.144655	0.323448	0.0805905	0.886124	2.73777e-06	0.224808	0.239738
APEX1	#N/A	ENSG00000100823	apurinic/apyrimidinic endodeoxyribonuclease 1 [Source:HGNC Symbol;Acc:HGNC:587]	1	0	161.19	176.2	148.72	206.84	193.69	205.98	169.45	202.87	182.31	299.24	264.25	275.22	179.17	193.29	210.38	0.21051	0.0325051	0.135374	0.19524	0.667566	2.76347e-14	0.275297	0.00323357
BRCC3	#N/A	ENSG00000185515	BRCA1/BRCA2-containing complex subunit 3 [Source:HGNC Symbol;Acc:HGNC:24185]	1	0	10.18	11.66	10.83	14.76	14.33	13.7	14.47	13.57	13.79	21.02	19.23	19.36	14.47	10.87	14.21	0.268135	0.0376073	0.281363	0.0238605	0.74057	1.53402e-10	0.268142	0.0335023
BRME1	#N/A	ENSG00000132016	break repair meiotic recombinase recruitment factor 1 [Source:HGNC Symbol;Acc:HGNC:28153]	1	0	0.6	0.31	0.71	0.5	0.51	0.72	0.87	0.39	1.06	1.43	2.61	1.03	1.55	0.92	0.94	0.0273639	0.895436	0.0971722	0.53005	1.16743	0.0194229	0.343461	0.116496
CCND3	#N/A	ENSG00000112576	cyclin D3 [Source:HGNC Symbol;Acc:HGNC:1585]	1	0	11.75	11	11.98	13.9	16.23	16.23	16.24	14.12	16.54	19.16	19.94	20.03	16.06	15.76	14.81	0.288815	0.0352372	0.352091	0.00685206	0.638841	2.99365e-07	0.421905	0.00104238
CDK9	#N/A	ENSG00000136807	cyclin dependent kinase 9 [Source:HGNC Symbol;Acc:HGNC:1780]	1	0	26.49	31.24	36.91	43.76	48.98	46.5	58.31	49.32	51.93	51.56	49.09	50.9	38.85	52.52	47.87	0.43894	0.00105254	0.68787	1.46094e-07	0.560011	2.02404e-05	0.56731	1.50378e-05
CHEK2	#N/A	ENSG00000183765	checkpoint kinase 2 [Source:HGNC Symbol;Acc:HGNC:16627]	1	0	19.34	18.4	20.3	20.58	22.9	26.62	20.88	22.23	21.11	33.9	36.55	32.75	21.2	21.98	22.08	0.161056	0.22996	0.0956937	0.496843	0.711056	1.29663e-10	0.186491	0.136927
CSTF1	#N/A	ENSG00000101138	cleavage stimulation factor subunit 1 [Source:HGNC Symbol;Acc:HGNC:2483]	1	0	22.87	25.3	23.03	36.36	33.59	35.18	33.57	35.23	30.72	38.96	41.2	37.42	34.24	29.4	33.21	0.447301	1.15403e-06	0.421198	3.88041e-06	0.600424	1.04226e-11	0.447816	7.70796e-07
DDX1	#N/A	ENSG00000079785	DEAD-box helicase 1 [Source:HGNC Symbol;Acc:HGNC:2734]	1	0	61.09	58.82	58.38	84.72	90.98	85.34	79.27	75.43	74.91	109.2	110.92	107.64	74.19	72.39	79.61	0.447731	1.10149e-13	0.314224	3.20686e-07	0.765689	7.16819e-40	0.365108	1.71043e-09
DEK	#N/A	ENSG00000124795	DEK proto-oncogene [Source:HGNC Symbol;Acc:HGNC:2768]	1	0	56.77	60.8	61	86.61	89.24	87.88	77.94	80.64	76.7	105.48	108.16	102.86	72.09	62.4	70.37	0.463129	4.30366e-15	0.350483	4.87819e-09	0.71528	6.35151e-36	0.221435	0.000383064
DNA2	#N/A	ENSG00000138346	DNA replication helicase/nuclease 2 [Source:HGNC Symbol;Acc:HGNC:2939]	1	0	4.93	5.81	4.44	5.79	7.99	6.37	7.29	5.35	7.18	11.95	13.42	10.17	7.38	5.39	7.93	0.236575	0.234092	0.246949	0.188449	1.06263	1.9989e-08	0.381627	0.0433326
DONSON	#N/A	ENSG00000159147	DNA replication fork stabilization factor DONSON [Source:HGNC Symbol;Acc:HGNC:2993]	1	0	15.23	14.86	15.26	25.62	20.93	19.76	21.93	20.83	22.15	29.32	36.36	37.34	20.84	24.68	20.9	0.419406	0.00268379	0.434679	0.00171706	1.04952	1.44895e-15	0.546093	6.26977e-05
EEPD1	#N/A	ENSG00000122547	endonuclease/exonuclease/phosphatase family domain containing 1 [Source:HGNC Symbol;Acc:HGNC:22223]	1	0	2.87	2.51	2.51	4.96	5.41	2.51	3.18	3.01	4.08	8.46	3.59	4.42	2.5	3.54	3.2	0.34122	0.186208	0.145246	0.50333	0.777313	0.0143008	0.127254	0.598033
ETAA1	#N/A	ENSG00000143971	ETAA1 activator of ATR kinase [Source:HGNC Symbol;Acc:HGNC:24648]	1	0	4.96	4.24	4.33	6.3	6.33	5.67	5.35	5.8	4.89	7.76	8.64	7.73	4.66	4.04	4.78	0.310914	0.0165199	0.178395	0.187699	0.703201	3.59568e-09	0.0152958	0.934288
FANCB	#N/A	ENSG00000181544	FA complementation group B [Source:HGNC Symbol;Acc:HGNC:3583]	1	0	1.85	2.69	2.02	3.21	2.86	5.48	3.49	3.79	4.01	4.65	5.28	6.15	4.53	2.04	3.63	0.504688	0.0548855	0.531736	0.0390396	1.06332	0.000199782	0.451596	0.0729501
FANCM	#N/A	ENSG00000187790	FA complementation group M [Source:HGNC Symbol;Acc:HGNC:23168]	1	0	2.13	1.74	4.15	4.24	2.92	3.25	2.44	3.29	3.39	5.66	5.42	5.61	4	2.95	2.71	0.230786	0.321007	0.118303	0.587246	0.924822	0.000244055	0.235364	0.292869
FUS	#N/A	ENSG00000089280	FUS RNA binding protein [Source:HGNC Symbol;Acc:HGNC:4010]	1	0	156.38	168.76	181.22	233.15	241.46	254.43	227.4	212.51	210.45	329.78	328.29	313.75	219.4	223.97	239.96	0.427782	6.42767e-12	0.314197	7.05915e-07	0.832136	1.15351e-43	0.458297	1.1972e-13
GPS1	#N/A	ENSG00000169727	G protein pathway suppressor 1 [Source:HGNC Symbol;Acc:HGNC:4549]	1	0	52.88	47.18	54.88	68.3	70.05	71.92	65.55	66.45	74	86.71	81.37	94.87	56.45	76.54	69.16	0.321925	0.00629941	0.34234	0.00339366	0.639538	1.16616e-08	0.394494	0.000638599
H4C14	#N/A	ENSG00000270882	H4 clustered histone 14 [Source:HGNC Symbol;Acc:HGNC:4794]	1	0	1.67	3.06	1.82	5.36	6.8	3.61	2	2.52	4.8	2.24	3.14	3.09	3.3	2.15	3.66	0.798067	0.0299803	0.129649	0.514804	0.132959	0.701929	0.153606	0.488741
HERC2	#N/A	ENSG00000128731	HECT and RLD domain containing E3 ubiquitin protein ligase 2 [Source:HGNC Symbol;Acc:HGNC:4868]	1	0	13.57	13.08	14.37	18.81	20.88	22.85	17.11	20.45	13.68	19.42	24.35	25.91	18.71	13.9	16.91	0.475301	0.000945472	0.239694	0.10798	0.626137	9.40781e-06	0.26383	0.0748186
HMCES	#N/A	ENSG00000183624	5-hydroxymethylcytosine binding	1	0	35.16	40.29	35.9	55.15	51.86	54.84	45.29	50.23	45.08	76.72	61.63	70.29	43.23	49.76	45.55	0.419158	0.000124854	0.269048	0.0167011	0.78238	5.9341e-14	0.322956	0.00332862
HPF1	#N/A	ENSG00000056050	histone PARylation factor 1 [Source:HGNC Symbol;Acc:HGNC:26051]	1	0	18.1	18.02	17.69	25.06	23.65	19.64	23.17	25.53	22.64	37.98	32.5	31.79	18.53	20.03	20.5	0.222096	0.140363	0.323262	0.0209275	0.797748	2.01279e-09	0.139533	0.364847
IKBIP	#N/A	ENSG00000166130	IKBKB interacting protein [Source:HGNC Symbol;Acc:HGNC:26430]	1	0	10.32	11.4	10.05	14.75	13.85	15.12	13.47	13.72	11.91	18.29	19.92	21.53	13.59	13.91	17.48	0.325473	0.0154126	0.220793	0.105064	0.767834	4.54541e-10	0.492983	0.000110371
KDM1A	#N/A	ENSG00000004487	lysine demethylase 1A [Source:HGNC Symbol;Acc:HGNC:29079]	1	0	52.58	59.01	56.73	78.1	71.58	71.78	60.3	71.38	62.61	98.99	86.82	92.13	56.94	61.8	75.72	0.285442	0.00559435	0.152175	0.1725	0.604999	3.24762e-10	0.22277	0.0335802
MCM8	#N/A	ENSG00000125885	minichromosome maintenance 8 homologous recombination repair factor [Source:HGNC Symbol;Acc:HGNC:16147]	1	0	5.68	5.65	6.16	8.07	6.41	9.6	7.71	8.99	7.67	12.79	12.85	12.88	8.41	6.9	7.71	0.33233	0.0166929	0.402394	0.00288129	1.01485	3.51909e-15	0.391545	0.00380762
MDC1	#N/A	ENSG00000137337	mediator of DNA damage checkpoint 1 [Source:HGNC Symbol;Acc:HGNC:21163]	1	0	16.44	17.79	20.25	25.4	21.24	58.14	18.84	33.47	22.41	27.4	33.55	27.83	24.88	24.91	28.07	0.621713	0.0366725	0.197196	0.377325	0.443627	0.146484	0.321526	0.205578
MDM2	#N/A	ENSG00000135679	MDM2 proto-oncogene [Source:HGNC Symbol;Acc:HGNC:6973]	1	0	39.62	55.06	41.24	64.62	53.5	63.19	52.72	47.78	57.22	106.19	100.3	78.49	51.28	48.93	67.37	0.282754	0.0653616	0.143181	0.380911	0.934925	7.13744e-11	0.289395	0.0541899
NAE1	#N/A	ENSG00000159593	NEDD8 activating enzyme E1 subunit 1 [Source:HGNC Symbol;Acc:HGNC:621]	1	0	70.44	65.59	70.87	88.33	100.8	92.92	79.22	77.64	87.23	103.38	123.17	120.5	79.14	71.8	83.3	0.339221	0.000291406	0.18235	0.0684881	0.626123	1.67033e-12	0.19664	0.0459441
NSMCE4A	#N/A	ENSG00000107672	NSE4 homolog A	1	0	43.36	44.11	41.28	59.81	60.02	58.61	56.8	58.63	64.29	67.94	72.29	72.35	56.95	52.77	52.78	0.353616	0.000133446	0.411032	5.49492e-06	0.596411	9.43319e-12	0.34041	0.000203484
PARP1	#N/A	ENSG00000143799	poly(ADP-ribose) polymerase 1 [Source:HGNC Symbol;Acc:HGNC:270]	1	0	71.25	79.53	77.89	104.49	100.67	114.65	98.72	101.45	95.84	138.87	143.72	140.27	99.5	99.57	106.5	0.383586	7.89025e-12	0.324867	9.62392e-09	0.775787	4.10553e-47	0.442836	1.29022e-15
PIK3R1	#N/A	ENSG00000145675	phosphoinositide-3-kinase regulatory subunit 1 [Source:HGNC Symbol;Acc:HGNC:8979]	1	0	2.85	4.57	3.83	5.2	7.55	4.98	5.74	7.64	7.34	5.14	5.98	4.74	4.5	4.58	4.37	0.481152	0.0125657	0.765265	7.12771e-05	0.348196	0.0863276	0.229198	0.239463
PRKDC	#N/A	ENSG00000253729	protein kinase	1	0	78.26	87.61	79.25	104.79	92.06	115.84	95.86	85.6	93.23	127.25	145.22	137.89	99.56	92.27	100.17	0.245798	0.00387471	0.116687	0.227717	0.626076	1.66565e-15	0.272073	0.00117742
PSMD14	#N/A	ENSG00000115233	proteasome 26S subunit	1	0	89.16	100.92	95.37	135.68	144.57	138.54	128.4	130.65	121.08	182.31	178.86	171.67	114.45	111.26	128.96	0.448951	1.21683e-10	0.361121	2.98373e-07	0.786456	7.47852e-32	0.333142	2.39612e-06
RAD21	#N/A	ENSG00000164754	RAD21 cohesin complex component [Source:HGNC Symbol;Acc:HGNC:9811]	1	0	119.91	120.37	122.14	187.67	193.91	193.66	168.93	163.18	160.59	195.39	211.31	211.59	170.56	159.94	176.8	0.568118	2.17203e-36	0.397189	4.46991e-18	0.65785	1.81701e-49	0.510686	1.3458e-29
RAD54L	#N/A	ENSG00000085999	RAD54 like [Source:HGNC Symbol;Acc:HGNC:9826]	1	0	14.23	7.27	11.3	16.24	15.62	20.01	10.98	13.81	13.51	22.18	24.07	28.6	15.33	13.62	16.71	0.501798	0.012271	0.145548	0.466904	1.05229	1.26801e-07	0.443475	0.023458
RB1	#N/A	ENSG00000139687	RB transcriptional corepressor 1 [Source:HGNC Symbol;Acc:HGNC:9884]	1	0	11.84	13.72	12.66	15.78	15.27	17.47	15.68	15.03	15.05	20.62	25.6	20.92	14.01	13.13	14.41	0.232556	0.0268804	0.199909	0.0584676	0.689995	2.0845e-13	0.138399	0.21522
RBM4B	#N/A	ENSG00000173914	RNA binding motif protein 4B [Source:HGNC Symbol;Acc:HGNC:28842]	1	0	10.83	10.87	12.01	16.4	19.18	16.94	16.09	16.87	17.42	20.25	21.56	21.96	16.28	15.03	15.71	0.517881	6.61915e-05	0.506649	7.57312e-05	0.795755	1.25994e-10	0.48105	0.00019854
RFWD3	#N/A	ENSG00000168411	ring finger and WD repeat domain 3 [Source:HGNC Symbol;Acc:HGNC:25539]	1	0	15.93	20.44	20.7	30.43	26.47	29.29	25.68	29.41	24.3	38.59	41.35	43.38	26.11	26.19	29.82	0.484946	1.34891e-06	0.417484	3.47927e-05	0.994786	4.65236e-25	0.540056	5.20183e-08
RTEL1	#N/A	ENSG00000258366	regulator of telomere elongation helicase 1 [Source:HGNC Symbol;Acc:HGNC:15888]	1	0	7.49	8.28	7.58	14.2	8.85	11.08	8.51	14.2	10.93	12.9	12.61	15.53	9.2	11.68	10.21	0.370371	0.0567795	0.392606	0.0373475	0.643507	0.000837849	0.367383	0.0526725
RUVBL1	#N/A	ENSG00000175792	RuvB like AAA ATPase 1 [Source:HGNC Symbol;Acc:HGNC:10474]	1	0	59.51	61.89	60.09	97.85	88.31	94.94	86.78	92.66	89.25	129.84	124.7	118.63	82.61	88.71	92.05	0.525354	1.47846e-15	0.514705	6.19088e-15	0.926581	2.72089e-48	0.559929	1.23087e-17
SAMHD1	#N/A	ENSG00000101347	SAM and HD domain containing deoxynucleoside triphosphate triphosphohydrolase 1 [Source:HGNC Symbol;Acc:HGNC:15925]	1	0	8.4	8.87	8.76	11.18	10.44	9.62	10.42	10.4	10.71	14.75	16.43	14.29	9.86	8.24	9.95	0.15689	0.174049	0.212216	0.0493865	0.681108	1.71325e-12	0.120601	0.302105
SCARA3	#N/A	ENSG00000168077	scavenger receptor class A member 3 [Source:HGNC Symbol;Acc:HGNC:19000]	1	0	6.14	6.46	6.9	10.3	9.58	11.29	9.6	10.3	9.46	13.09	13.08	15.29	8.62	9.54	9.5	0.558896	1.18792e-06	0.527461	3.79829e-06	0.964479	1.21963e-18	0.516511	5.9818e-06
SESN1	#N/A	ENSG00000080546	sestrin 1 [Source:HGNC Symbol;Acc:HGNC:21595]	1	0	6.58	8.7	7.75	8.95	8.44	7.56	8.35	7.23	6.99	12.8	12.09	13.91	9.25	7.68	10.56	0.0217056	0.91985	-0.0521682	0.787253	0.614145	4.03419e-05	0.245136	0.1197
SETMAR	#N/A	ENSG00000170364	SET domain and mariner transposase fusion gene [Source:HGNC Symbol;Acc:HGNC:10762]	1	0	4.4	3.18	2.62	4.81	4.78	6.56	6.04	5.02	4.46	6.45	6.85	6.07	6.16	4.27	5.32	0.396242	0.0865542	0.393301	0.0755229	0.708158	0.00304225	0.488589	0.0332832
SFN	#N/A	ENSG00000175793	stratifin [Source:HGNC Symbol;Acc:HGNC:10773]	1	0	82.23	89.13	80.72	100.76	97.64	97.58	105.96	116.85	101.3	130.6	116.42	126.11	117.37	131.43	129.73	0.128169	0.19993	0.304672	0.000359613	0.447896	5.16373e-08	0.602588	1.32061e-13
SHLD3	#N/A	ENSG00000253251	shieldin complex subunit 3 [Source:HGNC Symbol;Acc:HGNC:53826]	1	0	1.76	1.79	2	3.62	2.66	2.33	2.91	2.41	2.88	3.28	3.7	3.47	1.82	1.66	1.57	0.374922	0.138676	0.316117	0.168529	0.68654	0.0144505	-0.0520588	0.841907
SLC1A2	#N/A	ENSG00000110436	solute carrier family 1 member 2 [Source:HGNC Symbol;Acc:HGNC:10940]	1	0	0.02	0.03	0	0.12	0.1	0	0.09	0.28	0.84	0.14	0.2	0.11	0.1	0.12	0.36	0.135542	0.269471	2.9902	0.00397483	0.67162	0.0567484	0.31182	0.0290436
SLC7A11	#N/A	ENSG00000151012	solute carrier family 7 member 11 [Source:HGNC Symbol;Acc:HGNC:11059]	1	0	36.38	30.31	34.98	67.87	73.49	69.99	50.11	47.91	50.12	39.41	47.81	40.47	43.06	34.26	38.08	0.949319	1.50246e-23	0.481198	7.40723e-07	0.214082	0.043197	0.197729	0.0601559
SLF1	#N/A	ENSG00000133302	SMC5-SMC6 complex localization factor 1 [Source:HGNC Symbol;Acc:HGNC:25408]	1	0	2.93	4.29	4.8	5.34	4.69	6.18	4.25	5.16	4.4	8.49	8.93	8.23	5.14	3.46	3.85	0.283184	0.145541	0.133993	0.495429	0.963122	2.67908e-07	0.0707161	0.749511
SPRTN	#N/A	ENSG00000010072	SprT-like N-terminal domain [Source:HGNC Symbol;Acc:HGNC:25356]	1	0	6.85	8.8	6.87	9.58	8.84	10.78	9.33	11.1	7.7	16.6	12.13	12.15	10.12	9.03	10.57	0.223971	0.229338	0.215718	0.224947	0.711466	4.87874e-05	0.362349	0.0389034
SSRP1	#N/A	ENSG00000149136	structure specific recognition protein 1 [Source:HGNC Symbol;Acc:HGNC:11327]	1	0	116.94	115.82	116.77	151.56	155.72	159.42	133.48	137.71	132.27	200.66	178.9	193.52	143.99	149.37	150.3	0.3171	2.06157e-07	0.160226	0.0150584	0.602314	4.11308e-25	0.368001	8.49836e-10
[truncated: 59,125 more rows]

## Sheet: DEGs
Symbol	Common	Row.names	Gene.description	up	down	CTR_1	CTR_2	CTR_3	AE_1	AE_2	AE_3	TE_1	TE_2	TE_3	SE_1	SE_2	SE_3	HTyr_1	HTyr_2	HTyr_3	LogFC CTRL vs AE	padj CTRL vs AE	LogFC CTRL vs TE	padj CTRL vsTE	LogFC CTRL vs SE	padj CTRL vs SE	LogFC CTRL vs HTyr	padj CTRL vs HTyr
[truncated: 4,864 more rows]
